# Supplementary material for: A transcriptional atlas of early Arabidopsis seed development suggests mechanisms for inter-tissue coordination
Source: Nat Plants. 2026 May 21;12(5):1133–49. doi: 10.1038/s41477-026-02295-8 (PMC13197225; doi:10.1038/s41477-026-02295-8)
Supplement: Supplementary file 3 — Supplementary Table 1: All published markers used to annotate clusters in this study; Supplementary Table 2: Names and sequences for HCR probes used in this study; Supplementary Table 5: Transcriptional and epigenetic regulators that vary between atlas endosperm clusters; Supplementary Table 6: Transcription factors that vary along chalazal endosperm pseudotime; Supplementary Table 7: All module score statistical analyses presented in this study; Supplementary Table 9: Full names for the samples from ref. 91 displayed in Extended Data Fig. 9; Supplementary Table 10: SSP families used for peptide enrichment analysis; Supplementary Table 11: Cell cycle gene list compiled from refs. 16,113 used for nucleus cell cycle scoring. [file 41477_2026_2295_MOESM3_ESM.xlsx]

## Sheet: S1
Supplementary Table 1. All markers used to annotate clusters in this study
TAIR	symbol	symbol full name	gene description	general expression pattern	specific expression pattern	seed expression citation	seed expression citation link	function citation	function citation link
AT5G49630	AAP6	AMINO ACID PERMEASE 6 (AAP6)	Is a high affinity amino acid transporter capable of transporting aspartate and tryptophan. May be involved in the amino acid uptake from xylem.	seed coat	xylem parenchyma (directly adjacent to xylem)	Le 2010	10.1073/pnas.1003530107	Okumato 2002	https://doi.org/10.1074/jbc.M207730200
AT2G39510	UMAMIT14	USUALLY MULTIPLE ACIDS MOVE IN AND OUT TRANSPORTERS 14 (UMAMIT14)	Encodes a plasma membrane-localized amino acid transporter likely involved in amino acid export in the developing seed.	seed coat	unloading domain	Muller 2015	https://doi.org/10.1016/j.cub.2015.10.038	NA	NA
AT5G10440	CYCD4;2	CYCLIN D4;2 (CYCD4;2)	Encodes a cyclin involved in cell proliferation during stomatal cell lineage development.	endosperm	chalazal nodules	Picard 2021	10.1038/s41477-021-00922-0	Kono 2007	10.1105/tpc.106.046763
AT3G62610	MYB11	MYB DOMAIN PROTEIN 11 (MYB11)	Member of the R2R3 factor gene family. Together with MYB12 and MYB111 redundantly regulates flavonol biosynthesis.	seed coat	seed coat	Le 2010	https://pubmed.ncbi.nlm.nih.gov/20385809/	Stracke 2007	https://doi.org/10.1111/j.1365-313X.2007.03078.x
AT1G31290	AGO3	ARGONAUTE 3 (AGO3)	ARGONAUTE 3;(source:Araport11)	seed coat	Proliferating zone of the chalazal seed coat/chalazal integument	Julien 2020	10.1111/tpj.14868		10.1111/tpj.14868
AT5G23660	SWEET12	SWEET12	Encodes a member of the SWEET sucrose efflux transporter family proteins.	seed coat	placentochalazal layer at early developmental stages	Li 2024	https://doi.org/10.1111/tpj.17096	NA	NA
AT3G28007	SWEET4	SWEET4	Nodulin MtN3 family protein;(source:Araport11)	seed coat	pigment strand	Lu 2020	https://doi.org/10.1093/plphys/kiaa045	Lu 2020	https://doi.org/10.1093/plphys/kiaa045
AT2G38540	LTP1	LIPID TRANSFER PROTEIN 1 (LP1)	Non-specific lipid transfer protein. Binds calmodulin in a Ca2+-independent manner. Localized to the cell wall. Specifically expressed in L1 epidermal layer. Predicted to be a member of PR-14 pathogenesis-related protein family with the following members: At2g38540/LTP1; At2g38530/LTP2; At5g59320/LTP3; At5g59310/LTP4; At3g51600/LTP5; At3g08770/LTP6; At2g15050/LTP7; At2g18370/LTP8; At2g15325/LTP9;…	seed coat	oi2	Francoz 2016	10.1038/srep24644	Wang 2016	https://doi.org/10.1007/s11103-016-0482-7
AT4G09960	STK	SEEDSTICK (STK)	Encodes a MADS box transcription factor expressed in the carpel and ovules. Plays a maternal role in fertilization and seed development. Controls the structure and mechanical properties of the seed coat. Controls fruit size by regulating cytokinin levels and FRUITFULL.Binds upstream of several cell wall modifying enzymes including PMEI6 and XYL1 and regulates their expression.	seed coat	oi1, oi2, ii1	Mizzotti 2014	https://doi.org/10.1371/journal.pgen.1004856	NA	NA
AT1G79840	GLABRA2	GLABRA 2 (GL2)	Glabra 2; a homeodomain protein affects epidermal cell identity including trichomes; root hairs; and seed coat. It also down-regulates seed oil content. Expressed in atrichoblasts and required to suppress root hair development. Also expressed abundantly during early seed development. Directly regulated by WER.	seed coat	oi	Windsor 2000	10.1046/j.1365-313x.2000.00756.x	Western 2004	10.1104/pp.103.035519
AT5G50790	SWEET10	SWEET10	Encodes a member of the SWEET sucrose efflux transporter family proteins. Transcriptionally activated by long photoperiods; activation depends on FT and SOC1. The ectopic expression of SWEET10 causes early flowering and leads to higher levels of transcription of flowering-time related genes in the shoot apex.	seed coat	lower proliferating zone of the CZSC	this study	NA	Andres 2020	https://doi.org/10.1186/s12870-020-2266-0
AT1G11190	BFN1	BIFUNCTIONAL NUCLEASE I (BFN1)	Encodes a bifunctional nuclease that acts on both RNA and DNA involved in nucleic acid degradation to facilitate nucleotide and phosphate recovery during senescence. It has mismatch-specific endonuclease activity with wide recognition of single base mismatches as well as the ability to cleave indel types of mismatches (heteroduplexes with loops).	ovule	scenescing ovules	Durme 2023	https://doi.org/10.1073/pnas.2219868120	Durme 2023	https://doi.org/10.1073/pnas.2219868120
AT3G57510	ADPG1	ARABIDOPSIS DEHISCENCE ZONE POLYGALACTURONASE 1 (ADPG1)	Encodes ADPG1; a polygalacturonase protein involved in silique and anther dihiscence. Loss of function mutations have reduced seed set; indehiscent fruit and reduced pollen shedding. Required for release of cell wall-derived PR elicitors.	funiculus	hilum	Ferreira 2024	https://doi.org/10.1186/s12870-024-05741-x	NA	NA
AT5G64570	XYL4	BETA-D-XYLOSIDASE 4 (XYL4)	Encodes a secreted beta-d-xylosidase that belongs to family 3 of glycoside hydrolases. Loss of function mutants show increased susceptibility to fungal pathogens.	embryo	inner cotyledons	this study	NA	NA	NA
AT2G42840	PDF1	PROTODERMAL FACTOR 1 (PDF1)	Encodes a putative extracellular proline-rich protein is exclusively expressed in the L1 layer of vegetative; inflorescence and floral meristems and the protoderm of organ primordia.	embryo	protoderm	Kao 2021	https://doi.org/10.1242/dev.199589	NA	NA
AT2G45190	YAB1	ABNORMAL FLORAL ORGANS (AFO)	Encodes a member of the YABBY family of transcriptional regulators that is involved in abaxial cell type specification in leaves and fruits. YAB1 acts in a non-cell autonomous fashion within the meristem to affect phyllotactic patterning. The non-autonomous effect on the central region of the meristem is mediated through the activity if Lateral Suppressor (LAS).	embryo	upper protoderm	Capron 2009	https://doi.org/10.1199/tab.0126	NA	NA
AT3G54220	SCR	SCARECROW (SCR)	Encodes a member of a novel family having similarity to DNA binding proteins containing basic-leucine zipper regions; scr is expressed in cortex/endodermal initial cells and in the endodermal cell lineage. Regulates the radial organization of the root. Is required cell-autonomously for distal specification of the quiescent center; which in turn regulates stem cell fate of immediately surrounding …	embryo	Ground tissue, hypophyseal cells and then in the newly formed ground tissue	Wysocka-Diller 2000	https://doi.org/10.1242/dev.127.3.595	NA	NA
AT5G03150	JKD	JACKDAW (JKD)	JKD is a nuclear-localized putative transcription factor of the BIRDS/IDD C2H2 zinc finger family. JKD and its homologue BIB; restrict SHR movement to a single layer; the endodermis; and delimit tissue boundaries in the root meristem through a process that involves nuclear retention through protein complex formation. JKD mutation leads to periclinal divisions in the cortex; increased cell numbers…	embryo	Ground tissue	Welch 2007	10.1101/gad.440307	NA	NA
AT2G33880	WOX9	NA	Encodes a protein with similarity to WUS type homeodomain protein. Required for meristem growth and development and acts through positive regulation of WUS. Loss of function phenotypes include embryo lethality; hyponastic cotyledons; reduced root development and smaller meristems. Phenotypes can be rescued by addition of sucrose in the growth media. Appears to be regulated by cytokinin and acts d…	embryo	hypophysis	Zhang 2023	10.1016/j.celrep.2023.112966	NA	NA
AT1G49770	ZOU	RETARDED GROWTH OF EMBRYO 1 (RGE1)	Encodes a member of the basic helix loop helix family of transcription factors. Loss of RGE1 function causes shriveled seeds that contain small embryos. The cuticle in the embryos does not develop normally; possible due to the adeherence of the endosperm to the developing embryo. RGE1 is expressed in the endosperm surrounding region which directly surrounds the developing embryo; however it exert…	endosperm	micropylar endosperm	Yang 2008	https://doi.org/10.1242/dev.026708	NA	NA
AT3G20210	DELTAVPE	DELTA VACUOLAR PROCESSING ENZYME (DELTA-VPE)	Encodes a vacuolar processing enzyme with caspase-1-like activity that is specifically expressed in inner integument of developing seeds. Mutants display abnormal seed coat development. It is speculated to be involved in cell death of limited cell layers; the purpose of which is to form a seed coat.	seed coat	ii1' and ii2	Nakune 2005	10.1105/tpc.104.026872	Nakune 2005	10.1105/tpc.104.026872
AT4G01430	UMAMIT29	USUALLY MULTIPLE ACIDS MOVE IN AND OUT TRANSPORTERS 29 (UMAMIT29)	Encodes a plasma membrane-localized amino acid transporter likely involved in amino acid export in the developing seed.	seed coat	ii1'	Muller 2016 (doctoral thesis)	https://epub.uni-regensburg.de/34834/1/Doktorarbeit%20Benedikt%20M%C3%BCller.pdf	NA	NA
AT1G04020	BARD1	BREAST CANCER ASSOCIATED RING 1 (BARD1)	Encodes a protein containing two tandem BRCA1 C-Terminal (BRCT) domains; which function in phosphorylation-dependent protein-protein interactions. Loss of function mutations cause defects in meristem organization due to failure to repress WUS. BARD1 binds to WUS promoter and over expression of BARD reduces the extent of WUS expression.	general	DNA repair	NA	NA	Han 2008	10.1105/tpc.108.058867
AT1G34170	ARF13	AUXIN RESPONSE FACTOR 13 (ARF13)	AUXIN RESPONSE FACTOR 13;(source:Araport11)	endosperm	micropylar endosperm	Rademacher 2011	https://doi.org/10.1111/j.1365-313X.2011.04710.x	NA	NA
AT5G60440	AGL62	AGAMOUS-LIKE 62 (AGL62)	AGL62 encodes a Type I MADS domain protein that likely functions as a transcription factor. It is expressed AGL62 is expressed exclusively in the endosperm. AGL62 supresses suppresses cellularization during the syncytial phase of endosperm development.	endosperm	early pan endosperm	Roszak 2011	https://doi.org/10.1073/pnas.1117111108	Figueiredo 2016	https://doi.org/10.7554/eLife.20542
AT1G34790	TT1	transparent testa 1	Encodes a zinc finger protein; involved in photomorphogenesis, flavonoid biosynthesis, flower and seed development.	seed coat	ii1 endothelium-only	Debeaujon 2003	10.1105/tpc.014043
AT1G61720	BAN	BANYULS (BAN)	Negative regulator of flavonoid biosynthesis; mutants accumulate flavonoid pigments in their seed coat; putative oxidoreductase. It is thought that a ternary complex composed of TT2; TT8 and TTG1 is necessary for correct expression of BAN in seed endothelium.	seed coat	ii1	Mizzotti 2014	10.1371/journal.pgen.1004856	Albert 1997	10.1046/j.1365-313x.1997.11020289.x
AT1G22710	SUC2	SUCROSE-PROTON SYMPORTER 2 (SUC2)	Encodes for a high-affinity transporter essential for phloem loading and long-distance transport. A major sucrose transporter; AtSUC2 can also transport a wide range of physiological and synthetic glucose conjugates with both &#945;- or &#946;-linkage.	seed coat	funiculus, phloem companion cells	Stadler 1996	https://doi.org/10.1111/j.1438-8677.1996.tb00577.x	NA	NA
AT1G79700	WRI4	WRINKLED 4 (WRI4)	WRI4 encodes an AP2/ERF-type transcriptional activator that specifically controls cuticular wax biosynthesis in Arabidopsis stems. It also functions to activate transcription of genes involved fatty acid biosynthesis during seed and flower development as well as stem wax biosynthesis. Targets identified by ChIP-seq include: LACS1; KCR1; PAS2; ECR; and WSD1.	general	cuticle synthesis	NA	NA	Park 2016	10.1111/tpj.13248
AT3G23890	TOPII	TOPOISOMERASE II (TOPII)	Encodes a topoisomerase II that is highly expressed in young seedlings. The protein is localized in the nucleus and gene expression levels are increased in proliferative tissues.	general	proliferative tissues	NA	NA	Martinez-Garcia 2021	https://doi.org/10.3390/ijms222313115
AT3G25980	MAD2	MITOTIC ARREST-DEFICIENT 2 (MAD2)	Encodes MAD2 (MITOTIC ARREST-DEFICIENT 2). May have the spindle assembly checkpoint protein functions conserved from yeast to humans.	general	proliferative tissues	NA	NA	Ding 2021	10.1007/s11103-012-9903-4
AT3G27060	TSO2	TSO MEANING 'UGLY' IN CHINESE 2 (TSO2)	Encodes one of the 3 ribonucleotide reductase (RNR) small subunit genes. TSO2 transcription occurs predominantly at the S-phase of the cell cycle and its expression pattern is consistent with its role in dNDP biosynthesis during DNA replication in actively dividing cells. Critical for cell cycle progression; DNA damage repair and plant development.	general	proliferative tissues	NA	NA	Wang 2006	10.1105/tpc.105.037044
AT5G08760	PROSCOOP15	STMP8	Secreted peptide which functions in plant growth and pathogen defense.	general	immune activation	NA	NA	Hou 2021	https://doi.org/10.1038/s41467-021-25580-w
AT3G61190	BAP1	BON ASSOCIATION PROTEIN 1 (BAP1)	Encodes a protein with a C2 domain that binds to BON1 in yeast two hybrid analyses. Its ability to bind to phospholipids is enhanced by calcium ions. Involved in maintaining cell homeostasis.	general	PCD inhibition	NA	NA	Yang 2007	10.1104/pp.107.100800
AT5G23420	HMGB6	HIGH-MOBILITY GROUP BOX 6 (HMGB6)	Encodes HMGB6; a protein belonging to the subgroup of HMGB (high mobility group B) proteins. Localized in the nucleus. Binds to supercoiled DNA in vitro. HMGB6 is phosphorylated by protein kinase CK2alpha within its acidic C-terminal domain.	general	proliferative tissues	NA	NA	Denyer 2024	10.1101/gr.279091.124
AT1G08320	TGA9	TGACG (TGA) MOTIF-BINDING PROTEIN 9 (TGA9)	bZIP transcription factor family protein;(source:Araport11)	general	anther development	NA	NA	Murmu 2010	10.1104/pp.110.159111
AT1G23147	RALFL3	RALF-LIKE 3 (RALFL3)	Rapid alkalinization factor (RALF) family protein. Member of a diversely expressed predicted peptide family showing sequence similarity to tobacco Rapid Alkalinization Factor (RALF); and is believed to play an essential role in the physiology of Arabidopsis. Consists of a single exon and is characterized by a conserved C-terminal motif and N-terminal signal peptide.	endosperm	chalazal cyst	this study	this study	NA	NA
AT4G10640	ABS6	IQ-DOMAIN 16 (IQD16)	Overexpression of IQD16 in transgenic Arabidopsis Pro35:IQD16 lines alters microtubule organization; cell shape; and plant growth. Phenotypes are reminiscent of lng1-1D plants; which overexpress LNG1/TRM2. IQD16 induces elongation of aerial tissues.	general	expanding cells	Le 2010	10.1073/pnas.1003530107	Li 2021	10.1111/jipb.13003
AT4G28530	NAC074	NAC DOMAIN CONTAINING PROTEIN 74 (NAC074)	Member of NAC family of transcription factors. Along with NAC2; KIR1 positively regulates programmed cell death of stigmatic tissue.	endosperm	programmed cell death	NA	NA	Gao 2020	10.1038/s41477-018-0160-7
AT1G70940	PIN3	PIN-FORMED 3 (PIN3)	A regulator of auxin efflux and involved in differential growth. PIN3 is expressed in gravity-sensing tissues; with PIN3 protein accumulating predominantly at the lateral cell surface. PIN3 localizes to the plasma membrane and to vesicles. In roots; PIN3 is expressed without pronounced polarity in tiers two and three of the columella cells; at the basal side of vascular cells; and to the lateral …	seed coat	funiculus and ii1, oi1, polar distribution towards basal,	Liu 2023	https://doi.org/10.1111/tpj.16109	Liu 2023	https://doi.org/10.1111/tpj.16109
AT1G20450	ERD10	EARLY RESPONSIVE TO DEHYDRATION 10 (ERD10)	Encodes a gene induced by low temperature and dehydration. Inhibits e.coli growth while overexpressed. Belongs to the dehydrin protein family; which contains highly conserved stretches of 7-17 residues that are repetitively scattered in their sequences; the K-; S-; Y- and lysine rich segments. LTI29 and LTI30 double overexpressors confer cold tolerance. Localized to membranes and cytoplasm.	endosperm	dehydration responding	NA	NA	Kim 2010	10.1007/s00299-009-0813-0
AT1G68530	KCS6	3-KETOACYL-COA SYNTHASE 6 (KCS6)	Encodes KCS6; a member of the 3-ketoacyl-CoA synthase family involved in the biosynthesis of VLCFA (very long chain fatty acids).	seed coat	epidermal	NA	NA	Huang 2022	10.3390/ijms23084450
AT5G57800	CER3	ECERIFERUM 3 (CER3)	encodes a transmembrane protein with similarity to the sterol desaturase family at the N-terminus and to the short-chain dehydrogenase/reductase family at the C-terminus. Mutant analyses indicate this protein is involved in cuticle membrane and wax biosynthesis. The mRNA is cell-to-cell mobile.	seed coat	cutin synthesizing	Xu 2019	https://doi.org/10.1007/s12374-020-09257-3	NA	NA
AT3G04280	ARR22	RESPONSE REGULATOR 22 (RR22)	Encodes an atypical subtype of the ARR (Arabidopsis response regulator) protein family. ARR22 is more similar to the receiver domains of hybrid kinases than other response regulators. It acts as a phosphohistidine phosphatase when tested with phospho-AHP5 in vitro suggesting that it might be involved in a two-component phosphorelay. Expression of ARR22 transcripts appears to be localized to the c…	seed coat	all chalazal	Horak 2008	https://doi.org/10.1186/1471-2229-8-77	Horak 2008	https://doi.org/10.1186/1471-2229-8-77
AT4G13380	MEE56	MEE56 (maternal effect embryo arrest 56) (Primary Symbol)	Heavy metal transport/detoxification superfamily protein;(source:Araport11)	endosperm	chalazal cyst	Le 2010	10.1073/pnas.1003530107	NA	NA
AT1G02580	MEA	MEA (MEDEA) (Primary Symbol), FIS1 (FERTILIZATION INDEPENDENT SEED 1), EMB173 (EMBRYO DEFECTIVE 173), SDG5 (SET DOMAIN-CONTAINING PROTEIN 5)	Encodes the imprinted gene MEA that belongs to Polycomb Repressive Complex 2 (PRC2) and has a SET domain for methyltransferase activity and is involved in the stable transcriptional silencing of target genes. It negatively regulates seed development in the absence of fertilization. Mutations in this locus result in embryo lethality. MEA is imprinted in the endosperm. The maternal allele is expres…	endosperm	chalazal nodule-like	Picard 2021	10.1038/s41477-021-00922-0	Kono 2007	10.1105/tpc.106.046763
AT3G24230	PLL24	PECTATE LYASE LIKE 24		seed coat	transient nucellus/CPT	Xu 2024	https://doi.org/10.1101/2024.04.23.590775	NA	NA
AT4G23410	TET5	TETRASPANIN5	TET5 encodes a member of the TETRASPANIN gene family that is expressed in the embryo and vascular system and is involved in organ growth redundantly with TET6.	seed coat	chalazal seed coat	Le 2010	10.1073/pnas.1003530107	NA	NA
AT3G14570	CALS8	CALLOSE SYNTHASE 8	encodes a protein similar to callose synthase	seed coat	chalazal seed coat	Le 2010	10.1073/pnas.1003530107	NA	NA
AT1G62340	ALE1	ABNORMAL LEAF-SHAPE 1	Subtilisin-like serine protease required for epidermal surface formation in embryos and juvenile plants	endosperm	micropylar endosperm	Le 2010	10.1073/pnas.1003530107
AT1G80330	GAOX4	GA3OX4;GIBBERELLIN 3-OXIDASE 4	Encodes a protein with gibberellin 3-oxidase activity. The enzyme, expressed and purified in E.coli, was shown to catalyze the 3β-hydroxylation of GA20 into GA29.	endosperm	chalazal cyst	Le 2010	10.1073/pnas.1003530107
AT5G23190	CYP86B1	CYP86B1;cytochrome P450, family 86, subfamily B, polypeptide 1	cytochrome P450 CYP86B1, nuclear gene for chloroplast product. CYP86B1 is a very long chain fatty acid hydroxylase specifically involved in polyester monomer biosynthesis during the course of plant development.	seed coat	seed coat			Compagnon 2009	10.1104/pp.109.141408
AT5G16560	KAN1	KANADI (KAN)	Encodes a KANADI protein (KAN) that regulates organ polarity in Arabidopsis. KAN is required for abaxial identity in both leaves and carpels; and encodes a nuclear-localized protein in the GARP family of putative transcription factors. Together with KAN2; this gene appears to be involved in the development of the carpel and the outer integument of the ovule.Along with KAN2 and KAN4; KAN1 appears …	embryo	lower protoderm	Kao 2021	https://doi.org/10.1242/dev.199589	NA	NA
AT1G79580	SMB	SOMBRERO (SMB)	NAC-domain protein. Involved in root cap development. Involved in a regulatory feedback loop with FEZ. FEZ activates SMB in hte root cap daughter cells soon after division; and SMB in turn represses FEZ expression in these cells; thereby preventing further stem cell divisions.	embryo	hypophysis	Willemsen 2008	https://doi.org/10.1016/j.devcel.2008.09.019	NA	NA
AT5G45980	WOX8	WUSCHEL RELATED HOMEOBOX 8	Arabidopsis thaliana WOX8 protein. Contains similarity to homeodomain transcription factor. Positively regulates early embryonic growth. Together with CLE8 it forms a signaling module that promotes seed growth and overall seed size.	embryo	suspensor	Ueda 2011	https://doi.org/10.1016/j.devcel.2011.01.009
AT2G27250	CLV3	CLAVATA3	One of the three CLAVATA genes controlling the size of the shoot apical meristem (SAM) in Arabidopsis. Belongs to a large gene family called CLE for CLAVATA3/ESR-related. Encodes a stem cell-specific protein CLV3 presumed to be a precursor of a secreted peptide hormone. The deduced ORF encodes a 96-amino acid protein with an 18-amino acid N-terminal signal peptide. The functional form of CLV3 (MC…	embryo	SAM	Zhang 2017	https://doi.org/10.1016/j.devcel.2017.01.002
AT3G49307	NA	NA	NA	endosperm	chalazal cyst	this study
AT1G71120	GLIP6	GDSL-MOTIF LIPASE/HYDROLASE 6	Contains lipase signature motif and GDSL domain.	endosperm	micropylar/ESR	this study
AT3G15170	CUC1	CUP-SHAPED COTYLEDON1	Encodes a transcription factor involved in shoot apical meristem formation and cotyledon separation. Functions redundantly with CUC2 and CUC3. The cuc1 cuc2 double mutant phenotype is first detectable at the heart stage, as embryos lacking two distinct bulges of cotyledonary primordia.In post embryonic development it plays a role in axillary meristem formation, boundary separation, gynoecium and …	embryo	SAM	Hibara 2003	https://doi.org/10.1046/j.1365-313X.2003.01911.x	Hibara 2006	10.1105/tpc.106.045716
AT4G37650	SHR	SHORT ROOT	Involved in radial organization of the root and shoot axial organs. Essential for normal shoot gravitropism. The protein moves in a highly specific manner from the cells of the stele in which it is synthesized outward. Movement requires sequences within the GRAS and VHIID domains. SHORT-ROOT forms a network in combination with JACKDAW; BLUEJAY AND SCARECROW to regulate tissue patterning through a…	embryo	vascular primordia	Helariutta 2000	10.1016/S0092-8674(00)80865-X
AT5G24910	ELA1	EUI-like p450 A1	Member of CYP714A. Encodes one of the two tandemly duplicated gene pair ELA1 (CYP714A1) and ELA2 (CYP714A2); homologs of the rice cytochrome P450 monooxygenase gene EUI1. Double mutation of ELA1 and ELA2 results in increased biomass and enlarged organs.	seed coat	oi1	Creff 2015	10.1038/ncomms7382
AT4G37450	AGP18	ARABINOGALACTAN PROTEIN 18	AGP18 is a lysine-rich arabinogalactan-protein (AGP) and part of a multi-gene family of glycoproteins with approx. 50 members. It falls into one subclass with AGP17 and AGP19; other lysine-rich AGPs. It is expressed in young leaves, shoots, roots and flowers and is active in the regulation of the selection and survival of megaspores.	embryo	pre-globular embryp	Acosta-Garcia 2004	10.1105/tpc.104.024588
AT2G44240	N/A	N/A	NEP-interacting protein (DUF239);(source:Araport11)	endosperm	chalazal cyst	Picard 2021	10.1038/s41477-021-00922-0
AT5G07210	ARR21	response regulator 21	member of Response Regulator: B- Type. Increased triacylglycerols (TAGs) after being transiently expressed in Nicotiana benthamiana.	endosperm	silique coats, chalazal seed coat, and chalazal endosperm	Jeong 2025	https://doi.org/10.1002/pld3.70091
AT1G69490	ANAC029	Arabidopsis NAC domain containing protein 29	Encodes a member of the NAC transcription factor gene family. It is expressed in floral primordia and upregulated by AP3 and PI. Its expression is associated with leaf senescence.	senescent tissues				Guo 2006	https://doi.org/10.1111/j.1365-313X.2006.02723.x
AT3G08900	RGP3	REVERSIBLY GLYCOSYLATED POLYPEPTIDE 3	RGP3 is a UDP-arabinose mutase that catalyzes the interconversion between the pyranose and furanose forms of UDP-L-arabinose. It is a reversibly autoglycosylated protein. Fluorescently-tagged RGP3 is found in the cytosol and associated with Golgi-like particles when expressed in tobacco leaves. An RGP3-YFP fusion protein under the control a native promoter can be found in the endosperm of Arabido…	endosperm	embryo surrounding region	Fourquin 2016	https://doi.org/10.1242/dev.137224
AT3G03260	HDG8	HOMEODOMAIN GLABROUS 8	Encodes a homeobox-leucine zipper family protein belonging to the HD-ZIP IV family.	endosperm	chalazal cyst	Nakamura 2006	https://doi.org/10.1104/pp.106.077388
AT3G15680	JUL1	JUL1	Encodes an RNA-binding protein having three Ranbp2-type zinc fingers involved in negative regulation of phloem development via translational suppression of SMXL4/5.	embryo	vascular primordium	this study
AT1G50650	KRS	KERBEROS	KRS is a member of the STIG1 family of peptides. Its expression in embryos appears to be dependent upon ZOU.Loss of function results in a reduction of &#945;-JIM12 labelled 'sheath' around the developing embryo.	endosperm	embryo surrounding region	Moussu 2017	10.1105/tpc.17.00016
AT1G65620	AS2	ASYMMETRIC LEAVES 2	required for formation of a symmetric flat leaf lamina; encodes a member of a family of proteins characterized by cysteine repeats and a leucine zipper; involved in KNOX gene regulation. Acts together with ASL1 in proximal-distal symmetry determination. Forms a complex with AS1 that binds to the BP promoter and leads to silencing of BP.	embryo	upper protoderm on the interior cotyledon	Wu 2008	https://doi.org/10.1073/pnas.0803997105
AT2G26320	AGL33	AGAMOUS-LIKE 33	AGAMOUS-like 33;(source:Araport11)	endosperm	chalazal endosperm	Le 2010	10.1073/pnas.1003530107
AT2G01420	PIN4	ARABIDOPSIS PIN-FORMED 4	Encodes a putative auxin efflux carrier that is localized in developing and mature root meristems. It is involved in the maintenance of embryonic auxin gradients. A role for AtPIN4 in generating a sink for auxin below the quiescent center of the root meristem that is essential for auxin distribution and patterning is proposed. In the root; PIN4 is detected around the quiescent center and cells su…	embryo	hypophysis	Friml 2002	10.1016/S0092-8674(02)00656-6
AT1G23080	PIN7	ARABIDOPSIS PIN-FORMED 7	Encodes a novel component of auxin efflux that is located apically in the basal cell and is involved during embryogenesis in setting up the apical-basal axis in the embryo. It is also involved in pattern specification during root development. In roots; it is expressed at lateral and basal membranes of provascular cells in the meristem and elongation zone, whereas in the columella cells it coincid…	embryo	suspensor	Xiong 2019	https://doi.org/10.1016/j.isci.2019.09.004

## Sheet: S2
Supplementary Table 2. HCR probe information
Target	Symbol	Accession #	sequence	set size	amplifier	tissue
AT5G40155		NM_123379	UAUAAAACCAUAAUCUCUCAgUUgAUUAAAAACACCAUUAUCUCUCAAgUCUUAAUACgAAAACAAUggAAUCCAAgAgAUCAUCAUCUUCUCCUCUACUAAUUUUgAUUACCACCAUCAUgAUCAUAUUCAUCAUUUCUggACCUAAAUCUgUCgAUgCAgAUUgCAAACACCCggUUggACCgUACACggACUCAUgCUUUACggAUUgCgUAUCUggAAAAUAUggAUAUAAUUAUgAAUCCgCUUUUUgUAgCCgUgACgAgACCggAACUUgUAAAAUAUgUUgCUgCgAACUUAUCAACgAAUAggUgCAUAUgCAUUUgCAUgUUUCAAUgUAUggUUggUAACAAAAAAAAAAAgAUgUggAgAAAgAgAACAAAUUAUAUACUUgUCUUC…	8	B3	cyst czen
AT5G50790	SWEET10	NM_124457	UUgUAUCAUACAUUgAACAUAAUUCUCAgUAUgAUCCUgUAgAgUUUACUCgUUCAUUCACUUgUAUUCUCUUUCAUAgAggAAgAgAgAgggAgAgAgUUUCUAAUUAAUUAgAAgAUUUUUCUUUCUUUAUUUUCUAAACAAgUAUUAgACUACUUUgAgAgAgAUAUAAAAAUggCAAUUUCACAAgCCgUCUUggCUACUgUCUUUggCAUCCUAgggAAUAUCAUCUCCUUUUUCgUCUgCCUUgCCCCAAUACCgACgUUCgUUCgUAUAUACAAgAggAAgUCAUCUgAAgggUAUCAgUCgAUCCCUUACgUgAUUUCUCUgUUCAgCgCgAUgCUAUggAUgUACUACgCAAUgAUCAAgAAAgAUgCUAUgAUgUUgAUCACUAUCAAC…	16	B3	czsc
AT3G49307		NM_202677	AUAUUUUCUUUgUCAAAgAUCCUUAgAAAACUUUUAUUCAUUUUgAUAUAUCAUAUUCAAUCCUCCAAAAUUAUCAACAAACAAgCAAUCCAUUUCAUAUgUCCAAUUUAgUUACgUgUUACUAAAAAACAgUUUAACUCgAAUUCCAUUUUAUUCAAACCUgAUUCUCCUAUAUAUCCACAAAUAUgAAgUUggUggUUCUCUUCUCgUUCUUgCUCAUgUUUUCAUUgUgUUCUUCAgggUUUAAggAggACCUUggUgCUAUUCAUAUCgAUCAAUAUUCCUCAgACAAgAUUAAAAAUAgUAUUgAgAAUCUgAUggACUAUCCUggUCCCAACgAACCUggACgACgUUAUCCUggACgUCCACAUggACCACAUgCCCCgCgUCCUAggAUgA…	5	B3	czen
AT2G42840	PDF1	NM_129845	CAAUCACCAggggUAUUAAAUgggAUAgUgUAAAUgCACCUgCAACACAUCAACUAACCACACACUCCUCCACCUgUUUgUAUUUACUUCAAAAACUUAAUUCAAAAAUCCCUUUgCUUCUUUCCUUCCCUCUAUUUAUAAACCCUAgUAUCCggUUUUUAUUCUACCACACAAUACCAUUUgCAACAAACUUCUCUCUgAAUCUCAgUgAAUUCUCAUAAAAUgAgAgggAUggUgAgUUUUgCCgUUUgggCUCUCUUUgCUgCUUUACUCUCACAgCAgCUCUUUgCUUCUgUUgCUUCCgUAAggUUUgAggAUgCCAAAACAUACUACUUAUCUCCUCCCUCUggCUCACAUggAACUCCUCCAUCACACACgCCUCCUUCUUCUAACUgUggA…	20	B3	emb protoderm
AT1G23147	RALFL3	NM_001084117	ACUAUAAAUACAACAgAUUgAAACUUUUCAUUgUUCAgUUCACCAAAACAAAUAAUUUAAUCAUgAgCAAUUUgAgAggAACAAAUAggUUUAUACUUgUggCAgUACUCgUAUCAUUUgUgUUUUUAAgCAUCAUgAAUgCUgAAgCUCgUAAAgAAAUUggAUAUCCAAAACAAAgAUUUggUgAAgACCgAACgAAUCCgUACgAggAAAUAACACCACCACUAAUAggAggAUgUgAUCCUAAAAAUCCUCAAACgUgUCUACCAAAACAgCCAgCAAAUCCgUACCgACgAggAUgUUUAAAAAUUACAAgAUgUCAgCgUgAUgUAUAAgCUUUUUCgAACUAUAUAUgUAACAACUAAAgAUUAU	3	B3	basal cyst czen
AT5G64570	XYL4	NM_125853	UUUAAACCCACUAUgCUUUAUUCCUUUUUgUUgCAAAACUAUAUAAAgUAAAAUCAgAUUUAUgAUUUAACAAACACAUgACAgAggUCAUAAAUCCUAAUACUAgUAUCCACAAACACCgUAUggUCCgUAUCAUUAUUUCUUUCCUCgAAgACCgUAUCAUCUUUUUCACAUAAUCUUAAUUAUAAUAggUCAAAAUAAAUAAAUAAAUgUCACAAUAAUUUAUAUUAACCACAgAUUCUUUAgUgAgAgCgUAgUAgUAgCUUACCACUCUUUAUUACUAUAAAACCAgUCUCACUAAACCAAAgCCAAUAUCCCAAgAAAUCgAAACACAAAgCAAUgggCUCUUCUUCUCCAUUAACAAggAgAAACAgAgCACCACCAUCCUCUgUUUCCUCU…	20	B2	Cotyledons/vasculature
AT3G15680	JUL	NM_112438	CUCAgCCggAAUUUUCACUUAgUUUAUUUUAAAUAUUCUCgUUUUUUUUgUUgCUCUUCUUUUgCgAAAgUUUACAAUAUUgUggUgAAgAAAACgAAAAAgUAAUUAUUAUUAUUUUUUUUCUUUAUUUUUUUUCAAACgAgCCACCAgUUgUUCUUgUgUgUUCUAUUUAAgCCCAUCCUCUUCgCAUCACUCUUUCAAAgCCUCgUgUCUUgAUUUCUUUCACCAAACUCAUAUAAUCACAUAUCUCUCCAAgUUCAUCAAgAAAAUAAUAUAAACACACACAUACAAgAACUgAAgAAUgAgCAgACCCggAgAUUggAACUgCAggUCAUgCAgCCAUCUCAACUUCCAgCgCCgUgACUCUUgCCAgCgAUgCggUgACUCUCgUUCCggCCC…	18	B3	embryo ground tissue
AT1G71120	GLIP6	NM_105781	UAUAUAUAUAUAUAUAUgUgUgUCAgUAUAUAAUCUCCUUUUAUAUgAUUAUAAACUCAUUUgUCCCAUgUCUUCUUCUUCUUCAAUggACUUACUCAUgUgUCUgCUUCUUCUAAUCUCUCCggUUgUUCUggCCAAgUCUUCUUCCACCgUCCCUgCUAUCUUUACCUUCggUgACUCUAUUUUUgACgCCggAAACAACCAUUACAACAAAAACUgUACCgCUCAggCUgAUUUUCCUCCUUAUggUUCUUCCUUUUUCCACCgUCCUACUgggAggUUCACCAACggAAgAACCgUCgCUgACUUCAUCUCggAAUUUgUAggCCUUCCAUUACAgAAACCAUUCUUggAAUUgCAgAUUCAAAUCUUgAAUggAACUUCAAACUUUUCAAAUgg…	19	B2	ESR
AT1G31290	AGO3	NA	AUggAUCgAggUggUUACCgAggAggUCgUggUgAUggCCgUggCAgAggCggCggCggAgAUCgUggUCgUggUUACAgCggUCgUggUgAUggCCgUggCAgAggCggCgACggAgAUCgUggUUACAgCggUCgUggUgAUggCCAUggCAgAggCggCggCggAgAUCgUggUCgUggUUACAgCggUCgUggUgAUggCCgUggCAgAggCggCggCggAgAUCgUggUCgUggUUACAgCggUCgUggUgAUggCCAUggCAgAggCggCggCggAgAUCgUggUCgUggUUACAgCggUCgUggUCgUggCUUUgUUCAAgAUAgggAUggUggUUgggUAAAUCCAgggCAAAgUUCAggUggUCAUgUUCgUggUCgUgggACgCAgUUg…	20	B2	CPT persistent
AT1G27040	NPF4.5	NM_102466	AUCAAAAUUUgAgAgAgAAAUCAAAUggAAgUAgAAAUgCAUggUgAUgUCUCCAAAUgggAAggCUACgCUgACUggAgAAACAAAgCCgCCUUgAgAggCCgUCACggCggAAUgCUCgCCgCCUCCUUCgUCUUggCggUggAgAUAUUggAgAAUCUAgCgUUUUUAgCgAACgCAAgCAACUUggUgUUgUAUCUCAAgAACUUCAUgCACAUgUCUCUAgCCAgAUCgUCgAgUgAAgUgACCACUUUCAUggCCACAgCCUUCCUUCUCgCUCUCCUCggUggCUUCCUUgCUgACgCCUUCUUCUCCACAUUCgUCAUUUUCCUCAUCUCCgCCUCCAUCgAgUUUCUgggACUUAUCCUgCUCACAAUCCAAgCCCggCgUCCgUCCUUA…	15	B3	chalazal cyst 7 DAP

## Sheet: S5
Supplementary Table 5. Transcriptional and epigenetic regulators that variably express among endosperm subtypes
README
DE for levels 1-3 for 3, 5, and 7 DAP and the integrated atlas dataset
all values calculated using FindAllMarkers in Seurat, with the additional columns:
• diff: pct.1 ("percent 1", percent of nuclei expressing that gene in the focal cluster ) - pct.2 ("percent 2" percent of all other cells expressing that gene)
• symbol: a list of gene symbols for that gene, if available, from the org.At.tair.db R package
• timepoint: the timepoint dataset that was used in the differential expression analysis
• comparison: the identity of the other nuclei in the cluster vs. all comparison
• og_identified: the dataset in which the gene was initially identified as endosperm-variable. picard = picard et al. 2021. martin = this study
gene	symbol	cluster	avg_log2FC	p_val	p_val_adj	diff	pct.1	pct.2	timepoint	comparison	og_identified
AT4G14140	DMT02,DMT2,MET02,MET2	PEN	5.152146155917274	0	0	0.6839999999999999	0.705	0.021	3 DAP	cluster vs. all 3DAP	picard
AT4G25530	FWA,HDG6	PEN	4.645282196336783	0	0	0.635	0.662	0.027	3 DAP	cluster vs. all 3DAP	martin
AT5G11530	EMF1	PEN	2.9725286358139233	0	0	0.619	0.791	0.172	3 DAP	cluster vs. all 3DAP	martin
AT4G08990	NA	PEN	5.446019752022206	0	0	0.613	0.63	0.017	3 DAP	cluster vs. all 3DAP	picard
AT4G18020	APRR2,PRR2	PEN	5.017617124068408	0	0	0.571	0.593	0.022	3 DAP	cluster vs. all 3DAP	martin
AT3G19350	MPC	PEN	4.97171	0	0	0.5619999999999999	0.592	0.03	3 DAP	cluster vs. all 3DAP	martin
AT3G54500	LNK2	PEN	2.571661227435407	0	0	0.56	0.74	0.18	3 DAP	cluster vs. all 3DAP	martin
AT2G18880	VEL2,VIL3	PEN	6.019824288587265	0	0	0.546	0.555	0.009	3 DAP	cluster vs. all 3DAP	picard
AT3G63140	CSP41A	PEN	5.200768870896008	0	0	0.541	0.557	0.016	3 DAP	cluster vs. all 3DAP	martin
AT1G29010	TIE3	PEN	7.2853434712857155	0	0	0.526	0.531	0.005	3 DAP	cluster vs. all 3DAP	martin
AT4G31900	CHR7,PKR2	PEN	3.821077783804786	0	0	0.518	0.542	0.024	3 DAP	cluster vs. all 3DAP	picard
AT2G32550	NOT9c	PEN	3.4811189400812106	0	0	0.514	0.549	0.035	3 DAP	cluster vs. all 3DAP	martin
AT3G53920	SIG3,SIGC	PEN	2.8407579453355556	0	0	0.454	0.521	0.067	3 DAP	cluster vs. all 3DAP	martin
AT3G53460	CP29	PEN	2.3675776005157045	0	0	0.4300000000000001	0.528	0.098	3 DAP	cluster vs. all 3DAP	martin
AT4G10920	KELP	PEN	2.748976272384481	0	0	0.416	0.487	0.071	3 DAP	cluster vs. all 3DAP	picard
AT4G34830	MRL1,PDE346	PEN	2.7468958381014925	0	0	0.412	0.472	0.06	3 DAP	cluster vs. all 3DAP	martin
AT5G43500	ARP9,ATARP9	PEN	2.2983324581743307	0	0	0.406	0.505	0.099	3 DAP	cluster vs. all 3DAP	picard
AT2G32370	HDG3	PEN	4.332666041483741	0	0	0.393	0.419	0.026	3 DAP	cluster vs. all 3DAP	martin
AT2G46830	AtCCA1,CCA1	PEN	4.2754590281649145	0	0	0.386	0.404	0.018	3 DAP	cluster vs. all 3DAP	martin
AT1G55650	HMGB11	PEN	5.594492061756815	0	0	0.384	0.391	0.007	3 DAP	cluster vs. all 3DAP	picard
AT2G34640	HMR,PAP5,PTAC12,TAC12	PEN	2.393681183221569	0	0	0.378	0.447	0.069	3 DAP	cluster vs. all 3DAP	martin
AT1G71770	PAB5	PEN	2.4313027288218327	0	0	0.37	0.44	0.07	3 DAP	cluster vs. all 3DAP	martin
AT3G17040	HCF107	PEN	4.056863439546659	0	0	0.37	0.39	0.02	3 DAP	cluster vs. all 3DAP	martin
AT5G24490	NA	PEN	3.409063515766376	0	0	0.368	0.395	0.027	3 DAP	cluster vs. all 3DAP	martin
AT1G20340	DRT112,PETE2	PEN	2.882006234744953	0	0	0.367	0.413	0.046	3 DAP	cluster vs. all 3DAP	martin
AT4G24770	ATRBP31,ATRBP33,CP31,CP31A,CP33a,RBP31	PEN	2.6556929871970674	0	0	0.35500000000000004	0.403	0.048	3 DAP	cluster vs. all 3DAP	martin
AT1G71720	BSF,PBR1,PDE338,RLSB	PEN	2.214697957090909	0	0	0.352	0.424	0.072	3 DAP	cluster vs. all 3DAP	martin
AT5G08650	cpLEPA	PEN	2.2257814399308495	0	0	0.33999999999999997	0.409	0.069	3 DAP	cluster vs. all 3DAP	martin
AT1G76110	NA	PEN	4.4213407481389835	0	0	0.33899999999999997	0.352	0.013	3 DAP	cluster vs. all 3DAP	picard
AT1G02580	EMB173,FIS1,MEA,SDG5	PEN	4.617064077661312	0	0	0.33499999999999996	0.35	0.015	3 DAP	cluster vs. all 3DAP	picard
AT5G60440	AGL62	PEN	3.706872870545826	0	0	0.33299999999999996	0.363	0.03	3 DAP	cluster vs. all 3DAP	martin
AT2G36990	ATSIG6,SIG6,SIGF,SOLDAT8	PEN	2.9617259077136056	0	0	0.32899999999999996	0.362	0.033	3 DAP	cluster vs. all 3DAP	martin
AT3G17170	RFC3	PEN	2.819698394154756	0	0	0.32	0.356	0.036	3 DAP	cluster vs. all 3DAP	martin
AT2G41470	NA	PEN	4.900892923649057	0	0	0.318	0.327	0.009	3 DAP	cluster vs. all 3DAP	martin
AT3G01330	DEL3,E2FF,E2L2	PEN	3.305379994249989	0	0	0.317	0.343	0.026	3 DAP	cluster vs. all 3DAP	martin
AT4G13670	PTAC5	PEN	2.711050524494282	0	0	0.315	0.359	0.044	3 DAP	cluster vs. all 3DAP	martin
AT4G23800	3xHMG-box2	PEN	3.736694952381568	0	0	0.31199999999999994	0.344	0.032	3 DAP	cluster vs. all 3DAP	picard
AT5G62110	NA	PEN	5.560215989320673	0	0	0.311	0.316	0.005	3 DAP	cluster vs. all 3DAP	martin
AT2G26740	ATSEH,SEH	PEN	4.107481206186904	0	0	0.3	0.314	0.014	3 DAP	cluster vs. all 3DAP	picard
AT3G03260	HDG8	PEN	2.90998	0	0	0.3	0.315	0.015	3 DAP	cluster vs. all 3DAP	martin
AT4G16141	AtGATA17L,GATA17L	PEN	2.6655245098775833	0	0	0.3	0.347	0.047	3 DAP	cluster vs. all 3DAP	martin
AT1G67270	NA	PEN	4.05043	0	0	0.282	0.294	0.012	3 DAP	cluster vs. all 3DAP	martin
AT1G01060	LHY,LHY1	PEN	3.972366426191941	0	0	0.27899999999999997	0.293	0.014	3 DAP	cluster vs. all 3DAP	martin
AT1G14580	BLJ	PEN	3.888609203355689	0	0	0.27199999999999996	0.295	0.023	3 DAP	cluster vs. all 3DAP	martin
AT2G02820	AtMYB88,MYB88	PEN	3.401692623913544	0	0	0.26999999999999996	0.296	0.026	3 DAP	cluster vs. all 3DAP	martin
AT3G09600	LCL5,RVE8	PEN	4.09989	0	0	0.267	0.277	0.01	3 DAP	cluster vs. all 3DAP	martin
AT1G15790	NA	PEN	3.767416784270247	0	0	0.26699999999999996	0.283	0.016	3 DAP	cluster vs. all 3DAP	martin
AT1G11950	NA	PEN	4.107068574739961	0	0	0.246	0.257	0.011	3 DAP	cluster vs. all 3DAP	picard
AT5G50780	AtMORC4	PEN	4.321722677190606	0	0	0.243	0.259	0.016	3 DAP	cluster vs. all 3DAP	martin
AT2G19910	NA	PEN	4.660026200707066	0	0	0.237	0.245	0.008	3 DAP	cluster vs. all 3DAP	picard
AT2G35670	FIE2,FIS2	PEN	3.839565727534075	0	0	0.237	0.25	0.013	3 DAP	cluster vs. all 3DAP	picard
AT4G12740	NA	PEN	3.707948053536361	0	0	0.237	0.252	0.015	3 DAP	cluster vs. all 3DAP	picard
AT5G57180	CIA2	PEN	4.407037702761687	0	0	0.231	0.24	0.009	3 DAP	cluster vs. all 3DAP	martin
AT1G66050	ORTH5,VIM2	PEN	3.640608689893371	0	0	0.23	0.247	0.017	3 DAP	cluster vs. all 3DAP	martin
AT4G36280	AtMORC2,CRH1,MORC2	PEN	4.776541281153913	0	0	0.227	0.233	0.006	3 DAP	cluster vs. all 3DAP	martin
AT5G43630	TZP	PEN	3.4966830621368215	0	0	0.223	0.239	0.016	3 DAP	cluster vs. all 3DAP	martin
AT3G05860	AGL45	PEN	3.1580089967413634	0	0	0.21999999999999997	0.236	0.016	3 DAP	cluster vs. all 3DAP	picard
AT5G20420	CHR42,CLSY2	PEN	5.050298555653538	0	0	0.219	0.224	0.005	3 DAP	cluster vs. all 3DAP	picard
AT5G23650	NA	PEN	4.268710047738695	0	0	0.217	0.226	0.009	3 DAP	cluster vs. all 3DAP	martin
AT1G70060	SNL4	PEN	3.269937505121555	0	0	0.208	0.223	0.015	3 DAP	cluster vs. all 3DAP	picard
AT4G36090	ALKBH9C	PEN	4.713963028776742	0	0	0.205	0.211	0.006	3 DAP	cluster vs. all 3DAP	martin
AT5G17320	HDG9	PEN	3.687132287880399	0	0	0.194	0.207	0.013	3 DAP	cluster vs. all 3DAP	martin
AT1G49010	MYBS1	PEN	3.1457079156604615	0	0	0.192	0.207	0.015	3 DAP	cluster vs. all 3DAP	martin
AT3G59960	ASHH4,SDG24	PEN	4.452522450965503	0	0	0.188	0.195	0.007	3 DAP	cluster vs. all 3DAP	martin
AT5G43090	APUM13,PUM13	PEN	5.451160176790523	0	0	0.185	0.189	0.004	3 DAP	cluster vs. all 3DAP	martin
AT1G25440	BBX15,COL16	PEN	3.611924329011144	0	0	0.18	0.191	0.011	3 DAP	cluster vs. all 3DAP	picard
AT1G49770	RGE1,ZOU	PEN	3.3729629163450623	0	0	0.18	0.192	0.012	3 DAP	cluster vs. all 3DAP	martin
AT3G57190	PrfB3	PEN	3.626530627933023	0	0	0.177	0.187	0.01	3 DAP	cluster vs. all 3DAP	martin
AT4G00540	ATMYB3R2,MYB3R-2,MYB3R2,PC-MYB2	PEN	4.767688454549221	0	0	0.152	0.157	0.005	3 DAP	cluster vs. all 3DAP	martin
AT3G07650	BBX7,COL9	PEN	3.522671410475267	0	0	0.151	0.159	0.008	3 DAP	cluster vs. all 3DAP	picard
AT5G40430	AtMYB22,MYB22	PEN	4.693647511436533	0	0	0.148	0.153	0.005	3 DAP	cluster vs. all 3DAP	martin
AT2G20080	TIE2	PEN	4.571006282826024	0	0	0.135	0.14	0.005	3 DAP	cluster vs. all 3DAP	martin
AT3G43990	NA	PEN	4.973197355062833	0	0	0.122	0.126	0.004	3 DAP	cluster vs. all 3DAP	martin
AT1G65360	AGL23	PEN	4.709619013664726	0	0	0.117	0.12	0.003	3 DAP	cluster vs. all 3DAP	martin
AT3G09160	NA	PEN	4.951113681299057	0	0	0.113	0.116	0.003	3 DAP	cluster vs. all 3DAP	martin
AT5G62120	ARR23,RR23	PEN	6.274897471287081	0	0	0.113	0.114	0.001	3 DAP	cluster vs. all 3DAP	martin
AT2G34880	JMJ15,MEE27,PKDM7C	PEN	5.667015018032432	0	0	0.111	0.113	0.002	3 DAP	cluster vs. all 3DAP	picard
AT2G25120	NA	PEN	6.665985419248553	0	0	0.076	0.077	0.001	3 DAP	cluster vs. all 3DAP	martin
AT2G19930	NA	PEN	2.522988000745603	4.273846662845321e-291	9.297753415019996e-292	0.243	0.274	0.031	3 DAP	cluster vs. all 3DAP	picard
AT3G58780	AGL1,SHP1	PEN	-4.57764	8.261012943644179e-292	1.797183365889791e-292	-0.629	0.026	0.655	3 DAP	cluster vs. all 3DAP	picard
AT5G39550	ORTH1,VIM3	PEN	2.668053370396193	2.475570634594765e-292	5.385603915560911e-292	0.24799999999999997	0.282	0.034	3 DAP	cluster vs. all 3DAP	martin
AT3G03710	PDE326,PNP,RIF10	PEN	2.4368775087919112	2.4028067167668116e-291	5.227306012326198e-291	0.27	0.312	0.042	3 DAP	cluster vs. all 3DAP	martin
AT1G69770	CMT3	PEN	1.863151997066462	5.7543720811732e-286	1.2518636462592296e-281	0.396	0.502	0.106	3 DAP	cluster vs. all 3DAP	picard
AT3G19040	HAF2,TAF1,TAF1B	PEN	4.46301	7.746681036610396e-284	1.6852904595145919e-279	0.11	0.114	0.004	3 DAP	cluster vs. all 3DAP	picard
AT1G19000	NA	PEN	2.4426415702117583	4.951625624734068e-281	1.0772261546608963e-276	0.234	0.266	0.032	3 DAP	cluster vs. all 3DAP	martin
AT2G36660	PAB7	PEN	4.0725958022481485	1.321322949894449e-279	2.8745380774953737e-275	0.116	0.121	0.005	3 DAP	cluster vs. all 3DAP	martin
AT4G11400	NA	PEN	3.59791	8.369008273899036e-278	1.820677749986735e-273	0.21	0.232	0.022	3 DAP	cluster vs. all 3DAP	picard
AT2G47260	ATWRKY23,WRKY23	PEN	5.108322661354855	1.1223946694555647e-277	2.441769603400581e-273	0.095	0.097	0.002	3 DAP	cluster vs. all 3DAP	martin
AT5G21120	EIL2	PEN	4.959042375154844	9.699935544164982e-276	2.110220977633092e-271	0.09	0.092	0.002	3 DAP	cluster vs. all 3DAP	martin
AT2G38810	H2A.Z,HTA8	PEN	2.4156980327625224	2.4296595470438333e-273	5.28572434459386e-269	0.29400000000000004	0.342	0.048	3 DAP	cluster vs. all 3DAP	picard
AT5G58080	ARR18,RR18	PEN	4.163075127855535	1.0601028023447336e-269	2.3062536465009676e-265	0.108	0.112	0.004	3 DAP	cluster vs. all 3DAP	martin
AT4G11080	3xHMG-box1	PEN	4.593886840522988	5.313722175976366e-261	1.1560002593836583e-256	0.185	0.199	0.014	3 DAP	cluster vs. all 3DAP	picard
AT5G49160	DDM2,DMT01,DMT1,MET1,MET2,METI	PEN	1.6330875653014851	4.7241938564380415e-257	1.027748373468096e-252	0.366	0.478	0.112	3 DAP	cluster vs. all 3DAP	picard
AT2G17900	ASHR1,SDG37	PEN	2.683484747880089	7.796936237953147e-253	1.6962234785667071e-248	0.231	0.26	0.029	3 DAP	cluster vs. all 3DAP	picard
AT1G05490	chr31,CLSY3	PEN	-4.33073	4.1171794747671523e-252	8.956923947355938e-248	-0.566	0.035	0.601	3 DAP	cluster vs. all 3DAP	picard
AT1G64280	ATNPR1,NIM1,NPR1,SAI1	PEN	4.746985658340197	1.236544134522338e-249	2.6901017646533458e-245	0.092	0.095	0.003	3 DAP	cluster vs. all 3DAP	martin
AT3G42670	CHR38,CLSY,CLSY1	PEN	2.731512605164788	1.634434941195858e-249	3.5557132145715886e-245	0.156	0.17	0.014	3 DAP	cluster vs. all 3DAP	picard
AT2G28700	AGL46	PEN	5.683519583877358	1.2930017706777605e-245	2.812925352109468e-241	0.076	0.078	0.002	3 DAP	cluster vs. all 3DAP	martin
AT5G56740	HAC07,HAC7,HAG02,HAG2	PEN	1.9445676175303692	4.0068508219806805e-241	8.716903963218968e-237	0.3	0.375	0.075	3 DAP	cluster vs. all 3DAP	picard
AT1G08540	ABC1,ATSIG1,ATSIG2,SIG1,SIG2,SIGA,SIGB	PEN	2.048348447981747	7.610943309379382e-241	1.6557607169554843e-236	0.249	0.296	0.047	3 DAP	cluster vs. all 3DAP	martin
AT3G56290	NA	PEN	3.850751080158944	1.5812988230406895e-240	3.4401155895250197e-236	0.119	0.125	0.006	3 DAP	cluster vs. all 3DAP	martin
AT2G27840	HD2D,HDA13,HDT04,HDT4	PEN	1.8291240044399464	2.4637034011705093e-240	5.359786749246442e-236	0.357	0.471	0.114	3 DAP	cluster vs. all 3DAP	picard
AT5G08050	RIQ1	PEN	2.853458396081809	1.1803703647439095e-236	2.5678957285003753e-232	0.15600000000000003	0.171	0.015	3 DAP	cluster vs. all 3DAP	martin
AT1G01530	AGL28	PEN	4.037652927933866	1.2128216182983147e-234	2.638493430607984e-230	0.106	0.111	0.005	3 DAP	cluster vs. all 3DAP	martin
AT1G14030	LSMT-L	PEN	2.2569324489788847	1.4656127051657297e-234	3.1884404400880455e-230	0.224	0.26	0.036	3 DAP	cluster vs. all 3DAP	picard
AT5G07810	NA	PEN	3.0234920451425795	1.5645613695759741e-232	3.4037032595125323e-228	0.13699999999999998	0.149	0.012	3 DAP	cluster vs. all 3DAP	picard
AT1G15430	NA	PEN	2.361893035617513	3.2275712987910375e-230	7.021581360519904e-226	0.262	0.313	0.051	3 DAP	cluster vs. all 3DAP	martin
AT5G02160	FIP	PEN	2.7472710950855808	5.1092360629341934e-228	1.111514305491334e-223	0.15799999999999997	0.173	0.015	3 DAP	cluster vs. all 3DAP	martin
AT1G75390	AtbZIP44,bZIP44	PEN	-3.51484	1.3272964053159054e-224	2.887533329764752e-220	-0.554	0.038	0.592	3 DAP	cluster vs. all 3DAP	martin
AT5G48600	ATCAP-C,ATSMC3,ATSMC4,SMC3,SMC4	PEN	1.5928757249771477	1.404854231613592e-224	3.0562603808753695e-220	0.288	0.363	0.075	3 DAP	cluster vs. all 3DAP	picard
AT5G11510	AtMYB3R4,MYB3R-4	PEN	3.1760867978338565	2.192490996775558e-224	4.769764163485228e-220	0.13399999999999998	0.144	0.01	3 DAP	cluster vs. all 3DAP	martin
AT1G55600	ATWRKY10,MINI3,WRKY10	PEN	2.786434441896313	2.616319218749986e-224	5.691802460390597e-220	0.175	0.19	0.015	3 DAP	cluster vs. all 3DAP	martin
AT3G16870	GATA17	PEN	2.0751428749250453	3.0104551252097956e-220	6.54924512489391e-216	0.219	0.26	0.041	3 DAP	cluster vs. all 3DAP	martin
AT4G37610	BT5	PEN	2.0678988600299566	5.590443550936243e-220	1.2162009945061795e-215	0.243	0.289	0.046	3 DAP	cluster vs. all 3DAP	martin
AT5G27230	NA	PEN	2.7806660113032966	5.665959542386583e-219	1.2326294984462011e-214	0.14900000000000002	0.166	0.017	3 DAP	cluster vs. all 3DAP	picard
AT4G09960	AGL11,STK	PEN	-3.90877	2.0796521700667127e-218	4.524283295980134e-214	-0.539	0.037	0.576	3 DAP	cluster vs. all 3DAP	picard
AT5G19310	AtCHR23,CHR23	PEN	1.8019350234526417	1.8942462083146656e-216	4.1209326261885547e-212	0.30300000000000005	0.391	0.088	3 DAP	cluster vs. all 3DAP	picard
AT5G44190	ATGLK2,GLK2,GPRI2	PEN	4.5922490486002046	6.356100244670281e-215	1.3827696082280198e-210	0.073	0.076	0.003	3 DAP	cluster vs. all 3DAP	martin
AT1G54440	AAtrimmer1,AtRRP6L1,RRP6L1	PEN	1.660733008488931	1.4275572915567588e-213	3.1056508877817295e-209	0.354	0.489	0.135	3 DAP	cluster vs. all 3DAP	martin
AT3G54320	ASML1,ATWRI1,WRI,WRI1	PEN	2.128877702731873	2.7919398986863048e-213	6.073865249592055e-209	0.292	0.375	0.083	3 DAP	cluster vs. all 3DAP	martin
AT5G63550	NA	PEN	1.3707521973269658	4.2043345589250964e-212	9.146529832941548e-208	0.375	0.524	0.149	3 DAP	cluster vs. all 3DAP	martin
AT1G69200	FLN2	PEN	2.5791537242022775	6.963051541923828e-211	1.5148118629455288e-206	0.164	0.184	0.02	3 DAP	cluster vs. all 3DAP	martin
AT1G67775	CLE8	PEN	2.2959857235302183	1.011830689181127e-210	2.2012376643135418e-206	0.253	0.291	0.038	3 DAP	cluster vs. all 3DAP	martin
AT3G19080	NA	PEN	2.44866	4.971568349791707e-209	1.0815646944971858e-204	0.183	0.212	0.029	3 DAP	cluster vs. all 3DAP	picard
AT5G47660	NA	PEN	3.4993537526634584	9.683929481599955e-209	2.10673885872207e-204	0.13099999999999998	0.141	0.01	3 DAP	cluster vs. all 3DAP	martin
AT3G19210	ATRAD54,CHR25,RAD54	PEN	2.9547266896914577	4.053062384163665e-208	8.817437216748053e-204	0.146	0.16	0.014	3 DAP	cluster vs. all 3DAP	picard
AT5G66980	NA	PEN	4.435802362009626	1.0486175594518264e-207	2.2812675005874477e-203	0.074	0.077	0.003	3 DAP	cluster vs. all 3DAP	martin
AT1G64860	RPOD1,SIG1,SIG2,SIGA,SIGB	PEN	1.8843998118028644	1.9898731955410948e-206	4.328969136899651e-202	0.245	0.297	0.052	3 DAP	cluster vs. all 3DAP	martin
AT3G16350	NID1	PEN	3.461026536436719	6.198950712670775e-206	1.348581727541527e-201	0.111	0.119	0.008	3 DAP	cluster vs. all 3DAP	martin
AT5G61620	NA	PEN	4.759801871774538	6.068561120065529e-205	1.3202154716702558e-200	0.063	0.065	0.002	3 DAP	cluster vs. all 3DAP	martin
AT1G57800	ORTH3,VIM5	PEN	2.88193	2.765679631838207e-204	6.016736039064018e-200	0.141	0.155	0.014	3 DAP	cluster vs. all 3DAP	martin
AT4G26110	ATNAP1;1,NAP1;1	PEN	1.694954865975463	8.021044441109983e-204	1.7449782181634767e-199	0.314	0.422	0.108	3 DAP	cluster vs. all 3DAP	picard
AT4G38160	mTERF6,PDE191	PEN	2.589473219658857	6.151299929687976e-200	1.338215299703619e-195	0.156	0.176	0.02	3 DAP	cluster vs. all 3DAP	martin
AT2G23350	PAB4,PABP4	PEN	1.4509937545233114	7.675153580308463e-200	1.669729661396106e-195	0.405	0.641	0.236	3 DAP	cluster vs. all 3DAP	martin
AT5G16180	ATCRS1,CRS1	PEN	2.362784879943206	8.46691985887529e-198	1.8419784152983198e-193	0.17400000000000002	0.199	0.025	3 DAP	cluster vs. all 3DAP	martin
AT3G13280	NA	PEN	4.147847632319618	5.378033647092968e-197	1.169991219925075e-192	0.094	0.098	0.004	3 DAP	cluster vs. all 3DAP	martin
AT5G09460	SACL1	PEN	2.669229390168416	6.424050668818582e-194	1.3975522230014827e-189	0.124	0.137	0.013	3 DAP	cluster vs. all 3DAP	martin
AT4G17600	LIL3:1	PEN	2.4046831806576705	2.75146050308747e-192	5.985802324466792e-188	0.15000000000000002	0.17	0.02	3 DAP	cluster vs. all 3DAP	martin
AT1G21600	PAP8,PTAC6	PEN	2.0643881082981625	1.7667472429415476e-190	3.843558627019337e-186	0.198	0.231	0.033	3 DAP	cluster vs. all 3DAP	martin
AT5G27880	NA	PEN	4.350143015936981	1.501740862164037e-188	3.2670372456378626e-184	0.072	0.075	0.003	3 DAP	cluster vs. all 3DAP	martin
AT4G17520	HLN	PEN	1.5462314495501497	2.158347250609163e-188	4.6954844437002333e-184	0.37300000000000005	0.558	0.185	3 DAP	cluster vs. all 3DAP	martin
AT1G01355	NA	PEN	3.665014351405229	2.026341354552748e-186	4.408305616829503e-182	0.082	0.087	0.005	3 DAP	cluster vs. all 3DAP	martin
AT1G76880	DF1	PEN	-2.80059	1.089852967381833e-183	2.370975130539178e-179	-0.381	0.234	0.615	3 DAP	cluster vs. all 3DAP	martin
AT1G34180	anac016,NAC016	PEN	3.07237	3.151742677819647e-182	6.856616195596642e-178	0.13799999999999998	0.151	0.013	3 DAP	cluster vs. all 3DAP	martin
AT5G50480	NF-YC6	PEN	2.824935982396988	4.4395215915046364e-181	9.658179222318336e-177	0.14900000000000002	0.166	0.017	3 DAP	cluster vs. all 3DAP	martin
AT5G56270	ATWRKY2,WRKY2	PEN	3.1332236402147893	2.495268409448361e-180	5.42845642475491e-176	0.111	0.12	0.009	3 DAP	cluster vs. all 3DAP	martin
AT1G13950	ATELF5A-1,EIF-5A,EIF5A,ELF5A-1	PEN	2.5810955679880028	6.422779967857689e-177	1.3972757820074402e-172	0.158	0.18	0.022	3 DAP	cluster vs. all 3DAP	martin
AT2G32590	CAP-H,EMB2795	PEN	2.04293	3.826797680413035e-173	8.325198353738556e-169	0.164	0.192	0.028	3 DAP	cluster vs. all 3DAP	picard
AT2G19920	NA	PEN	2.5963855004182146	5.2794915813267566e-173	1.148553393517636e-168	0.13	0.145	0.015	3 DAP	cluster vs. all 3DAP	picard
AT1G74850	PDE343,PTAC2	PEN	2.3228285323782663	5.5320737231689536e-173	1.2035026384754056e-168	0.16	0.186	0.026	3 DAP	cluster vs. all 3DAP	martin
AT2G25900	ATCTH,ATTZF1,TZF1	PEN	2.340761556350036	2.4857438040930756e-172	5.407735645804487e-168	0.14900000000000002	0.171	0.022	3 DAP	cluster vs. all 3DAP	martin
AT5G63950	CHR24	PEN	1.9640633661293656	1.064498636796617e-171	2.3158167843510404e-167	0.22100000000000003	0.277	0.056	3 DAP	cluster vs. all 3DAP	picard
AT3G07050	NSN1	PEN	1.5828253677403643	2.9083402598476704e-170	6.327094235298607e-166	0.271	0.363	0.092	3 DAP	cluster vs. all 3DAP	martin
AT5G14520	PES	PEN	1.5419198902344708	2.282114208252186e-167	4.9647394600526306e-163	0.275	0.375	0.1	3 DAP	cluster vs. all 3DAP	martin
AT5G56950	NAP1;3,NFA03,NFA3	PEN	1.667172255865897	4.57414256008632e-167	9.951047139467786e-163	0.245	0.315	0.07	3 DAP	cluster vs. all 3DAP	picard
AT4G21320	HSA32	PEN	2.3100839113147087	4.1525057881838646e-166	9.033776342194e-162	0.137	0.155	0.018	3 DAP	cluster vs. all 3DAP	martin
AT3G59410	ATGCN2,GCN2	PEN	1.3402934445700478	5.4704244671281676e-163	1.1900908428237329e-158	0.32499999999999996	0.472	0.147	3 DAP	cluster vs. all 3DAP	martin
AT2G37470	HTB5	PEN	1.757517127195451	8.109663148469079e-163	1.7642572179494486e-158	0.268	0.357	0.089	3 DAP	cluster vs. all 3DAP	picard
AT4G33280	NA	PEN	3.0123209342067434	9.019705698544482e-163	1.9622369747183517e-158	0.104	0.113	0.009	3 DAP	cluster vs. all 3DAP	picard
AT3G53370	NA	PEN	2.120879087425709	3.7215761926565454e-162	8.096289007124314e-158	0.173	0.208	0.035	3 DAP	cluster vs. all 3DAP	martin
AT1G10522	PRIN2	PEN	2.291994726371435	4.638578848846125e-162	1.0091228285664746e-157	0.165	0.19	0.025	3 DAP	cluster vs. all 3DAP	martin
AT2G28340	GATA13	PEN	3.9560423447450783	5.500983949445953e-162	1.1967390582019672e-157	0.073	0.076	0.003	3 DAP	cluster vs. all 3DAP	martin
AT3G56970	BHLH038,bHLH38,ORG2	PEN	5.173723894527749	8.910324440006093e-161	1.9384410819233253e-156	0.07	0.072	0.002	3 DAP	cluster vs. all 3DAP	martin
AT5G58610	NA	PEN	3.056346453196182	1.717745229245163e-160	3.7369547462228526e-156	0.089	0.096	0.007	3 DAP	cluster vs. all 3DAP	martin
AT5G12840	ATHAP2A,AtNFYA1,EMB2220,HAP2A,NF-YA1,NFYA1	PEN	1.542161869465664	7.889565698904116e-158	1.7163750177965905e-153	0.244	0.314	0.07	3 DAP	cluster vs. all 3DAP	martin
AT5G14370	NA	PEN	1.5766066300150017	1.1218051655782975e-153	2.4404871377155867e-149	0.234	0.305	0.071	3 DAP	cluster vs. all 3DAP	martin
AT5G55040	BRD13	PEN	-4.90544	1.1378671112990635e-153	2.4754299006311125e-149	-0.395	0.006	0.401	3 DAP	cluster vs. all 3DAP	picard
AT2G24340	NA	PEN	4.859962578363218	5.739973879720612e-151	1.2487313175332191e-146	0.047	0.048	0.001	3 DAP	cluster vs. all 3DAP	martin
AT1G04880	AtHMGB15,HMGBD15	PEN	3.442580584627641	8.323871005914487e-151	1.8108581373366965e-146	0.089	0.095	0.006	3 DAP	cluster vs. all 3DAP	picard
AT5G27220	NA	PEN	1.724021609113604	5.1485510817410065e-149	1.120067287832756e-144	0.204	0.258	0.054	3 DAP	cluster vs. all 3DAP	picard
AT3G12980	ATHPCAT4,HAC5	PEN	1.250379025501057	2.4850014729702028e-147	5.406120704446676e-143	0.295	0.43	0.135	3 DAP	cluster vs. all 3DAP	picard
AT5G27960	AGL90	PEN	3.863685381516714	2.952453214520601e-147	6.423061968189568e-143	0.063	0.066	0.003	3 DAP	cluster vs. all 3DAP	picard
AT5G62410	ATCAP-E1,ATSMC4,SMC2,TTN3	PEN	1.2219890803540276	3.8707965550291474e-146	8.420917905465911e-142	0.274	0.391	0.117	3 DAP	cluster vs. all 3DAP	picard
AT3G09480	HTB7	PEN	2.6715527372539567	6.00707046876234e-146	1.3068381804792473e-141	0.12	0.135	0.015	3 DAP	cluster vs. all 3DAP	picard
AT1G72270	HDP1,IDAP1	PEN	3.1367097344229076	2.5382491804727699e-144	5.5219610921185115e-140	0.082	0.088	0.006	3 DAP	cluster vs. all 3DAP	martin
AT2G36000	EMB3114,mTERF,SL1	PEN	2.2288576933192834	1.0174610947764482e-142	2.2134866116861625e-138	0.14200000000000002	0.164	0.022	3 DAP	cluster vs. all 3DAP	martin
AT1G20930	CDKB2;2	PEN	2.4530869110699687	6.334681819196014e-142	1.3781100297660926e-137	0.133	0.154	0.021	3 DAP	cluster vs. all 3DAP	martin
AT1G24260	AGL9,SEP3	PEN	-3.99201	7.163023526473739e-142	1.5583157681843616e-137	-0.43	0.024	0.454	3 DAP	cluster vs. all 3DAP	picard
AT5G26650	AGL36	PEN	3.5941196654543663	2.2245927801518617e-141	4.839601593220374e-137	0.078	0.082	0.004	3 DAP	cluster vs. all 3DAP	picard
AT2G23740	SUVR5	PEN	1.524895372225989	2.2611304000427105e-140	4.919089185292918e-136	0.246	0.339	0.093	3 DAP	cluster vs. all 3DAP	picard
AT5G06770	KHZ2	PEN	2.0213937625912735	4.640677323776475e-140	1.0095793517875724e-135	0.152	0.182	0.03	3 DAP	cluster vs. all 3DAP	martin
AT1G72050	TFIIIA	PEN	1.1283091667194816	6.899450039805724e-138	1.5009753561597355e-133	0.311	0.483	0.172	3 DAP	cluster vs. all 3DAP	martin
AT4G02020	EZA1,SDG10,SWN	PEN	1.3574339892416032	1.0338483282703216e-137	2.2491370381520848e-133	0.311	0.498	0.187	3 DAP	cluster vs. all 3DAP	picard
AT4G31850	PGR3	PEN	2.0286563100456503	1.029910985575347e-136	2.2405713491191677e-132	0.136	0.162	0.026	3 DAP	cluster vs. all 3DAP	martin
AT3G57060	CAP-D2	PEN	1.9531195567369208	2.719196548928759e-136	5.915612092194515e-132	0.157	0.191	0.034	3 DAP	cluster vs. all 3DAP	picard
AT2G29140	APUM3,PUM3	PEN	2.0880703955857283	1.5071417626784676e-135	3.278786904707006e-131	0.157	0.187	0.03	3 DAP	cluster vs. all 3DAP	martin
AT3G04450	NA	PEN	1.675145245608187	8.598254755385644e-134	1.8705503220341464e-129	0.137	0.162	0.025	3 DAP	cluster vs. all 3DAP	martin
AT5G37630	CAP-G,EMB2656	PEN	1.9347082263731703	1.5331647924934998e-133	3.335400006069609e-129	0.138	0.163	0.025	3 DAP	cluster vs. all 3DAP	picard
AT1G01370	CENH3,HTR12	PEN	1.7656129810461958	2.247132114855948e-130	4.888635915869115e-126	0.151	0.178	0.027	3 DAP	cluster vs. all 3DAP	picard
AT5G43530	RAD5B	PEN	3.5691854234543436	3.69457472203288e-130	8.03754730778253e-126	0.084	0.091	0.007	3 DAP	cluster vs. all 3DAP	picard
AT1G43190	PTB3	PEN	1.1728638555827258	1.9843634151317756e-128	4.316982609619178e-124	0.27999999999999997	0.42	0.14	3 DAP	cluster vs. all 3DAP	martin
AT4G32551	LUG,RON2	PEN	1.7609013045463613	1.1858466709376387e-126	2.5798094326248335e-122	0.16599999999999998	0.204	0.038	3 DAP	cluster vs. all 3DAP	martin
AT3G53650	HTB6	PEN	2.2741948774102547	2.2142962932929222e-126	4.8172015860587516e-122	0.145	0.175	0.03	3 DAP	cluster vs. all 3DAP	picard
AT5G15800	AGL2,SEP1	PEN	-3.76784	9.328191265367004e-126	2.0293480097805913e-121	-0.376	0.018	0.394	3 DAP	cluster vs. all 3DAP	picard
AT1G79950	RTEL1	PEN	1.0337924678605324	1.1402494633310574e-125	2.4806127074767153e-121	0.32800000000000007	0.536	0.208	3 DAP	cluster vs. all 3DAP	martin
AT2G34210	SPT5-1	PEN	3.3536080612269283	5.314866683873114e-125	1.1562492470765958e-120	0.077	0.084	0.007	3 DAP	cluster vs. all 3DAP	picard
AT5G24330	ATXR6,SDG34	PEN	2.9656962006526273	5.924831573835726e-124	1.2889471088879623e-119	0.1	0.111	0.011	3 DAP	cluster vs. all 3DAP	picard
AT2G27880	AGO5,AtAGO5	PEN	-3.45619	1.7613181500164312e-122	3.831747635360746e-118	-0.387	0.02	0.407	3 DAP	cluster vs. all 3DAP	picard
AT3G20670	HTA13	PEN	1.2941833232335431	5.968320661388784e-120	1.2984081598851303e-115	0.272	0.404	0.132	3 DAP	cluster vs. all 3DAP	picard
AT5G57150	NA	PEN	2.433500149751265	8.399196940655758e-120	1.82724529443966e-115	0.097	0.107	0.01	3 DAP	cluster vs. all 3DAP	martin
AT1G25260	RDP,RDP1	PEN	1.3840791404476485	2.2663324274790333e-119	4.930406195980638e-115	0.222	0.309	0.087	3 DAP	cluster vs. all 3DAP	martin
AT3G61100	NA	PEN	2.034326006772638	1.2985813732074432e-117	2.8250637774127927e-113	0.124	0.145	0.021	3 DAP	cluster vs. all 3DAP	martin
AT1G18750	AGL65	PEN	2.193782584122702	3.12587800824446e-115	6.800347606935823e-111	0.107	0.124	0.017	3 DAP	cluster vs. all 3DAP	martin
AT2G34900	GTE01,GTE1,IMB1	PEN	1.1241845933316643	1.9539817554751013e-114	4.250887309036083e-110	0.254	0.4	0.146	3 DAP	cluster vs. all 3DAP	picard
AT1G76540	CDKB2;1	PEN	2.8921987889575167	1.69535852520534e-113	3.688252471584217e-109	0.076	0.082	0.006	3 DAP	cluster vs. all 3DAP	martin
AT5G11260	HY5,TED	PEN	1.8009281738472225	2.2821807917138516e-113	4.964884312373484e-109	0.152	0.194	0.042	3 DAP	cluster vs. all 3DAP	martin
AT1G75600	HTR14	PEN	2.4494212415388157	7.857198312102667e-113	1.7093334927979356e-108	0.112	0.125	0.013	3 DAP	cluster vs. all 3DAP	picard
AT5G12980	NOT9b	PEN	1.6930943941587009	1.2979508393248562e-112	2.8236920509512245e-108	0.17700000000000002	0.228	0.051	3 DAP	cluster vs. all 3DAP	martin
AT3G01600	anac044,NAC044	PEN	3.7853683044059783	1.3513160632864566e-111	2.939788095679686e-107	0.052	0.055	0.003	3 DAP	cluster vs. all 3DAP	martin
AT5G22650	ATHD2,ATHD2B,HD2,HD2B,HDA4,HDT02,HDT2	PEN	0.9720936740347192	1.9168090853117388e-110	4.170018165095688e-106	0.331	0.634	0.303	3 DAP	cluster vs. all 3DAP	picard
AT5G10010	HIT4	PEN	1.207754876735839	3.0147301468793226e-109	6.5585454345359656e-105	0.23100000000000004	0.34	0.109	3 DAP	cluster vs. all 3DAP	martin
AT5G63320	NPX1	PEN	0.916451	5.5016892085627995e-109	1.1968924873228366e-104	0.31600000000000006	0.555	0.239	3 DAP	cluster vs. all 3DAP	martin
AT5G10510	AIL6,PLT3	PEN	3.578552329688766	4.486776400731344e-108	9.760982059791038e-104	0.047	0.049	0.002	3 DAP	cluster vs. all 3DAP	martin
AT1G30810	JMJ18,PHD3	PEN	1.9051284572981575	5.7887074573738324e-108	1.2593333073516774e-103	0.123	0.151	0.028	3 DAP	cluster vs. all 3DAP	picard
AT2G31650	ATX1,SDG27	PEN	1.2306090079272891	2.5269568846319764e-107	5.497394702516864e-103	0.206	0.293	0.087	3 DAP	cluster vs. all 3DAP	picard
AT3G46610	LPE1	PEN	1.6172406161194783	1.0449365803610477e-106	2.27325953057546e-102	0.137	0.171	0.034	3 DAP	cluster vs. all 3DAP	martin
AT2G24740	SDG21,SUVH8	PEN	2.868949073296604	2.47901606144655e-106	5.393099441676972e-102	0.087	0.096	0.009	3 DAP	cluster vs. all 3DAP	picard
AT5G48470	PRDA1	PEN	1.8238282466940503	8.4494888665952e-106	1.8381863029277855e-101	0.117	0.142	0.025	3 DAP	cluster vs. all 3DAP	martin
AT3G06660	NA	PEN	1.6114884284420303	1.1675291083588744e-105	2.539959575234732e-101	0.143	0.18	0.037	3 DAP	cluster vs. all 3DAP	martin
AT5G65050	AGL31,MAF2	PEN	-2.28028	1.8581275072872687e-105	4.042356392103454e-101	-0.315	0.184	0.499	3 DAP	cluster vs. all 3DAP	picard
AT1G03800	ATERF10,ERF10	PEN	3.2646466422512357	3.9740037497359816e-105	8.64544515755063e-101	0.049	0.052	0.003	3 DAP	cluster vs. all 3DAP	martin
AT5G03740	HD2C,HDT3	PEN	0.9316897990322272	3.718355759895935e-104	8.089282955653607e-100	0.277	0.464	0.187	3 DAP	cluster vs. all 3DAP	picard
AT2G16780	MSI02,MSI2,NFC02,NFC2	PEN	1.7639448726410305	6.501422301729082e-104	1.4143844217411614e-99	0.153	0.194	0.041	3 DAP	cluster vs. all 3DAP	picard
AT3G57180	BPG2,YL1	PEN	1.7366595191311862	2.0502913066388984e-103	4.4604087375929235e-99	0.124	0.152	0.028	3 DAP	cluster vs. all 3DAP	martin
AT4G02990	BSM,RUG2	PEN	1.640323013766742	1.214376326390999e-102	2.641875698063618e-98	0.13899999999999998	0.174	0.035	3 DAP	cluster vs. all 3DAP	martin
AT4G23050	TES1	PEN	1.4828707027892465	3.976084640169946e-102	8.649972134689717e-98	0.15200000000000002	0.2	0.048	3 DAP	cluster vs. all 3DAP	martin
AT5G27030	TPR3	PEN	1.0304311746358994	7.09520226850083e-102	1.5435612535123555e-97	0.238	0.368	0.13	3 DAP	cluster vs. all 3DAP	martin
AT1G65330	AGL37,PHE1	PEN	2.142316658115983	7.875544731483032e-102	1.7133247563341336e-97	0.105	0.125	0.02	3 DAP	cluster vs. all 3DAP	picard
AT4G18470	SNI1	PEN	1.6941779280753777	1.302370874137499e-100	2.8333078366861286e-96	0.118	0.145	0.027	3 DAP	cluster vs. all 3DAP	martin
AT3G13180	AtTRM4e,TRM4e	PEN	1.236540029068816	1.3113252238344914e-99	2.852788024451936e-95	0.167	0.223	0.056	3 DAP	cluster vs. all 3DAP	martin
AT2G42830	AGL5,SHP2	PEN	-3.89941	2.0093940423738546e-99	4.371436739184321e-95	-0.348	0.011	0.359	3 DAP	cluster vs. all 3DAP	picard
AT3G16810	APUM24,PUM24	PEN	1.4259612451543664	2.2625338943398872e-97	4.922142487136424e-93	0.174	0.24	0.066	3 DAP	cluster vs. all 3DAP	martin
AT5G50490	NF-YC5	PEN	3.105831945799165	2.8962793934219117e-96	6.30085582038937e-92	0.076	0.083	0.007	3 DAP	cluster vs. all 3DAP	martin
AT3G20010	CHR27,FRG1	PEN	0.911173	3.297234900460767e-96	7.173134525952398e-92	0.288	0.481	0.193	3 DAP	cluster vs. all 3DAP	picard
AT4G36080	TRA1b	PEN	0.96521	5.5002949526965365e-96	1.1965891669591316e-91	0.252	0.421	0.169	3 DAP	cluster vs. all 3DAP	martin
AT4G12620	ATORC1B,ORC1B,UNE13	PEN	1.7801136744397787	4.753429622862902e-95	1.0341086144538243e-90	0.116	0.143	0.027	3 DAP	cluster vs. all 3DAP	martin
AT1G34650	HDG10	PEN	3.107458668106059	9.620079019795462e-95	2.092848190756502e-90	0.067	0.074	0.007	3 DAP	cluster vs. all 3DAP	martin
AT5G49300	GATA16	PEN	3.798995463519678	1.2939170127092227e-94	2.814916461148914e-90	0.045	0.048	0.003	3 DAP	cluster vs. all 3DAP	martin
AT1G67370	ASY1,ATASY1	PEN	3.1140071602318447	3.1659612385355374e-94	6.887548674434062e-90	0.056	0.061	0.005	3 DAP	cluster vs. all 3DAP	martin
AT5G38690	DDR1	PEN	0.9456583583451204	4.4290965554555433e-94	9.635499556393535e-90	0.199	0.291	0.092	3 DAP	cluster vs. all 3DAP	martin
AT3G12270	ATPRMT3,PRMT3	PEN	1.674834010208872	1.0716018238233915e-93	2.331269767727788e-89	0.11100000000000002	0.138	0.027	3 DAP	cluster vs. all 3DAP	picard
AT1G03360	ATRRP4,RRP4,SOP2	PEN	1.6284103365141265	2.400583703682485e-93	5.2224698473612466e-89	0.147	0.188	0.041	3 DAP	cluster vs. all 3DAP	martin
AT2G02740	ATWHY3,PTAC11,WHY3	PEN	1.7945537790402768	1.0907745623120292e-91	2.372980060309819e-87	0.102	0.123	0.021	3 DAP	cluster vs. all 3DAP	martin
AT4G37740	AtGRF2,GRF2	PEN	2.0026835629588207	9.90506847754753e-91	2.1548476472904653e-86	0.111	0.131	0.02	3 DAP	cluster vs. all 3DAP	martin
AT1G02670	NA	PEN	1.3350229834231606	3.156549343149561e-90	6.86707309602187e-86	0.16	0.222	0.062	3 DAP	cluster vs. all 3DAP	picard
AT3G27420	NA	PEN	1.3510830972106866	4.36776188771411e-90	9.502065986722047e-86	0.176	0.245	0.069	3 DAP	cluster vs. all 3DAP	martin
AT5G14580	NA	PEN	1.6296570372877353	8.984847118513897e-90	1.954653490632698e-85	0.113	0.141	0.028	3 DAP	cluster vs. all 3DAP	martin
AT1G48630	RACK1B,RACK1B_AT	PEN	1.2416371402632431	1.3561440317528623e-88	2.950291341078352e-84	0.191	0.289	0.098	3 DAP	cluster vs. all 3DAP	martin
AT4G14540	NF-YB3	PEN	3.167885875608839	7.884059775362245e-88	1.7151772041300566e-83	0.049	0.053	0.004	3 DAP	cluster vs. all 3DAP	martin
AT1G26470	SNS1	PEN	1.2385332643996416	2.6852613022659813e-87	5.8417859630796415e-83	0.181	0.256	0.075	3 DAP	cluster vs. all 3DAP	martin
AT3G54340	AP3,ATAP3	PEN	-4.51663	1.5985245519583574e-86	3.477590162785407e-82	-0.325	0.012	0.337	3 DAP	cluster vs. all 3DAP	picard
AT2G38620	CDKB1;2	PEN	3.066809666940224	4.1142051883726605e-86	8.950453387304723e-82	0.053	0.058	0.005	3 DAP	cluster vs. all 3DAP	martin
AT3G22680	DMS7,RDM1	PEN	1.5877940125561898	2.68051379897039e-85	5.831457769660083e-81	0.13599999999999998	0.176	0.04	3 DAP	cluster vs. all 3DAP	martin
AT1G74330	NA	PEN	1.620954066872951	3.514458004134983e-85	7.6457033879956545e-81	0.127	0.167	0.04	3 DAP	cluster vs. all 3DAP	martin
AT1G59930	NA	PEN	3.5144975228201907	6.290536995605545e-83	1.3685063233939864e-78	0.048	0.051	0.003	3 DAP	cluster vs. all 3DAP	martin
AT3G54180	CDC2B,CDKB1;1	PEN	1.9135057293197664	1.3516273720425533e-82	2.940465347878575e-78	0.088	0.103	0.015	3 DAP	cluster vs. all 3DAP	martin
AT4G27950	CRF4	PEN	3.155410329699467	1.439454073698893e-82	3.1315323373319423e-78	0.043	0.046	0.003	3 DAP	cluster vs. all 3DAP	martin
AT1G25540	MED25,PFT1	PEN	1.0307131735008734	2.503880332411394e-82	5.447191663160987e-78	0.194	0.293	0.099	3 DAP	cluster vs. all 3DAP	picard
AT5G13960	KYP,SDG33,SUVH4	PEN	0.9820175809399616	2.2359379503609816e-81	4.8642830110103154e-77	0.17700000000000002	0.264	0.087	3 DAP	cluster vs. all 3DAP	picard
AT3G07590	SmD1a	PEN	1.3738669922247264	7.504103551867928e-81	1.6325177277088674e-76	0.131	0.178	0.047	3 DAP	cluster vs. all 3DAP	martin
AT5G17300	RVE1	PEN	1.97083	1.0887405784997242e-80	2.36855512852615e-76	0.087	0.102	0.015	3 DAP	cluster vs. all 3DAP	martin
AT4G03090	AtNDX,NDX	PEN	1.2176511594293526	1.4294110591664143e-80	3.109683759216535e-76	0.132	0.18	0.048	3 DAP	cluster vs. all 3DAP	martin
AT4G31120	AtPMRT5,CAU1,PRMT5,SKB1	PEN	1.187735892663879	1.6118425064806012e-80	3.506563372848548e-76	0.16899999999999998	0.24	0.071	3 DAP	cluster vs. all 3DAP	picard
AT1G48310	CHA18,CHR18	PEN	1.125166848919008	1.7032113148118326e-80	3.705336215373142e-76	0.156	0.223	0.067	3 DAP	cluster vs. all 3DAP	picard
AT1G11400	PYM	PEN	1.5017018353597695	3.964113501782281e-80	8.623928923127353e-76	0.12	0.155	0.035	3 DAP	cluster vs. all 3DAP	martin
AT2G47890	BBX11	PEN	2.6457765393258637	5.060199313786051e-80	1.1008463607141551e-75	0.05	0.055	0.005	3 DAP	cluster vs. all 3DAP	martin
AT2G18790	HY3,OOP1,PHYB	PEN	1.167729383968399	1.1296056958759059e-79	2.457457191378033e-75	0.157	0.222	0.065	3 DAP	cluster vs. all 3DAP	martin
AT3G20750	GATA29	PEN	5.402880841483473	1.764592976167783e-79	3.838872019653011e-75	0.023	0.024	0.001	3 DAP	cluster vs. all 3DAP	martin
AT1G51140	AKS1,CFLAP1,FBH3	PEN	2.81851	8.340505339821685e-79	1.8144769366782075e-74	0.05	0.055	0.005	3 DAP	cluster vs. all 3DAP	martin
AT2G21710	EMB2219	PEN	1.527888814921333	1.2450027959140352e-78	2.708503582510983e-74	0.123	0.161	0.038	3 DAP	cluster vs. all 3DAP	martin
AT1G27960	ECT9	PEN	1.1136501541739543	6.980483757293522e-78	1.5186042413992054e-73	0.184	0.277	0.093	3 DAP	cluster vs. all 3DAP	martin
AT3G09370	AtMYB3R3,MYB3R-3	PEN	1.2242477591155867	8.06602011745417e-78	1.7547626765521547e-73	0.148	0.204	0.056	3 DAP	cluster vs. all 3DAP	martin
AT5G45600	GAS41,TAF14B,YAF9a	PEN	1.306985209802113	8.644862957484054e-78	1.8806899364006562e-73	0.126	0.167	0.041	3 DAP	cluster vs. all 3DAP	picard
AT4G26370	NA	PEN	1.223319411006424	1.0096692145736052e-77	2.1965353763048782e-73	0.14200000000000002	0.192	0.05	3 DAP	cluster vs. all 3DAP	martin
AT2G36490	AtROS1,DML1,ROS1	PEN	-3.45848	1.947955786608267e-77	4.237777813766284e-73	-0.254	0.028	0.282	3 DAP	cluster vs. all 3DAP	picard
AT3G19290	ABF4,AREB2,AtAREB2	PEN	1.1003453288066412	2.6745501756511317e-77	5.818483907129037e-73	0.186	0.289	0.103	3 DAP	cluster vs. all 3DAP	martin
AT3G46600	NA	PEN	2.1671370905320684	3.9240316136839175e-77	8.536730775569366e-73	0.077	0.09	0.013	3 DAP	cluster vs. all 3DAP	martin
AT1G74310	ATHSP101,HOT1,HSP101	PEN	1.4649676333916095	4.21158923503072e-77	9.162312380809333e-73	0.124	0.167	0.043	3 DAP	cluster vs. all 3DAP	martin
AT3G24440	VIL1,VRN5	PEN	0.9812200937186772	5.277380106762737e-77	1.1480940422262334e-72	0.172	0.254	0.082	3 DAP	cluster vs. all 3DAP	picard
AT1G05400	NA	PEN	2.7641613512589607	8.7601865606512e-77	1.9057785862696684e-72	0.05	0.055	0.005	3 DAP	cluster vs. all 3DAP	martin
AT4G01250	AtWRKY22,WRKY22	PEN	2.9797871514253353	1.3245102039805324e-76	2.8814719487596484e-72	0.045	0.049	0.004	3 DAP	cluster vs. all 3DAP	martin
AT3G54460	NA	PEN	1.1395440365681395	2.3434074213817124e-76	5.098082845215917e-72	0.16899999999999998	0.249	0.08	3 DAP	cluster vs. all 3DAP	picard
AT4G36590	AGL40	PEN	1.433414910766702	4.0013762872239463e-76	8.704994112855697e-72	0.125	0.154	0.029	3 DAP	cluster vs. all 3DAP	martin
AT4G01120	ATBZIP54,GBF2	PEN	1.5931052564482335	2.892149937384455e-75	6.2918721887798824e-71	0.095	0.121	0.026	3 DAP	cluster vs. all 3DAP	martin
AT2G27470	NF-YB11	PEN	0.9919744873855004	6.424549425746741e-75	1.3976607275712034e-70	0.16099999999999998	0.24	0.079	3 DAP	cluster vs. all 3DAP	martin
AT3G01320	SNL1	PEN	0.7558224760418574	1.0022383372335246e-74	2.180369502651533e-70	0.268	0.531	0.263	3 DAP	cluster vs. all 3DAP	picard
AT1G22590	AGL87	PEN	2.4636993086339163	7.47565977995181e-74	1.6263297851285164e-69	0.076	0.086	0.01	3 DAP	cluster vs. all 3DAP	picard
AT3G48160	DEL1,E2FE,E2L3	PEN	1.7960765564908934	9.880495370181852e-74	2.1495017677830623e-69	0.083	0.102	0.019	3 DAP	cluster vs. all 3DAP	martin
AT2G34450	NA	PEN	1.7621134481065428	1.2801052947446606e-73	2.7848690687170087e-69	0.091	0.111	0.02	3 DAP	cluster vs. all 3DAP	martin
AT5G09330	ANAC082,NAC082,VNI1	PEN	0.9125675463608433	4.362563245641542e-73	9.490756340893174e-69	0.202	0.328	0.126	3 DAP	cluster vs. all 3DAP	martin
AT3G02310	AGL4,SEP2	PEN	-3.30527	1.839412778400868e-72	4.001642499411088e-68	-0.257	0.024	0.281	3 DAP	cluster vs. all 3DAP	picard
AT3G61740	ATX3,SDG14	PEN	1.0446375989190506	2.783960165672607e-72	6.0565053404207565e-68	0.16499999999999998	0.244	0.079	3 DAP	cluster vs. all 3DAP	picard
AT3G24500	ATMBF1C,MBF1C	PEN	1.532877470358339	3.3467425828444865e-72	7.28083848897818e-68	0.125	0.167	0.042	3 DAP	cluster vs. all 3DAP	martin
AT3G18090	NRPD2B	PEN	0.8881436245278619	9.340741318700977e-72	2.032078273883397e-67	0.169	0.259	0.09	3 DAP	cluster vs. all 3DAP	picard
AT4G15090	FAR1	PEN	0.9484420848122328	4.004563574635673e-71	8.711928056619907e-67	0.16199999999999998	0.244	0.082	3 DAP	cluster vs. all 3DAP	martin
AT3G15510	ANAC056,ATNAC2,NAC2,NARS1	PEN	-4.15929	6.592806942078204e-71	1.4342651502491132e-66	-0.261	0.011	0.272	3 DAP	cluster vs. all 3DAP	martin
AT1G73360	AtEDT1,ATHDG11,EDT1,HDG11	PEN	2.839066645372098	2.021479916145231e-70	4.39772955757395e-66	0.048	0.053	0.005	3 DAP	cluster vs. all 3DAP	martin
AT1G77080	AGL27,FLM,MAF1	PEN	-1.79768	3.265472184803429e-70	7.10403473803986e-66	-0.239	0.21	0.449	3 DAP	cluster vs. all 3DAP	picard
AT2G29200	APUM1,PUM1	PEN	1.1659185785609727	3.3880707546305066e-70	7.370747926698668e-66	0.115	0.158	0.043	3 DAP	cluster vs. all 3DAP	martin
AT3G44750	ATHD2A,HD2A,HDA3,HDT1	PEN	0.9949856155707016	1.2963131850697156e-69	2.8201293341191668e-65	0.186	0.296	0.11	3 DAP	cluster vs. all 3DAP	picard
AT4G28840	TIE1	PEN	3.8980244698442865	5.367060447433759e-69	1.1676040003392142e-64	0.033	0.035	0.002	3 DAP	cluster vs. all 3DAP	martin
AT5G64710	MNU1	PEN	1.8265524144502447	6.591369539928783e-69	1.4339524434115068e-64	0.07	0.084	0.014	3 DAP	cluster vs. all 3DAP	martin
AT5G47390	KUA1,MYBH	PEN	1.11374	1.2702159612734192e-68	2.7633548237503235e-64	0.16199999999999998	0.245	0.083	3 DAP	cluster vs. all 3DAP	martin
AT1G15340	MBD10	PEN	1.0807099439169423	4.692533177320887e-68	1.020860592726159e-63	0.15699999999999997	0.24	0.083	3 DAP	cluster vs. all 3DAP	picard
AT2G47620	ATSWI3A,CHB1,SWI3A	PEN	0.6393331102609588	7.617244531544394e-68	1.6571315478374828e-63	0.184	0.297	0.113	3 DAP	cluster vs. all 3DAP	picard
AT1G06660	JASON	PEN	3.638047022460317	1.2039317582733226e-67	2.619153540123614e-63	0.04	0.043	0.003	3 DAP	cluster vs. all 3DAP	martin
AT5G53430	ATX5,SDG29,SET29	PEN	0.7821637031259361	1.2353429259403881e-67	2.687488535383314e-63	0.17800000000000005	0.281	0.103	3 DAP	cluster vs. all 3DAP	picard
AT3G18520	ATHDA15,HDA15	PEN	0.7394012631751161	2.5213264642387998e-67	5.485145722951509e-63	0.24900000000000003	0.458	0.209	3 DAP	cluster vs. all 3DAP	picard
AT1G01520	ASG4,REV3	PEN	2.1287196734869416	3.0696454418523146e-67	6.67801365874971e-63	0.064	0.074	0.01	3 DAP	cluster vs. all 3DAP	martin
AT2G35350	PLL1	PEN	0.987157	6.176138554324741e-67	1.343618942493347e-62	0.113	0.155	0.042	3 DAP	cluster vs. all 3DAP	martin
AT1G26330	NA	PEN	1.5938322079239724	7.312175775511584e-67	1.590763839962545e-62	0.086	0.11	0.024	3 DAP	cluster vs. all 3DAP	martin
AT3G31900	NA	PEN	5.0537024680349365	1.8126579422029944e-66	3.943437353262614e-62	0.019	0.019	0	3 DAP	cluster vs. all 3DAP	martin
AT3G16940	CAMTA6	PEN	0.9088460584533354	9.199472156888689e-66	2.0013451677311345e-61	0.141	0.206	0.065	3 DAP	cluster vs. all 3DAP	martin
AT5G49470	RAF10	PEN	1.5632374335381578	1.146455258832917e-65	2.494113415591011e-61	0.091	0.116	0.025	3 DAP	cluster vs. all 3DAP	martin
AT1G51060	HTA10	PEN	0.8979749932969453	1.25025735190218e-65	2.7199348690631928e-61	0.21600000000000005	0.397	0.181	3 DAP	cluster vs. all 3DAP	picard
AT4G19020	CMT2	PEN	0.9880257634796724	2.1610536814082636e-65	4.7013722839036775e-61	0.138	0.201	0.063	3 DAP	cluster vs. all 3DAP	picard
AT1G54690	G-H2AX,GAMMA-H2AX,H2AXB,HTA3	PEN	1.133951359877258	5.553672615891496e-65	1.2082014775871951e-60	0.15600000000000003	0.233	0.077	3 DAP	cluster vs. all 3DAP	picard
AT4G29510	ATPRMT11,ATPRMT1B,PRMT11,PRMT1B	PEN	0.9522086329852836	5.683676795919715e-65	1.2364838869523339e-60	0.14200000000000002	0.217	0.075	3 DAP	cluster vs. all 3DAP	picard
AT2G13960	NA	PEN	2.4299929487837426	8.693800489336915e-65	1.8913362964552454e-60	0.058	0.065	0.007	3 DAP	cluster vs. all 3DAP	martin
AT4G24470	AtTIFY1,GATA25,TIFY1,ZIM	PEN	1.1278767190795844	9.246426299522526e-65	2.0115600414611255e-60	0.129	0.185	0.056	3 DAP	cluster vs. all 3DAP	martin
AT1G22760	PAB3,PABP3	PEN	4.356832661521482	1.9205085877878512e-64	4.1780664327324697e-60	0.024	0.025	0.001	3 DAP	cluster vs. all 3DAP	martin
AT3G54390	NA	PEN	-4.52422	2.255900777659873e-64	4.9077121417990535e-60	-0.209	0.004	0.213	3 DAP	cluster vs. all 3DAP	martin
AT1G09200	H3.1,HTR2	PEN	0.9218534994177144	5.430157559774031e-63	1.1813307771288402e-58	0.199	0.37	0.171	3 DAP	cluster vs. all 3DAP	picard
AT3G08020	NA	PEN	1.0648604949547131	5.551672037350724e-63	1.20776625172565e-58	0.15	0.237	0.087	3 DAP	cluster vs. all 3DAP	martin
AT3G27860	PDP6	PEN	2.5859328271505317	1.9253309409824147e-62	4.188557462107243e-58	0.049	0.055	0.006	3 DAP	cluster vs. all 3DAP	martin
AT2G25420	RWD40	PEN	0.95323	2.3591048596290413e-62	5.1322326221229804e-58	0.15300000000000002	0.231	0.078	3 DAP	cluster vs. all 3DAP	martin
AT2G36340	GPL3	PEN	1.2995506335640796	6.3604427056569265e-62	1.3837143106156646e-57	0.095	0.123	0.028	3 DAP	cluster vs. all 3DAP	martin
AT5G20850	ATRAD51,RAD51	PEN	1.636206501123965	5.116433359846543e-61	1.1130800774346153e-56	0.066	0.08	0.014	3 DAP	cluster vs. all 3DAP	martin
AT1G80000	BTZ1	PEN	1.1013833991617143	7.688135467884727e-61	1.6725538710383222e-56	0.127	0.185	0.058	3 DAP	cluster vs. all 3DAP	martin
AT5G02320	ATMYB3R5,MYB3R-5	PEN	1.237524120223439	9.392330254376744e-61	2.0433014468396605e-56	0.11	0.151	0.041	3 DAP	cluster vs. all 3DAP	martin
AT2G20110	TCX6	PEN	1.7938528798626674	3.6803631173207894e-60	8.006629961731378e-56	0.089	0.109	0.02	3 DAP	cluster vs. all 3DAP	martin
AT5G65070	AGL69,FCL4,MAF4	PEN	1.544350245104391	7.997349906031399e-60	1.739823472057131e-55	0.085	0.11	0.025	3 DAP	cluster vs. all 3DAP	picard
AT4G29000	TCX5	PEN	1.026796697050928	4.6985482595228255e-59	1.0221691738591907e-54	0.124	0.181	0.057	3 DAP	cluster vs. all 3DAP	martin
AT1G67780	DDR3	PEN	2.7184213850100285	1.595451491364058e-58	3.4709047194625087e-54	0.046	0.051	0.005	3 DAP	cluster vs. all 3DAP	martin
AT5G64630	FAS2,MUB3.9,NFB01,NFB1	PEN	1.4609997267588353	2.1471710777865552e-58	4.671170679724651e-54	0.097	0.13	0.033	3 DAP	cluster vs. all 3DAP	picard
AT5G12910	H3.15	PEN	3.863256386003556	2.3463614231955023e-58	5.1045092761618156e-54	0.022	0.023	0.001	3 DAP	cluster vs. all 3DAP	martin
AT5G54260	ATMRE11,MRE11	PEN	1.130986214555247	3.72521523488704e-58	8.104205743496756e-54	0.12	0.173	0.053	3 DAP	cluster vs. all 3DAP	martin
AT1G65300	AGL38,PHE2	PEN	2.273974439617074	7.386694841909608e-58	1.606975462857435e-53	0.066	0.079	0.013	3 DAP	cluster vs. all 3DAP	martin
AT5G56780	ATET2,ET2	PEN	2.0960622733857157	1.500810673518558e-57	3.2650136202396228e-53	0.058	0.066	0.008	3 DAP	cluster vs. all 3DAP	martin
AT2G32940	AGO6	PEN	1.5571840339557164	5.0931926733622054e-57	1.1080240660899475e-52	0.069	0.088	0.019	3 DAP	cluster vs. all 3DAP	picard
AT2G23530	NA	PEN	3.1793291747204777	6.702504103503434e-57	1.4581297677171715e-52	0.031	0.034	0.003	3 DAP	cluster vs. all 3DAP	martin
AT4G15417	ATRTL1,RTL1	PEN	3.768526131534909	7.699125923154452e-57	1.674944844582251e-52	0.027	0.029	0.002	3 DAP	cluster vs. all 3DAP	martin
AT5G67630	ISE4	PEN	1.068176323889345	3.8857836909647562e-56	8.453522419693827e-52	0.123	0.186	0.063	3 DAP	cluster vs. all 3DAP	picard
AT5G20170	MED17	PEN	0.7642637489719424	1.159685961792628e-55	2.522896809879862e-51	0.14700000000000002	0.231	0.084	3 DAP	cluster vs. all 3DAP	picard
AT3G13350	NA	PEN	1.040395509130478	1.4309584379710486e-55	3.1130500818060163e-51	0.121	0.174	0.053	3 DAP	cluster vs. all 3DAP	picard
AT1G59920	NA	PEN	3.482547001596867	8.568521613003395e-55	1.864081876908889e-50	0.026	0.028	0.002	3 DAP	cluster vs. all 3DAP	martin
AT2G27280	NA	PEN	3.8094591000169222	9.785693893113793e-55	2.128877706446906e-50	0.022	0.023	0.001	3 DAP	cluster vs. all 3DAP	martin
AT5G17240	SDG40	PEN	1.065587619972936	9.824902768387198e-55	2.137407597262635e-50	0.097	0.139	0.042	3 DAP	cluster vs. all 3DAP	picard
AT3G57230	AGL16	PEN	-6.07666	4.910445005249114e-54	1.068267310891945e-49	-0.203	0.003	0.206	3 DAP	cluster vs. all 3DAP	picard
AT1G26660	NA	PEN	1.1208030487721572	6.681054882546584e-54	1.4534634896980091e-49	0.099	0.137	0.038	3 DAP	cluster vs. all 3DAP	martin
AT5G49430	NA	PEN	0.7086679953133094	4.520083237993334e-52	9.833441084254498e-48	0.16500000000000004	0.28	0.115	3 DAP	cluster vs. all 3DAP	picard
AT1G50410	CHR28,FRG2	PEN	0.8073977962391952	7.509320020217417e-52	1.6336525703982991e-47	0.21	0.437	0.227	3 DAP	cluster vs. all 3DAP	picard
AT5G66750	ATDDM1,CHA1,CHR01,CHR1,DDM1,SOM1,SOM4	PEN	0.904874	9.1285820700358e-52	1.9859230293362878e-47	0.099	0.145	0.046	3 DAP	cluster vs. all 3DAP	picard
AT5G23080	TGH	PEN	0.8472875330343367	1.2314177582866803e-51	2.6789493331526727e-47	0.14500000000000002	0.23	0.085	3 DAP	cluster vs. all 3DAP	martin
AT1G64490	NA	PEN	1.4127714154177775	1.3699021485548552e-51	2.9802221241810875e-47	0.087	0.117	0.03	3 DAP	cluster vs. all 3DAP	martin
AT4G19560	CYCT1;2	PEN	1.5852584370174552	1.5992792324470687e-51	3.4792319701885977e-47	0.067	0.083	0.016	3 DAP	cluster vs. all 3DAP	martin
AT5G42310	CRP1	PEN	1.1307923342191415	1.6165275701158365e-51	3.516755728787002e-47	0.085	0.114	0.029	3 DAP	cluster vs. all 3DAP	martin
AT3G21820	ATXR2,SDG36	PEN	0.9885033623926996	5.351625194847963e-51	1.1642460611391745e-46	0.107	0.155	0.048	3 DAP	cluster vs. all 3DAP	picard
AT5G26760	RIMA	PEN	0.5965735244506254	1.546495864997484e-50	3.364401754302026e-46	0.18299999999999997	0.344	0.161	3 DAP	cluster vs. all 3DAP	martin
AT1G65470	FAS1,FUGU2,NFB2	PEN	0.5147293595778386	3.5841501211215017e-50	7.797318588499827e-46	0.16799999999999998	0.292	0.124	3 DAP	cluster vs. all 3DAP	picard
AT2G46810	MYC70	PEN	-3.85727	7.663486561893096e-50	1.6671915015398432e-45	-0.184	0.015	0.199	3 DAP	cluster vs. all 3DAP	martin
AT2G18760	CHR8	PEN	0.8036473889453799	9.59226448839874e-50	2.086797139451146e-45	0.122	0.189	0.067	3 DAP	cluster vs. all 3DAP	picard
AT1G80490	TPR1	PEN	0.5799948710963206	1.6747366414859783e-49	3.643389563552746e-45	0.18399999999999997	0.347	0.163	3 DAP	cluster vs. all 3DAP	martin
AT4G36290	AtMORC1,CRT1,MORC1	PEN	0.9575079593751452	2.1033090115559834e-49	4.5757487546400423e-45	0.107	0.164	0.057	3 DAP	cluster vs. all 3DAP	martin
AT3G54560	H2A.Z,HTA11	PEN	0.7153405288460873	5.154468712111991e-49	1.1213546683199637e-44	0.14900000000000002	0.232	0.083	3 DAP	cluster vs. all 3DAP	picard
AT2G18870	VEL3,VIL4	PEN	2.3648217416720105	5.218599977021733e-49	1.1353064250010778e-44	0.044	0.052	0.008	3 DAP	cluster vs. all 3DAP	martin
AT1G68190	BBX27	PEN	2.5265365530210206	9.777179808142391e-49	2.1270254672613777e-44	0.036	0.041	0.005	3 DAP	cluster vs. all 3DAP	martin
AT1G68550	CRF10	PEN	0.7860539744420179	1.1837518573391189e-48	2.5752521656412533e-44	0.16199999999999998	0.301	0.139	3 DAP	cluster vs. all 3DAP	martin
AT5G12400	DDP3	PEN	0.5618102499626332	1.1929141103030902e-48	2.5951846469643727e-44	0.202	0.389	0.187	3 DAP	cluster vs. all 3DAP	martin
AT1G18450	ARP4,ATARP4	PEN	0.5397443951635486	2.1039262264238055e-48	4.57709150558499e-44	0.16299999999999998	0.289	0.126	3 DAP	cluster vs. all 3DAP	picard
AT2G25170	CHD3,CHR6,CKH2,EPP1,GYM,HRB2,LWR1,PKL,SSL2	PEN	0.53815	2.5937572681555366e-48	5.64271893687237e-44	0.2459999999999999	0.574	0.328	3 DAP	cluster vs. all 3DAP	picard
AT1G26590	NA	PEN	2.315069416964869	4.610244327592603e-48	1.0029586534677708e-43	0.036	0.041	0.005	3 DAP	cluster vs. all 3DAP	martin
AT2G24500	FZF,REIL2,STCH4	PEN	1.101057022851452	1.0820654734213155e-47	2.354033437428072e-43	0.096	0.137	0.041	3 DAP	cluster vs. all 3DAP	martin
AT5G51230	AtEMF2,CYR1,EMF2,VEF2	PEN	0.711858	2.412029473132653e-47	5.2473701188000855e-43	0.15200000000000002	0.26	0.108	3 DAP	cluster vs. all 3DAP	picard
AT3G17609	HYH	PEN	1.814639538421336	2.8683206955059616e-47	6.240031673073219e-43	0.048	0.057	0.009	3 DAP	cluster vs. all 3DAP	martin
AT2G17410	ARID2	PEN	0.5535773033675551	3.941109866017116e-47	8.573884513520236e-43	0.18000000000000002	0.33	0.15	3 DAP	cluster vs. all 3DAP	picard
AT1G32750	GTD1,HAC13,HAF01,HAF1,TAF1	PEN	0.5210800532386669	7.157268178345208e-47	1.5570636921989998e-42	0.223	0.488	0.265	3 DAP	cluster vs. all 3DAP	picard
AT5G08130	BIM1	PEN	-2.12172	1.170342352419988e-46	2.5460797876896835e-42	-0.193	0.142	0.335	3 DAP	cluster vs. all 3DAP	martin
AT5G24890	NA	PEN	-3.24423	1.8025838631190097e-46	3.921521194215405e-42	-0.167	0.023	0.19	3 DAP	cluster vs. all 3DAP	martin
AT4G18880	AT-HSFA4A,HSF	PEN	2.2101263859508604	3.163814672884159e-46	6.882878820859487e-42	0.04	0.047	0.007	3 DAP	cluster vs. all 3DAP	martin
AT1G16210	NA	PEN	0.8340332506852605	5.5715300149363975e-46	1.212086354749413e-41	0.128	0.213	0.085	3 DAP	cluster vs. all 3DAP	martin
AT1G51130	Nse4A	PEN	1.403043997856643	8.121192756545795e-46	1.7667654841865371e-41	0.065	0.086	0.021	3 DAP	cluster vs. all 3DAP	martin
AT1G69310	ATWRKY57,WRKY57	PEN	1.786062485103472	8.650653401196484e-46	1.881949647430295e-41	0.048	0.059	0.011	3 DAP	cluster vs. all 3DAP	martin
AT3G13290	VCR	PEN	0.6392558974269373	2.2071010691935057e-45	4.801548376030471e-41	0.13799999999999998	0.236	0.098	3 DAP	cluster vs. all 3DAP	martin
AT5G17690	AtLHP1,LHP1,TFL2	PEN	0.7086096200243445	1.4704022992904768e-44	3.198860202106432e-40	0.15600000000000003	0.273	0.117	3 DAP	cluster vs. all 3DAP	picard
AT1G47270	AtTLP6,TLP6	PEN	1.1768840548172654	1.768313514795235e-44	3.846966051437033e-40	0.085	0.12	0.035	3 DAP	cluster vs. all 3DAP	martin
AT3G03460	BRIP1	PEN	1.2035789250806928	2.600216804949115e-44	5.6567716591668e-40	0.089	0.125	0.036	3 DAP	cluster vs. all 3DAP	martin
AT2G19480	NAP1;2,NFA02,NFA2	PEN	0.5073653740888602	2.9887020681690207e-44	6.501921349301706e-40	0.207	0.449	0.242	3 DAP	cluster vs. all 3DAP	picard
AT1G73690	AT;CDKD;1,CAK3AT,CDKD1;1	PEN	2.8234804416954606	4.886271650641791e-44	1.0630083975971216e-39	0.03	0.034	0.004	3 DAP	cluster vs. all 3DAP	martin
AT2G38560	RDO2,TFIIS	PEN	1.177613984061164	7.55851232815031e-44	1.6443543569891002e-39	0.085	0.121	0.036	3 DAP	cluster vs. all 3DAP	martin
AT2G47460	ATMYB12,MYB12,PFG1	PEN	-4.21483	8.129650345035923e-44	1.7686054325625648e-39	-0.178	0.008	0.186	3 DAP	cluster vs. all 3DAP	martin
AT2G24050	eIFiso4G2	PEN	0.7117408721940355	8.420642602810468e-44	1.8319107982414176e-39	0.125	0.216	0.091	3 DAP	cluster vs. all 3DAP	martin
AT4G26640	AtWRKY20,WRKY20	PEN	0.6826949820869141	1.2000152651870987e-43	2.6106332094145336e-39	0.15600000000000003	0.281	0.125	3 DAP	cluster vs. all 3DAP	martin
AT1G17040	ATSHA,SHA,STATLA	PEN	0.7666121375441601	1.3143334576830164e-43	2.8593324371894025e-39	0.11100000000000002	0.168	0.057	3 DAP	cluster vs. all 3DAP	martin
AT2G17560	HMGB4,NFD04,NFD4	PEN	0.5346541771618403	1.6934010573298603e-43	3.6839940002211117e-39	0.16	0.314	0.154	3 DAP	cluster vs. all 3DAP	picard
AT1G17770	SDG17,SUVH7	PEN	2.8126500880435863	2.2320683671259686e-43	4.855864732682546e-39	0.041	0.047	0.006	3 DAP	cluster vs. all 3DAP	picard
AT3G06010	ATCHR12,CHR12	PEN	0.6100516844324338	2.385369572317245e-43	5.1893715045761673e-39	0.15799999999999997	0.285	0.127	3 DAP	cluster vs. all 3DAP	picard
AT2G40030	ATNRPD1B,DMS5,DRD3,NRPD1B,NRPE1	PEN	-3.66107	4.149898950995718e-43	9.028105167891188e-39	-0.181	0.015	0.196	3 DAP	cluster vs. all 3DAP	picard
AT3G54610	BGT,GCN5,HAC3,HAG01,HAG1,HAT1	PEN	0.8678597098623468	6.1458553666526796e-43	1.3370308350152904e-38	0.104	0.161	0.057	3 DAP	cluster vs. all 3DAP	picard
AT4G29790	SCS2B	PEN	0.725707	6.556147146449124e-43	1.4262898117100068e-38	0.125	0.212	0.087	3 DAP	cluster vs. all 3DAP	martin
AT5G20220	NA	PEN	0.513149	9.112610146128186e-43	1.9824483372901867e-38	0.137	0.244	0.107	3 DAP	cluster vs. all 3DAP	martin
AT5G59690	NA	PEN	0.6922437954532288	9.393320127416599e-43	2.043516793719481e-38	0.162	0.332	0.17	3 DAP	cluster vs. all 3DAP	picard
AT1G70510	ATK1,KNAT2	PEN	3.332579138299821	1.5030351097048162e-42	3.269852881162828e-38	0.021	0.022	0.001	3 DAP	cluster vs. all 3DAP	martin
AT5G05130	NA	PEN	1.4484513091819586	1.6246093129202936e-42	3.534337560258098e-38	0.067	0.09	0.023	3 DAP	cluster vs. all 3DAP	picard
AT5G59870	h2a.w.6,HTA6	PEN	1.0139813796190766	3.2834724409745983e-42	7.14319429534024e-38	0.15799999999999997	0.289	0.131	3 DAP	cluster vs. all 3DAP	picard
AT1G08880	G-H2AX,GAMMA-H2AX,H2AXA,HTA5	PEN	0.644605	3.4409503278129805e-42	7.485787438157141e-38	0.169	0.316	0.147	3 DAP	cluster vs. all 3DAP	picard
AT3G63010	ATGID1B,GID1B	PEN	2.983809114943238	9.887138596126394e-42	2.150947001587297e-37	0.021	0.023	0.002	3 DAP	cluster vs. all 3DAP	martin
AT4G32730	ATMYB3R-1,ATMYB3R1,MYB3R-1,MYB3R1,PC-MYB1	PEN	0.5976962398977008	2.04754462625785e-41	4.454433334423953e-37	0.107	0.169	0.062	3 DAP	cluster vs. all 3DAP	martin
AT4G30680	NA	PEN	1.3412079354594626	3.837648005062537e-41	8.34880323501355e-37	0.058	0.075	0.017	3 DAP	cluster vs. all 3DAP	martin
AT4G40040	H3.3,HTR5	PEN	-1.32867	5.534739861585916e-41	1.204082656888016e-36	-0.198	0.236	0.434	3 DAP	cluster vs. all 3DAP	picard
AT2G22430	ATHB6,HB6	PEN	-3.77312	7.170883924675755e-41	1.5600257978132107e-36	-0.169	0.014	0.183	3 DAP	cluster vs. all 3DAP	martin
AT2G16365	AtFDA10,PCH1	PEN	0.705641	1.7432439617590607e-40	3.7924272388068366e-36	0.102	0.162	0.06	3 DAP	cluster vs. all 3DAP	martin
AT3G12820	AtMYB10,MYB10	PEN	1.424351512826624	1.81599005171243e-40	3.950686357500391e-36	0.047	0.06	0.013	3 DAP	cluster vs. all 3DAP	martin
AT3G06930	ATPRMT4B,PRMT4B	PEN	0.6117960279900002	2.700032258978255e-40	5.8739201794071936e-36	0.121	0.199	0.078	3 DAP	cluster vs. all 3DAP	picard
AT3G04380	SDG31,SUVR4	PEN	0.799162	2.990357515270231e-40	6.505522774470389e-36	0.095	0.149	0.054	3 DAP	cluster vs. all 3DAP	picard
AT2G02760	ATUBC2,UBC2	PEN	0.534943	3.032595677031005e-40	6.597411895380952e-36	0.169	0.332	0.163	3 DAP	cluster vs. all 3DAP	picard
AT3G15140	ERI-1	PEN	1.4449263184233492	3.5923708711952812e-40	7.815202830285335e-36	0.063	0.082	0.019	3 DAP	cluster vs. all 3DAP	martin
AT2G47410	NA	PEN	0.45437065516881536	5.154358118142789e-40	1.1213306086019638e-35	0.171	0.331	0.16	3 DAP	cluster vs. all 3DAP	picard
AT2G48110	MED33B,MED5B,REF4	PEN	0.7085693846110128	6.092091628765313e-40	1.3253345338378938e-35	0.128	0.219	0.091	3 DAP	cluster vs. all 3DAP	picard
AT2G02070	AtIDD5,IDD5,RVN	PEN	-4.27301	7.912797299554482e-40	1.7214290525180777e-35	-0.152	0.01	0.162	3 DAP	cluster vs. all 3DAP	martin
AT4G24020	NLP7	PEN	2.1347054118424973	1.1708617120436939e-39	2.5472096545510563e-35	0.032	0.036	0.004	3 DAP	cluster vs. all 3DAP	martin
AT1G24706	AtTHO2,EMB2793,THO2	PEN	0.480757	1.82410072679873e-39	3.9683311311506365e-35	0.185	0.367	0.182	3 DAP	cluster vs. all 3DAP	martin
AT1G08620	JMJ16,PKDM7D	PEN	-2.37134	2.4752814768799737e-39	5.384974852952384e-35	-0.163	0.081	0.244	3 DAP	cluster vs. all 3DAP	picard
AT3G01890	SWP73A	PEN	1.203484529488532	3.2129717785306635e-39	6.989820104193459e-35	0.067	0.096	0.029	3 DAP	cluster vs. all 3DAP	martin
AT2G37060	NF-YB8	PEN	0.9769718304128452	3.354902121304432e-39	7.29858956489779e-35	0.078	0.115	0.037	3 DAP	cluster vs. all 3DAP	martin
AT5G41910	MED10A	PEN	1.2778291979675451	6.409668895267747e-39	1.3944234681654983e-34	0.072	0.098	0.026	3 DAP	cluster vs. all 3DAP	picard
AT3G27360	H3.1,HTR3	PEN	0.7929941339973109	2.0211679018256327e-38	4.397050770421664e-34	0.117	0.199	0.082	3 DAP	cluster vs. all 3DAP	picard
AT2G46040	ARID1	PEN	0.6981893064290527	3.948042411013615e-38	8.58896626516012e-34	0.118	0.192	0.074	3 DAP	cluster vs. all 3DAP	picard
AT5G09840	MNU2	PEN	1.241518743429836	5.968108634463785e-38	1.2983620334275963e-33	0.06	0.078	0.018	3 DAP	cluster vs. all 3DAP	martin
AT1G04020	ATBARD1,BARD1,ROW1	PEN	0.5819962542789553	8.877391700517515e-38	1.931276564447585e-33	0.1	0.159	0.059	3 DAP	cluster vs. all 3DAP	martin
AT1G09810	ECT11	PEN	1.0118648491988866	1.2269583271068912e-37	2.6692478406210414e-33	0.09	0.136	0.046	3 DAP	cluster vs. all 3DAP	martin
AT1G20910	ARID3	PEN	1.2054689691131335	1.2635230896961176e-37	2.748794481633904e-33	0.056	0.077	0.021	3 DAP	cluster vs. all 3DAP	picard
AT5G06550	JMJ22	PEN	1.5351748036892388	1.323008109561602e-37	2.8782041423512654e-33	0.052	0.066	0.014	3 DAP	cluster vs. all 3DAP	martin
AT1G05230	HDG2	PEN	-4.61747	1.5243641331026568e-37	3.31625417156483e-33	-0.185	0.009	0.194	3 DAP	cluster vs. all 3DAP	martin
AT3G53680	NA	PEN	0.4985563308420612	3.77981012125481e-37	8.222976918789837e-33	0.1	0.166	0.066	3 DAP	cluster vs. all 3DAP	martin
AT4G35590	RKD5	PEN	3.348637279843343	6.766744394829297e-37	1.4721052430951135e-32	0.02	0.022	0.002	3 DAP	cluster vs. all 3DAP	martin
AT2G30350	HIGLE	PEN	1.2437198394537443	7.024327608007709e-37	1.528142471122077e-32	0.071	0.094	0.023	3 DAP	cluster vs. all 3DAP	martin
AT3G43920	ATDCL3,DCL3	PEN	0.8603964796479859	1.414696344046135e-36	3.077671896472367e-32	0.088	0.135	0.047	3 DAP	cluster vs. all 3DAP	picard
AT3G12320	LNK3	PEN	1.1206960428254271	2.2920193839329787e-36	4.986288169746196e-32	0.084	0.121	0.037	3 DAP	cluster vs. all 3DAP	martin
AT4G11560	AIPP3,BDT1,RVR1	PEN	0.40540236308177824	5.861227694748383e-36	1.2751100849925107e-31	0.205	0.49	0.285	3 DAP	cluster vs. all 3DAP	martin
AT5G15020	SNL2	PEN	-2.3676	8.416849585647366e-36	1.8310856273575843e-31	-0.164	0.077	0.241	3 DAP	cluster vs. all 3DAP	picard
AT3G48360	ATBT2,BT2	PEN	2.2400399054515647	2.31873961012986e-35	5.044418021837511e-31	0.029	0.034	0.005	3 DAP	cluster vs. all 3DAP	martin
AT4G04890	PDF2	PEN	-3.39286	2.754842404439464e-35	5.993159650858054e-31	-0.154	0.014	0.168	3 DAP	cluster vs. all 3DAP	martin
AT5G38110	ASF1B,SGA01,SGA1	PEN	1.4659305717862732	2.845475224230544e-35	6.190331350313548e-31	0.047	0.059	0.012	3 DAP	cluster vs. all 3DAP	picard
AT2G41710	NA	PEN	0.5812822461412541	6.922193529921736e-35	1.505923202434474e-30	0.089	0.15	0.061	3 DAP	cluster vs. all 3DAP	martin
AT5G04940	SUVH1	PEN	0.8741012789062981	7.212196171550337e-35	1.5690132771207759e-30	0.088	0.133	0.045	3 DAP	cluster vs. all 3DAP	picard
AT4G35050	MSI3,NFC3	PEN	1.1587764606631947	1.2978052325603335e-34	2.8233752834350058e-30	0.07	0.098	0.028	3 DAP	cluster vs. all 3DAP	picard
AT5G59710	AtVIP2,NOT2b,VIP2	PEN	0.8267089174315521	2.3197788668954367e-34	5.0466789249310225e-30	0.086	0.138	0.052	3 DAP	cluster vs. all 3DAP	martin
AT3G10480	ANAC050,NAC050,NAC50	PEN	0.8135219922615984	2.668331348223671e-34	5.804954848060596e-30	0.079	0.121	0.042	3 DAP	cluster vs. all 3DAP	martin
AT1G77950	AGL67	PEN	5.312355244280704	5.158166488957835e-34	1.1221591196727771e-29	0.012	0.012	0	3 DAP	cluster vs. all 3DAP	martin
AT3G49500	AtRDR6,RDR6,SDE1,SGS2	PEN	0.4702325733708864	7.291343639083804e-34	1.5862318086826815e-29	0.113	0.204	0.091	3 DAP	cluster vs. all 3DAP	picard
AT5G18620	CHR17	PEN	0.4188355783625093	3.210571124648112e-33	6.984597481671966e-29	0.15800000000000003	0.342	0.184	3 DAP	cluster vs. all 3DAP	picard
AT2G37260	ATWRKY44,DSL1,TTG2,WRKY44	PEN	-3.84578	4.870921362417941e-33	1.0596689423940231e-28	-0.139	0.005	0.144	3 DAP	cluster vs. all 3DAP	martin
AT1G07820	NA	PEN	0.6041351683120153	5.996370061430406e-33	1.3045103068641846e-28	0.16999999999999998	0.412	0.242	3 DAP	cluster vs. all 3DAP	picard
AT3G02380	ATCOL2,BBX3,COL2	PEN	2.0156112874742957	6.247810301223722e-33	1.3592111310312206e-28	0.027	0.031	0.004	3 DAP	cluster vs. all 3DAP	martin
AT3G57390	AGL18	PEN	-3.05163	9.54097428586182e-33	2.075638955889239e-28	-0.149	0.023	0.172	3 DAP	cluster vs. all 3DAP	picard
AT4G37180	HHO5,UIF1	PEN	0.1887606255198746	1.4526109047231249e-32	3.160155023225158e-28	0.123	0.232	0.109	3 DAP	cluster vs. all 3DAP	martin
AT1G05910	BRAT1	PEN	0.45501766764738505	9.90743029612303e-32	2.1553614609215652e-27	0.133	0.273	0.14	3 DAP	cluster vs. all 3DAP	picard
AT2G39880	AtMYB25,MYB25	PEN	1.6549799516712276	1.1922098039164896e-31	2.5936524284203233e-27	0.029	0.035	0.006	3 DAP	cluster vs. all 3DAP	martin
AT3G51880	AtHMGB1,HMGB1,NFD1	PEN	0.20182776634468708	1.3931908024160316e-31	3.0308865906560767e-27	0.16399999999999998	0.361	0.197	3 DAP	cluster vs. all 3DAP	picard
AT1G57820	ORTH2,VIM1	PEN	0.8467064525325834	2.269386422757709e-31	4.9370501627093955e-27	0.064	0.097	0.033	3 DAP	cluster vs. all 3DAP	martin
AT5G19850	NA	PEN	1.2197120592049218	2.290230061104566e-31	4.9823954979329825e-27	0.05	0.067	0.017	3 DAP	cluster vs. all 3DAP	picard
AT1G49190	ARR19,RR19	PEN	1.153428982711644	2.5976585896752923e-31	5.6512062618385976e-27	0.038	0.047	0.009	3 DAP	cluster vs. all 3DAP	martin
AT3G54280	ATBTAF1,BTAF1,CHA16,CHR16,RGD3	PEN	0.4244938445817415	2.7831855115444204e-31	6.054820080364887e-27	0.16099999999999998	0.35	0.189	3 DAP	cluster vs. all 3DAP	picard
AT1G79730	ELF7	PEN	0.34826909036530584	4.522249195151071e-31	9.838153124051153e-27	0.127	0.25	0.123	3 DAP	cluster vs. all 3DAP	picard
AT4G37470	KAI2	PEN	-2.18596	4.602408657186451e-31	1.0012540033709123e-26	-0.15	0.036	0.186	3 DAP	cluster vs. all 3DAP	picard
AT5G48385	NA	PEN	-2.67149	5.062234099070586e-31	1.101289028252806e-26	-0.154	0.039	0.193	3 DAP	cluster vs. all 3DAP	picard
AT5G06620	ATXR4,SDG38	PEN	0.3456138068817938	5.7186794675767055e-31	1.244098718171312e-26	0.083	0.144	0.061	3 DAP	cluster vs. all 3DAP	picard
AT5G23420	HMGB6	PEN	0.6431179580697604	8.627093928302282e-31	1.8768242841021616e-26	0.12199999999999998	0.237	0.115	3 DAP	cluster vs. all 3DAP	picard
AT5G22750	RAD5,RAD5A	PEN	0.8742852588349266	9.205948644499948e-31	2.0027541276109638e-26	0.081	0.129	0.048	3 DAP	cluster vs. all 3DAP	picard
AT3G20740	FIE,FIE1,FIS3	PEN	0.6196423154515484	1.7505327873418177e-30	3.808284078862124e-26	0.098	0.17	0.072	3 DAP	cluster vs. all 3DAP	picard
AT1G25580	ANAC008,SOG1	PEN	1.0338018452160918	2.8164053081490895e-30	6.127089747878344e-26	0.061	0.084	0.023	3 DAP	cluster vs. all 3DAP	martin
AT4G15890	CAP-D3	PEN	1.0563867503736062	5.011911716037e-30	1.0903413938238492e-25	0.042	0.057	0.015	3 DAP	cluster vs. all 3DAP	martin
AT5G21150	AGO9	PEN	-1.0612	8.581964876682045e-30	1.8670064589221791e-25	-0.061	0.521	0.582	3 DAP	cluster vs. all 3DAP	picard
AT1G77300	ASHH2,CCR1,CLI186,EFS,LAZ2,SDG8	PEN	0.285077	1.526912578297845e-29	3.3217983140869624e-25	0.186	0.474	0.288	3 DAP	cluster vs. all 3DAP	picard
AT3G01770	ATBET10,BET10,GTE11	PEN	0.3718120367130886	2.2268712480971662e-29	4.844558400235385e-25	0.14900000000000002	0.343	0.194	3 DAP	cluster vs. all 3DAP	picard
AT4G03430	EMB2770,STA1	PEN	0.329284	3.725702870128686e-29	8.1052665939649545e-25	0.192	0.483	0.291	3 DAP	cluster vs. all 3DAP	martin
AT1G64105	ANAC027,NAC027	PEN	1.3125809826254675	5.994671603550901e-29	1.3041408073524983e-24	0.053	0.072	0.019	3 DAP	cluster vs. all 3DAP	martin
AT5G63790	ANAC102,NAC102	PEN	0.8129909375189557	6.419949846234607e-29	1.3966600890483389e-24	0.07	0.103	0.033	3 DAP	cluster vs. all 3DAP	martin
AT2G46270	GBF3	PEN	-3.88666	9.97712688511918e-29	2.1705239538576777e-24	-0.133	0.006	0.139	3 DAP	cluster vs. all 3DAP	martin
AT4G20030	NA	PEN	1.3608701604237383	2.728102519183718e-28	5.9349870304841786e-24	0.035	0.044	0.009	3 DAP	cluster vs. all 3DAP	martin
AT2G25930	ELF3,PYK20	PEN	0.29577781372516293	3.233715009466783e-28	7.034947003094985e-24	0.155	0.321	0.166	3 DAP	cluster vs. all 3DAP	martin
AT1G68520	BBX14	PEN	2.284735701166137	4.727030680253829e-28	1.0283655244892203e-23	0.018	0.02	0.002	3 DAP	cluster vs. all 3DAP	picard
AT1G22310	ATMBD8,MBD8	PEN	0.7507652481463842	4.796941849087417e-28	1.0435746992689675e-23	0.086	0.14	0.054	3 DAP	cluster vs. all 3DAP	picard
AT5G42900	COR27	PEN	0.2664288977534963	5.998025312516409e-28	1.3048704067379447e-23	0.079	0.148	0.069	3 DAP	cluster vs. all 3DAP	martin
AT5G10400	H3.1,HTR9	PEN	0.6687175732533253	1.1387653459730666e-27	2.4773840101644062e-23	0.113	0.236	0.123	3 DAP	cluster vs. all 3DAP	picard
AT3G49850	ATTRB3,TBP2,TRB3	PEN	0.8016994083906026	1.184389532263391e-27	2.576639427439007e-23	0.08	0.135	0.055	3 DAP	cluster vs. all 3DAP	picard
AT2G21450	CHR34	PEN	-3.08694	1.3160825168162837e-27	2.8631375153338247e-23	-0.097	0.008	0.105	3 DAP	cluster vs. all 3DAP	martin
AT4G16250	PHYD	PEN	0.7086102363080626	3.723048754445707e-27	8.099492565296635e-23	0.061	0.092	0.031	3 DAP	cluster vs. all 3DAP	martin
AT5G08790	anac081,ATAF2	PEN	0.3532171668090289	4.409322394954359e-27	9.592480870223208e-23	0.068	0.111	0.043	3 DAP	cluster vs. all 3DAP	martin
AT5G22220	ATE2FB,E2F1,E2FB	PEN	0.7160055061420623	5.650930102729739e-27	1.2293598438488547e-22	0.067	0.109	0.042	3 DAP	cluster vs. all 3DAP	martin
AT4G39100	SHL	PEN	0.7109572600945777	5.714945281074038e-27	1.2432863458976568e-22	0.08	0.133	0.053	3 DAP	cluster vs. all 3DAP	picard
AT5G06450	RICE2	PEN	0.8745839270265594	5.9263942007808576e-27	1.2892870583798756e-22	0.052	0.076	0.024	3 DAP	cluster vs. all 3DAP	martin
AT3G33520	ARP6,ATARP6,ESD1,SUF3	PEN	0.5058551531708206	8.504661255109206e-27	1.8501890560490076e-22	0.083	0.141	0.058	3 DAP	cluster vs. all 3DAP	picard
AT2G21235	NA	PEN	3.988490778103462	1.711868721782407e-26	3.724170404237627e-22	0.011	0.012	0.001	3 DAP	cluster vs. all 3DAP	martin
AT1G17640	RBGD1	PEN	0.816496	1.922072502378814e-26	4.1814687289251096e-22	0.06	0.089	0.029	3 DAP	cluster vs. all 3DAP	martin
AT5G46910	JMJ13	PEN	-3.45196	3.159871774606979e-26	6.874301045657481e-22	-0.1	0.008	0.108	3 DAP	cluster vs. all 3DAP	picard
AT4G32700	POLQ,TEB	PEN	0.3120030028639208	3.714681840330365e-26	8.081290343638709e-22	0.102	0.199	0.097	3 DAP	cluster vs. all 3DAP	martin
AT4G15180	ATXR3,SDG2	PEN	0.35317321514280353	6.370123558655699e-26	1.3858203801855475e-21	0.199	0.618	0.419	3 DAP	cluster vs. all 3DAP	picard
AT1G03760	NA	PEN	0.8644338557261131	6.447118272315044e-26	1.4025705801421378e-21	0.064	0.101	0.037	3 DAP	cluster vs. all 3DAP	martin
AT2G23380	CLF,ICU1,SDG1,SET1	PEN	-3.29423	8.037480570673515e-26	1.7485538981500234e-21	-0.101	0.012	0.113	3 DAP	cluster vs. all 3DAP	picard
AT5G14960	DEL2,E2FD,E2L1	PEN	1.152393192168402	8.568514927364329e-26	1.8640804224481096e-21	0.052	0.071	0.019	3 DAP	cluster vs. all 3DAP	martin
AT3G61090	NA	PEN	1.7497919009327916	2.119539546752584e-25	4.611058283960246e-21	0.023	0.027	0.004	3 DAP	cluster vs. all 3DAP	martin
AT5G27910	NF-YC8	PEN	2.9219287106650587	5.337695863947331e-25	1.1612157352017418e-20	0.019	0.022	0.003	3 DAP	cluster vs. all 3DAP	martin
AT3G07750	RRP42	PEN	0.7576657689104915	5.775342829624867e-25	1.25642583258489e-20	0.059	0.088	0.029	3 DAP	cluster vs. all 3DAP	martin
AT3G19360	NA	PEN	0.8559448842556021	6.70572260301719e-25	1.4588299522863895e-20	0.049	0.072	0.023	3 DAP	cluster vs. all 3DAP	martin
AT4G02880	NA	PEN	0.5469815925141394	8.054473311458501e-25	1.7522506689077967e-20	0.092	0.17	0.078	3 DAP	cluster vs. all 3DAP	martin
AT2G30470	HSI2,VAL1	PEN	0.3628803930552418	8.104470155264555e-25	1.7631274822778042e-20	0.12700000000000003	0.272	0.145	3 DAP	cluster vs. all 3DAP	martin
AT5G59570	BOA	PEN	0.996055	9.788562858972156e-25	2.1295018499693923e-20	0.046	0.063	0.017	3 DAP	cluster vs. all 3DAP	martin
AT1G23230	MED23	PEN	0.3205215901106693	9.892304493279575e-25	2.152070842512972e-20	0.099	0.191	0.092	3 DAP	cluster vs. all 3DAP	picard
AT4G31920	ARR10,RR10	PEN	1.8441725569370837	1.2208764735527603e-24	2.6560167682140302e-20	0.03	0.037	0.007	3 DAP	cluster vs. all 3DAP	martin
AT5G09230	AtSRT2,SRT2	PEN	0.5342110396237632	1.2962812550712791e-24	2.8200598704075683e-20	0.097	0.18	0.083	3 DAP	cluster vs. all 3DAP	picard
AT4G27430	CIP7	PEN	-2.6544	1.3225512825661851e-24	2.877210315222736e-20	-0.102	0.025	0.127	3 DAP	cluster vs. all 3DAP	martin
AT2G22840	AtGRF1,GRF1	PEN	1.136036193391019	1.9635660093302375e-24	4.2717378532979323e-20	0.042	0.06	0.018	3 DAP	cluster vs. all 3DAP	martin
AT4G16570	ATPRMT7,PRMT7	PEN	0.49439232478050266	2.7873608234412236e-24	6.063903471396383e-20	0.068	0.116	0.048	3 DAP	cluster vs. all 3DAP	picard
AT4G26170	ET1	PEN	2.8168901378907307	2.9195553111775243e-24	6.351492579466704e-20	0.016	0.018	0.002	3 DAP	cluster vs. all 3DAP	martin
AT2G13370	CHR5	PEN	0.16705751503830002	3.3457905404091335e-24	7.27876732066007e-20	0.191	0.506	0.315	3 DAP	cluster vs. all 3DAP	picard
AT5G24930	ATCOL4,BBX5,COL4	PEN	0.24274927681429892	7.666950440060704e-24	1.6679450682352065e-19	0.109	0.209	0.1	3 DAP	cluster vs. all 3DAP	picard
AT5G58230	ATMSI1,MEE70,MSI1	PEN	0.6300421449259644	8.510937375058408e-24	1.851554425943957e-19	0.089	0.161	0.072	3 DAP	cluster vs. all 3DAP	martin
AT5G63470	NF-YC4	PEN	0.5963600804927429	2.387096033831978e-23	5.193127421601469e-19	0.069	0.117	0.048	3 DAP	cluster vs. all 3DAP	martin
AT1G75060	AFR1	PEN	-3.83127	2.778949313783378e-23	6.045604232135739e-19	-0.105	0.007	0.112	3 DAP	cluster vs. all 3DAP	martin
AT1G19100	AtMORC6,DMS11,MORC6	PEN	0.25183393928793674	3.568822314000384e-23	7.763972944107835e-19	0.095	0.191	0.096	3 DAP	cluster vs. all 3DAP	martin
AT5G04240	ELF6	PEN	0.24842280988242824	4.662425096851912e-23	1.0143105798201336e-18	0.139	0.33	0.191	3 DAP	cluster vs. all 3DAP	picard
AT4G08350	GTA02,GTA2,SPT5-2	PEN	0.23141258065904924	4.786108479579931e-23	1.0412178997326138e-18	0.176	0.473	0.297	3 DAP	cluster vs. all 3DAP	picard
AT5G47140	GATA27	PEN	-2.78264	7.94137584182952e-23	1.7276463143900115e-18	-0.095	0.018	0.113	3 DAP	cluster vs. all 3DAP	martin
AT1G55970	HAC04,HAC4,HAC6,HAG04,HAG4	PEN	0.29033894826344886	1.0698339855102324e-22	2.3274238354775103e-18	0.081	0.152	0.071	3 DAP	cluster vs. all 3DAP	picard
AT1G06143	NA	PEN	1.303598873457508	1.6088719013735652e-22	3.500100821438191e-18	0.034	0.043	0.009	3 DAP	cluster vs. all 3DAP	martin
AT5G03280	ATEIN2,CKR1,EIN2,ERA3,ORE2,ORE3,PIR2	PEN	0.5069060387252357	2.226801566753152e-22	4.8444068084714815e-18	0.079	0.151	0.072	3 DAP	cluster vs. all 3DAP	martin
AT5G28770	AtbZIP63,BZO2H3	PEN	1.2145190967863535	7.279282721494067e-22	1.5836079560610342e-17	0.032	0.041	0.009	3 DAP	cluster vs. all 3DAP	martin
AT3G48750	CDC2,CDC2A,CDC2AAT,CDK2,CDKA1,CDKA;1	PEN	0.42801808547498466	7.85464540883804e-22	1.7087781086927154e-17	0.074	0.141	0.067	3 DAP	cluster vs. all 3DAP	martin
AT1G04050	SDG13,SUVR1	PEN	-4.23486	1.048429370075959e-21	2.2808580946002482e-17	-0.079	0.002	0.081	3 DAP	cluster vs. all 3DAP	picard
AT5G09740	HAC11,HAG05,HAG5,HAM2	PEN	0.4313319900658359	1.0729245615404043e-21	2.33414738363115e-17	0.088	0.171	0.083	3 DAP	cluster vs. all 3DAP	picard
AT5G55760	SRT1	PEN	-4.29031	1.2915011037643375e-21	2.809660651239317e-17	-0.074	0.002	0.076	3 DAP	cluster vs. all 3DAP	picard
AT2G27040	AGO4,OCP11	PEN	-1.508	1.4040392194593354e-21	3.054487321933784e-17	-0.125	0.215	0.34	3 DAP	cluster vs. all 3DAP	picard
AT3G14740	NA	PEN	1.2275769905341145	1.7105632288675554e-21	3.721330304401367e-17	0.045	0.061	0.016	3 DAP	cluster vs. all 3DAP	martin
AT5G37420	NA	PEN	1.9304799507312227	1.7529276704351523e-21	3.8134941470316735e-17	0.02	0.023	0.003	3 DAP	cluster vs. all 3DAP	martin
AT4G31270	HDP2,IDAP2	PEN	0.5215362640708445	1.924183424031773e-21	4.186061038981122e-17	0.071	0.128	0.057	3 DAP	cluster vs. all 3DAP	martin
AT5G14530	APRF1,S2La	PEN	0.6376541205077246	2.084333241376253e-21	4.534466966614039e-17	0.052	0.084	0.032	3 DAP	cluster vs. all 3DAP	picard
AT5G12330	LRP1	PEN	0.9736148627184537	5.959902228887219e-21	1.2965767298944142e-16	0.037	0.051	0.014	3 DAP	cluster vs. all 3DAP	martin
AT1G06230	GTE4	PEN	0.195104	6.789788355721364e-21	1.4771184567871827e-16	0.16199999999999998	0.428	0.266	3 DAP	cluster vs. all 3DAP	picard
AT4G10660	NA	PEN	3.1621065958867476	1.0505146925140757e-20	2.285394713564372e-16	0.012	0.013	0.001	3 DAP	cluster vs. all 3DAP	martin
AT1G24190	ATSIN3,SIN3,SNL3	PEN	-1.75454	1.2788602237153211e-20	2.782160416692681e-16	-0.11	0.137	0.247	3 DAP	cluster vs. all 3DAP	picard
AT5G59970	NA	PEN	0.5374265052439622	1.3019074381378474e-20	2.832299631668887e-16	0.091	0.188	0.097	3 DAP	cluster vs. all 3DAP	picard
AT2G03070	MED8	PEN	0.5689442726823355	1.3427526455221154e-20	2.921158380333362e-16	0.08	0.148	0.068	3 DAP	cluster vs. all 3DAP	picard
AT2G42400	ATVOZ2,VOZ2	PEN	0.5494162562526941	1.820038931620725e-20	3.9594946957408877e-16	0.065	0.117	0.052	3 DAP	cluster vs. all 3DAP	martin
AT3G57980	NA	PEN	-2.07653	2.1667082081657752e-20	4.713673706864643e-16	-0.1	0.063	0.163	3 DAP	cluster vs. all 3DAP	picard
AT5G59380	ATMBD6,MBD6	PEN	0.8687036473009542	2.275601171404103e-20	4.950570348389628e-16	0.045	0.073	0.028	3 DAP	cluster vs. all 3DAP	picard
AT1G25550	HHO3,NIGT1.1	PEN	0.5102963734338022	2.69364710721453e-20	5.86002928174521e-16	0.075	0.128	0.053	3 DAP	cluster vs. all 3DAP	martin
AT4G12610	ATRAP74,RAP74	PEN	0.2619810769791334	3.892264258332304e-20	8.467620894001929e-16	0.11300000000000002	0.259	0.146	3 DAP	cluster vs. all 3DAP	martin
AT1G08000	GATA10	PEN	0.7743349809560693	4.3059816206318185e-20	9.36766301568452e-16	0.041	0.059	0.018	3 DAP	cluster vs. all 3DAP	martin
AT5G64610	HAM1	PEN	0.36814925129867304	5.244579700115855e-20	1.1409583137602045e-15	0.08	0.159	0.079	3 DAP	cluster vs. all 3DAP	picard
AT2G44950	HUB1,RDO4	PEN	0.14872014375687648	5.897602373972953e-20	1.283023396457816e-15	0.136	0.326	0.19	3 DAP	cluster vs. all 3DAP	picard
AT1G55325	GCT,MAB2,MED13	PEN	0.20659480238374295	6.489226137350331e-20	1.4117311461805646e-15	0.15800000000000003	0.405	0.247	3 DAP	cluster vs. all 3DAP	picard
AT5G42400	ATXR7,SDG25	PEN	-1.46166	7.056072360187353e-20	1.5350485419587586e-15	-0.107	0.166	0.273	3 DAP	cluster vs. all 3DAP	picard
AT3G49660	AtWDR5a,WDR5a	PEN	1.1098872906465749	1.1972513338970306e-19	2.6046202768929893e-15	0.04	0.058	0.018	3 DAP	cluster vs. all 3DAP	picard
AT2G02090	CHA19,CHR19,ETL1	PEN	0.3959595875472641	1.4208986854397697e-19	3.091165090174219e-15	0.068	0.124	0.056	3 DAP	cluster vs. all 3DAP	picard
AT5G26630	AGL35	PEN	1.791286475137141	1.5486302055088124e-19	3.3690450120844213e-15	0.028	0.035	0.007	3 DAP	cluster vs. all 3DAP	martin
AT1G66740	ASF1A,AtSP7,SGA2,SP7	PEN	0.731723	1.7821375077381137e-19	3.877040148084267e-15	0.048	0.076	0.028	3 DAP	cluster vs. all 3DAP	picard
AT4G20910	CRM2,HEN1	PEN	0.5535585405721336	2.6924529875241624e-19	5.8574314743588146e-15	0.078	0.148	0.07	3 DAP	cluster vs. all 3DAP	picard
AT5G25150	TAF5	PEN	0.2571190948331866	2.9983416941474562e-19	6.522892355617791e-15	0.093	0.22	0.127	3 DAP	cluster vs. all 3DAP	picard
AT4G04920	AtSFR6,GLH2,IEN1,MED16,SFR6,YID1	PEN	0.3499653585873246	3.5184404784557637e-19	7.654367260880514e-15	0.084	0.176	0.092	3 DAP	cluster vs. all 3DAP	picard
AT3G23780	DMS2,DRD2,NRPD2,NRPD2A,NRPE2,OCP1	PEN	-2.81092	3.5727663452808125e-19	7.772553184158408e-15	-0.099	0.016	0.115	3 DAP	cluster vs. all 3DAP	picard
AT2G32250	FRS2	PEN	0.3006624654882766	4.0447943799139556e-19	8.799450173502811e-15	0.061	0.114	0.053	3 DAP	cluster vs. all 3DAP	martin
AT1G13790	FDM4	PEN	0.19036578229545836	6.115486623928308e-19	1.3304241150356031e-14	0.094	0.211	0.117	3 DAP	cluster vs. all 3DAP	martin
AT4G03110	AtBRN1,AtRBP-DR1,BRN1,RBP-DR1	PEN	1.6701527138222922	6.266868790226336e-19	1.3633573053137394e-14	0.028	0.037	0.009	3 DAP	cluster vs. all 3DAP	martin
AT5G65510	AIL7,PLT7	PEN	1.8767745795462591	6.614329433354503e-19	1.438947368226272e-14	0.017	0.02	0.003	3 DAP	cluster vs. all 3DAP	martin
AT5G05550	ENAP2,VFP5	PEN	0.24400970732513572	7.66860913976503e-19	1.6683059183558822e-14	0.061	0.109	0.048	3 DAP	cluster vs. all 3DAP	martin
AT3G07260	NA	PEN	1.711072070219692	8.900077500202842e-19	1.936211860169128e-14	0.019	0.023	0.004	3 DAP	cluster vs. all 3DAP	martin
AT3G45930	NA	PEN	0.2956091184634708	1.22877555797306e-18	2.6732012263703914e-14	0.078	0.163	0.085	3 DAP	cluster vs. all 3DAP	picard
AT1G01010	ANAC001,NAC001,NTL10	PEN	0.9417833630551408	1.6904490427811218e-18	3.6775718925703303e-14	0.031	0.046	0.015	3 DAP	cluster vs. all 3DAP	martin
AT5G56180	ARP8,ATARP8	PEN	0.5546983416899023	2.2939066272799577e-18	4.9903938676475494e-14	0.068	0.128	0.06	3 DAP	cluster vs. all 3DAP	picard
AT3G48430	EIN6,JMJ12,REF6	PEN	0.12639369854466864	2.3275011847903393e-18	5.0634788275113843e-14	0.117	0.297	0.18	3 DAP	cluster vs. all 3DAP	picard
AT5G65360	H3.1,HTR1	PEN	0.4282657981870548	2.5688334044598178e-18	5.588497071402334e-14	0.112	0.294	0.182	3 DAP	cluster vs. all 3DAP	picard
AT5G59820	AtZAT12,RHL41,ZAT12	PEN	0.38589211374389265	4.616065780739931e-18	1.004225110599972e-13	0.063	0.12	0.057	3 DAP	cluster vs. all 3DAP	martin
AT1G76510	ARID4	PEN	-2.20156	4.630442857239247e-18	1.0073528435923985e-13	-0.085	0.014	0.099	3 DAP	cluster vs. all 3DAP	picard
AT5G61150	VIP4	PEN	0.1804695301971323	4.6597609722588005e-18	1.013730999514902e-13	0.121	0.295	0.174	3 DAP	cluster vs. all 3DAP	picard
AT3G12380	ARP5,ATARP5	PEN	0.24524741025604913	4.932437607736516e-18	1.073051801563079e-13	0.085	0.179	0.094	3 DAP	cluster vs. all 3DAP	picard
AT3G12810	chr13,PIE1,SRCAP	PEN	0.14613203607756042	6.1128117508673175e-18	1.329842196401185e-13	0.16299999999999998	0.473	0.31	3 DAP	cluster vs. all 3DAP	picard
AT5G10270	CDKC;1	PEN	0.275262	1.1865433504360338e-17	2.5813250588735917e-13	0.091	0.192	0.101	3 DAP	cluster vs. all 3DAP	martin
AT5G04560	DME,EMB1649	PEN	0.14422958949188314	1.2131204968784127e-17	2.6391436409589866e-13	0.16100000000000003	0.456	0.295	3 DAP	cluster vs. all 3DAP	picard
AT3G06640	NA	PEN	2.0885528298907197	1.7672483732217358e-17	3.844648835943887e-13	0.014	0.017	0.003	3 DAP	cluster vs. all 3DAP	martin
AT4G00250	AtSTKL2	PEN	2.393549930639332	2.164877067872598e-17	4.709690061156837e-13	0.013	0.014	0.001	3 DAP	cluster vs. all 3DAP	martin
AT2G24260	DROP1,LRL1	PEN	-3.67049	2.4370474759903222e-17	5.301796784016946e-13	-0.069	0.002	0.071	3 DAP	cluster vs. all 3DAP	martin
AT1G19330	AFR2	PEN	-1.76099	3.313989686192592e-17	7.209584562311984e-13	-0.114	0.072	0.186	3 DAP	cluster vs. all 3DAP	martin
AT1G69410	ATELF5A-3,ELF5A-3	PEN	0.293413	3.6563920259322966e-17	7.954480852415713e-13	0.087	0.21	0.123	3 DAP	cluster vs. all 3DAP	martin
AT2G44980	ASG3,CHR10	PEN	0.5314033353164063	4.30495455899897e-17	9.36542864310226e-13	0.039	0.064	0.025	3 DAP	cluster vs. all 3DAP	picard
AT2G47210	ATSWC4,SWC4	PEN	0.20378156353318919	5.2514191340526805e-17	1.1424462326131604e-12	0.085	0.189	0.104	3 DAP	cluster vs. all 3DAP	picard
AT1G67970	AT-HSFA8,ATHSFA8,HSFA8	PEN	0.4771831537383064	6.681444107629025e-17	1.4535481656146944e-12	0.045	0.084	0.039	3 DAP	cluster vs. all 3DAP	martin
AT3G06590	AIF2,RITF1	PEN	-3.46491	9.424551626239967e-17	2.050311206288505e-12	-0.1	0.023	0.123	3 DAP	cluster vs. all 3DAP	martin
AT5G20000	NA	PEN	0.34520857689864737	9.62704544338344e-17	2.0943637362080676e-12	0.081	0.203	0.122	3 DAP	cluster vs. all 3DAP	picard
AT1G14400	ATUBC1,UBC1	PEN	-1.66692	1.0328852072976099e-16	2.2470417684759505e-12	-0.101	0.081	0.182	3 DAP	cluster vs. all 3DAP	picard
AT3G46320	NA	PEN	0.5914380764922018	1.237903595747373e-16	2.6930592725484106e-12	0.067	0.141	0.074	3 DAP	cluster vs. all 3DAP	picard
AT4G14700	ATORC1A,ORC1A	PEN	1.4776167345231026	1.242078276947586e-16	2.7021412914994736e-12	0.026	0.035	0.009	3 DAP	cluster vs. all 3DAP	martin
AT3G53860	NA	PEN	1.0002052816469966	1.5536857509883558e-16	3.380043351275168e-12	0.037	0.056	0.019	3 DAP	cluster vs. all 3DAP	martin
AT2G06210	ELF8,NRF2,VIP6	PEN	0.13439460391896113	1.7314055675975638e-16	3.7666728123085e-12	0.12699999999999995	0.358	0.231	3 DAP	cluster vs. all 3DAP	picard
AT5G50320	AtELP3,EAST1,ELO3,ELP3,HAC8,HAG3	PEN	0.4254366660093374	1.8808146811884383e-16	4.091712338925448e-12	0.054	0.103	0.049	3 DAP	cluster vs. all 3DAP	picard
AT5G64060	anac103,NAC103	PEN	1.0208996741332612	3.0416553378928817e-16	6.617121187585965e-12	0.032	0.051	0.019	3 DAP	cluster vs. all 3DAP	martin
AT1G11100	FRG5	PEN	1.1715784974193155	3.150345686295774e-16	6.853577040536457e-12	0.03	0.041	0.011	3 DAP	cluster vs. all 3DAP	picard
AT2G19520	ACG1,ATMSI4,FVE,MSI4,NFC04,NFC4	PEN	0.13727497394171767	3.582674612234298e-16	7.794108618915716e-12	0.084	0.208	0.124	3 DAP	cluster vs. all 3DAP	picard
AT5G21160	AtLARP1a,LARP1a	PEN	0.23562905536963513	3.903765617659399e-16	8.492642101218023e-12	0.102	0.255	0.153	3 DAP	cluster vs. all 3DAP	martin
AT1G58025	NA	PEN	0.21645449625344032	6.332287299889902e-16	1.3775891020910482e-11	0.104	0.256	0.152	3 DAP	cluster vs. all 3DAP	picard
AT3G27460	AtSGF29a,SGF29a	PEN	-1.64978	6.634561035247206e-16	1.4433487532180296e-11	-0.079	0.023	0.102	3 DAP	cluster vs. all 3DAP	martin
AT2G03050	EMB93,SOLDAT10	PEN	0.9975833243810692	7.128591414271789e-16	1.5508250621748276e-11	0.024	0.032	0.008	3 DAP	cluster vs. all 3DAP	martin
AT5G22330	ATTIP49A,RIN1,RVB1	PEN	0.22364304772421195	7.552597812984596e-16	1.6430676542147988e-11	0.056	0.109	0.053	3 DAP	cluster vs. all 3DAP	picard
AT5G10980	H3.3,HTR8	PEN	0.2709109628772639	1.066243089326827e-15	2.3196118408305116e-11	0.132	0.427	0.295	3 DAP	cluster vs. all 3DAP	picard
AT3G02990	ATHSFA1E,HSFA1E	PEN	0.7138946844942207	4.868196579028491e-15	1.0590761657676483e-10	0.031	0.046	0.015	3 DAP	cluster vs. all 3DAP	martin
AT1G33770	NA	PEN	1.025877538906272	5.083170942821498e-15	1.1058438386108168e-10	0.024	0.035	0.011	3 DAP	cluster vs. all 3DAP	martin
AT4G09140	ATMLH1,MLH1	PEN	0.4703080612938231	5.1267124987521904e-15	1.1153163041035387e-10	0.045	0.081	0.036	3 DAP	cluster vs. all 3DAP	martin
AT1G12860	ICE2,SCRM2	PEN	-3.68389	5.262757555978829e-15	1.1449129063031944e-10	-0.074	0.003	0.077	3 DAP	cluster vs. all 3DAP	martin
AT3G02550	LBD41	PEN	-1.38651	8.168564814800661e-15	1.7770712754598837e-10	-0.09	0.1	0.19	3 DAP	cluster vs. all 3DAP	martin
AT1G15910	FDM1,IDNL1,IDP1	PEN	-2.13447	1.149882280679454e-14	2.5015689016181524e-10	-0.072	0.015	0.087	3 DAP	cluster vs. all 3DAP	martin
AT3G24340	CHR40,CLSY4	PEN	-2.297	1.1950607750367494e-14	2.5998547160924476e-10	-0.058	0.008	0.066	3 DAP	cluster vs. all 3DAP	picard
AT2G16770	AtbZIP23,bZIP23	PEN	0.7094515056310717	1.2636442272829111e-14	2.7490580164539737e-10	0.029	0.042	0.013	3 DAP	cluster vs. all 3DAP	martin
AT5G59390	NA	PEN	-4.43982	1.4699840657522993e-14	3.197950335044126e-10	-0.065	0.002	0.067	3 DAP	cluster vs. all 3DAP	martin
AT5G05660	ATNFXL2,EBI,NFXL2	PEN	0.3609162531851767	1.5733611643288174e-14	3.4228472129973423e-10	0.069	0.15	0.081	3 DAP	cluster vs. all 3DAP	martin
AT3G52860	MED28	PEN	0.2675709687088279	1.5914622391761818e-14	3.4622261013277827e-10	0.054	0.106	0.052	3 DAP	cluster vs. all 3DAP	picard
AT1G06760	H1.1,HON1	PEN	0.244752	2.8515516489471134e-14	6.203550612284444e-10	0.104	0.321	0.217	3 DAP	cluster vs. all 3DAP	picard
AT1G65440	GTB1,SPT6L	PEN	0.17375324494016375	2.8815239486957604e-14	6.268755350387627e-10	0.17299999999999993	0.701	0.528	3 DAP	cluster vs. all 3DAP	picard
AT3G46030	HTB11	PEN	0.4336990932589277	3.655309868197947e-14	7.952126618264634e-10	0.089	0.244	0.155	3 DAP	cluster vs. all 3DAP	picard
AT5G03500	MED7B	PEN	0.14719567281056478	5.542663354860571e-14	1.2058064128499171e-9	0.051	0.107	0.056	3 DAP	cluster vs. all 3DAP	picard
AT4G33980	COR28,HUP41	PEN	-2.45371	6.53435973274401e-14	1.421549959858459e-9	-0.061	0.019	0.08	3 DAP	cluster vs. all 3DAP	martin
AT1G09040	SANT2	PEN	0.389738	7.564959394761448e-14	1.6457569163303526e-9	0.044	0.082	0.038	3 DAP	cluster vs. all 3DAP	martin
AT2G40620	bZIP18	PEN	0.7391121161318859	7.909554265046048e-14	1.7207235303607672e-9	0.041	0.068	0.027	3 DAP	cluster vs. all 3DAP	martin
AT4G36270	MORC3	PEN	-1.77032	8.464993432480407e-14	1.8415593212361123e-9	-0.08	0.032	0.112	3 DAP	cluster vs. all 3DAP	martin
AT3G03990	D14	PEN	-1.61943	9.961098888152187e-14	2.167037063117508e-9	-0.08	0.058	0.138	3 DAP	cluster vs. all 3DAP	picard
AT5G65080	AGL68,MAF5	PEN	-5.42035	1.0414913813410717e-13	2.265764500107501e-9	-0.056	0.003	0.059	3 DAP	cluster vs. all 3DAP	picard
AT4G27910	ATX4,SDG16	PEN	0.16582936763888578	1.517327160065758e-13	3.3009452367230563e-9	0.081	0.192	0.111	3 DAP	cluster vs. all 3DAP	picard
AT2G28380	AtDRB2,DRB2	PEN	-2.48558	2.056125291882251e-13	4.473100572489837e-9	-0.075	0.015	0.09	3 DAP	cluster vs. all 3DAP	picard
AT4G00760	APRR8,PRR8	PEN	-0.104793	2.491933355884361e-13	5.421201015726428e-9	0.083	0.246	0.163	3 DAP	cluster vs. all 3DAP	martin
AT3G13040	gammaMYB2	PEN	0.3977732191302563	2.882535105311488e-13	6.270955121605142e-9	0.055	0.106	0.051	3 DAP	cluster vs. all 3DAP	martin
AT1G60700	NA	PEN	0.33070566457110395	4.220137551980359e-13	9.180909244333271e-9	0.048	0.093	0.045	3 DAP	cluster vs. all 3DAP	martin
AT5G63670	SPT4-2,SPT42	PEN	-2.95306	5.351668414087161e-13	1.164255463484662e-8	-0.062	0.002	0.064	3 DAP	cluster vs. all 3DAP	picard
AT5G19910	MED31	PEN	0.6293906259555078	5.544363702123567e-13	1.2061763233969821e-8	0.037	0.064	0.027	3 DAP	cluster vs. all 3DAP	picard
AT2G31450	ATNTH1	PEN	0.17093064640009392	6.4678767736919e-13	1.4070865921166726e-8	0.063	0.143	0.08	3 DAP	cluster vs. all 3DAP	picard
AT2G45650	AGL6,RSB1	PEN	-1.90851	8.143811303118618e-13	1.7716861489934555e-8	-0.06	0.012	0.072	3 DAP	cluster vs. all 3DAP	picard
AT3G04670	ATWRKY39,WRKY39	PEN	0.5029739968078595	8.452271276259443e-13	1.8387916161502417e-8	0.042	0.077	0.035	3 DAP	cluster vs. all 3DAP	martin
AT5G65710	HSL2	PEN	-2.59482	8.715716639207065e-13	1.8961041548594967e-8	-0.088	0.011	0.099	3 DAP	cluster vs. all 3DAP	martin
AT5G10030	OBF4,TGA4	PEN	1.5935736857781393	1.491515904737834e-12	3.244792850757158e-8	0.014	0.017	0.003	3 DAP	cluster vs. all 3DAP	martin
AT5G67410	ADA1C	PEN	1.0659754453354506	1.7187525241652677e-12	3.73914611632154e-8	0.028	0.04	0.012	3 DAP	cluster vs. all 3DAP	martin
AT4G00990	AtJMJ17,JMJ27	PEN	-2.68928	1.9328581830343884e-12	4.2049329771913126e-8	-0.054	0.01	0.064	3 DAP	cluster vs. all 3DAP	picard
AT2G36270	ABI5,AtABI5,DPBF1,GIA1	PEN	-4.19502	1.975159761382439e-12	4.296960060887496e-8	-0.06	0.002	0.062	3 DAP	cluster vs. all 3DAP	martin
AT3G26744	ATICE1,ICE1,SCREAM,SCRM	PEN	-1.90558	2.456615202869898e-12	5.3443663738434635e-8	-0.07	0.027	0.097	3 DAP	cluster vs. all 3DAP	martin
AT1G80010	FRS8	PEN	0.3247063655902722	2.657140314316073e-12	5.7806087537946164e-8	0.044	0.079	0.035	3 DAP	cluster vs. all 3DAP	martin
AT1G78310	VQ9	PEN	1.794370409999087	3.15753602523867e-12	6.869219622906725e-8	0.013	0.016	0.003	3 DAP	cluster vs. all 3DAP	martin
AT1G19350	BES1,BZR2	PEN	-6.51265	3.3844788813175127e-12	7.362933806306249e-8	-0.054	0.001	0.055	3 DAP	cluster vs. all 3DAP	martin
AT2G45640	ATSAP18,SAP18	PEN	0.22751700430155175	3.681181872611021e-12	8.008411163865278e-8	0.061	0.149	0.088	3 DAP	cluster vs. all 3DAP	martin
AT1G55080	MED9	PEN	0.20881678062493192	4.5568023660841416e-12	9.91332354741605e-8	0.058	0.135	0.077	3 DAP	cluster vs. all 3DAP	picard
AT3G21060	RBL	PEN	0.4530005096849192	4.753979457531396e-12	1.0342282309859553e-7	0.051	0.113	0.062	3 DAP	cluster vs. all 3DAP	picard
AT4G18960	AG	PEN	-2.09905	7.283162516394931e-12	1.5844520054417176e-7	-0.071	0.014	0.085	3 DAP	cluster vs. all 3DAP	picard
AT3G53730	NA	PEN	0.14076318307955804	7.622935305511978e-12	1.658369575714131e-7	0.088	0.28	0.192	3 DAP	cluster vs. all 3DAP	picard
AT5G55550	NA	PEN	-3.49365	7.933663311410133e-12	1.7259684533972746e-7	-0.05	0.004	0.054	3 DAP	cluster vs. all 3DAP	martin
AT4G29730	MSI5,NFC5	PEN	-2.53578	9.426982962537051e-12	2.050840143499936e-7	-0.051	0.007	0.058	3 DAP	cluster vs. all 3DAP	picard
AT5G23260	ABS,AGL32,TT16	PEN	-4.08076	1.0072864699172192e-11	2.1913517153049107e-7	-0.06	0.003	0.063	3 DAP	cluster vs. all 3DAP	picard
AT3G02790	MBS1	PEN	0.6946513664880318	1.0333575374523158e-11	2.248069322727513e-7	0.048	0.101	0.053	3 DAP	cluster vs. all 3DAP	martin
AT5G65630	GTE7	PEN	-1.12868	1.6857485393733583e-11	3.667345947406741e-7	-0.041	0.412	0.453	3 DAP	cluster vs. all 3DAP	picard
AT3G17310	AtDRM3,DRM3	PEN	-2.99403	2.095014377934508e-11	4.5577037791965226e-7	-0.052	0.011	0.063	3 DAP	cluster vs. all 3DAP	picard
AT2G33860	ARF3,ETT	PEN	-2.51531	2.832141535852685e-11	6.161323911247515e-7	-0.058	0.012	0.07	3 DAP	cluster vs. all 3DAP	martin
AT4G24240	ATWRKY7,WRKY7	PEN	1.176813855744586	3.514384459037764e-11	7.645543390636656e-7	0.016	0.023	0.007	3 DAP	cluster vs. all 3DAP	martin
AT4G01550	ANAC069,NAC069,NTL13,NTM2	PEN	-3.10067	3.559416548565871e-11	7.743510701405053e-7	-0.039	0.002	0.041	3 DAP	cluster vs. all 3DAP	martin
AT1G06150	EMB1444,LHL1	PEN	-2.71268	3.781024531666188e-11	8.225618868639792e-7	-0.049	0.004	0.053	3 DAP	cluster vs. all 3DAP	martin
AT5G46410	SSP4	PEN	-1.42911	4.9519876433755994e-11	1.0773049118163616e-6	-0.084	0.123	0.207	3 DAP	cluster vs. all 3DAP	martin
AT1G72740	NA	PEN	0.16993310627646774	5.3670914139932785e-11	1.1676107371142378e-6	0.061	0.15	0.089	3 DAP	cluster vs. all 3DAP	picard
AT2G43500	NLP8	PEN	-3.75483	5.829455862050812e-11	1.2681981227891545e-6	-0.044	0.001	0.045	3 DAP	cluster vs. all 3DAP	martin
AT3G63030	MBD4	PEN	-3.48736	7.779187995272049e-11	1.6923623483714342e-6	-0.051	0.005	0.056	3 DAP	cluster vs. all 3DAP	picard
AT1G26260	CIB5	PEN	-1.90457	1.2785104452951562e-10	2.7813994737396125e-6	-0.047	0.007	0.054	3 DAP	cluster vs. all 3DAP	martin
AT1G07790	HTB1	PEN	0.2748988302790424	1.3113712364013667e-10	2.852888124791173e-6	0.061	0.157	0.096	3 DAP	cluster vs. all 3DAP	picard
AT1G28050	BBX13	PEN	-1.80747	1.5196672664134927e-10	3.3060361380825533e-6	-0.072	0.074	0.146	3 DAP	cluster vs. all 3DAP	picard
AT5G52170	HDG7	PEN	1.6782296336832792	1.9495613477003468e-10	4.241270711922105e-6	0.013	0.016	0.003	3 DAP	cluster vs. all 3DAP	martin
AT1G07050	FITNESS	PEN	0.841704	2.1430259597513624e-10	4.6621529754390885e-6	0.02	0.03	0.01	3 DAP	cluster vs. all 3DAP	martin
AT3G44680	AtHDA9,AtHDAC9,HDA09,HDA9,HDAC9	PEN	0.10005179996354065	2.3134349043261622e-10	5.032877634361566e-6	0.053	0.12	0.067	3 DAP	cluster vs. all 3DAP	picard
AT1G49760	PAB8,PABP8	PEN	0.25750425686020306	2.5668639088715655e-10	5.58421243375009e-6	0.057	0.158	0.101	3 DAP	cluster vs. all 3DAP	martin
AT3G04850	NA	PEN	0.7474848343203702	2.812110858708652e-10	6.117747173120672e-6	0.028	0.054	0.026	3 DAP	cluster vs. all 3DAP	martin
AT4G23980	ARF9	PEN	-7.61925	3.6915106535048615e-10	8.030881426699828e-6	-0.03	0	0.03	3 DAP	cluster vs. all 3DAP	martin
AT3G09230	AtMYB1,MYB1,SRM1	PEN	0.3819597157724828	4.254935260296585e-10	9.25661165877522e-6	0.039	0.084	0.045	3 DAP	cluster vs. all 3DAP	martin
AT3G07740	ADA2A,ATADA2A,HAC10,HXA02,HXA2	PEN	-0.128621	4.719438573937236e-10	1.026713861760046e-5	0.069	0.186	0.117	3 DAP	cluster vs. all 3DAP	picard
AT5G59800	ATMBD7,MBD7	PEN	-1.24763	6.210527811315546e-10	1.351100325351697e-5	-0.07	0.101	0.171	3 DAP	cluster vs. all 3DAP	picard
AT5G39700	AtMYB89,MYB89	PEN	2.0052357623650607	6.744005895296431e-10	1.4671584825217385e-5	0.011	0.014	0.003	3 DAP	cluster vs. all 3DAP	martin
AT1G75080	BZR1	PEN	-2.35709	9.033153794767139e-10	1.965162608051591e-5	-0.051	0.006	0.057	3 DAP	cluster vs. all 3DAP	martin
AT4G31550	ATWRKY11,WRKY11	PEN	-2.0411	9.716969623622655e-10	2.1139267416191084e-5	-0.064	0.029	0.093	3 DAP	cluster vs. all 3DAP	martin
AT3G09670	PDP2	PEN	0.3618575170700713	9.776432185544579e-10	2.126862821965223e-5	0.043	0.096	0.053	3 DAP	cluster vs. all 3DAP	martin
AT1G20693	HMG,HMGB2,NFD02,NFD2	PEN	-0.827951	1.1632572684790175e-9	2.5306661875761025e-5	-0.076	0.291	0.367	3 DAP	cluster vs. all 3DAP	picard
AT4G22140	EBS	PEN	-1.64098	1.3230517278026172e-9	2.878299033834594e-5	-0.063	0.042	0.105	3 DAP	cluster vs. all 3DAP	picard
AT1G67220	ATHPCAT1,HAC02,HAC2	PEN	0.3331193175845546	1.8355893314334078e-9	3.9933245905333794e-5	0.022	0.037	0.015	3 DAP	cluster vs. all 3DAP	picard
AT3G59580	NLP9	PEN	-5.30082	2.964730365724484e-9	6.449770910633615e-5	-0.029	0.001	0.03	3 DAP	cluster vs. all 3DAP	martin
AT5G25480	AtDNMT2,DNMT2,TRDMT1	PEN	0.7412890699958958	2.999317887030593e-9	6.525016063235055e-5	0.028	0.047	0.019	3 DAP	cluster vs. all 3DAP	picard
AT2G15740	GAL1	PEN	0.649612	3.432391116205682e-9	7.467166873305463e-5	0.015	0.023	0.008	3 DAP	cluster vs. all 3DAP	martin
AT1G59890	SNL5	PEN	0.30813132672055676	3.7602892692617805e-9	8.180509305279002e-5	0.06	0.164	0.104	3 DAP	cluster vs. all 3DAP	martin
AT4G00730	AHDP,ANL2	PEN	-1.65109	3.9374144107356005e-9	8.565845050555299e-5	-0.071	0.11	0.181	3 DAP	cluster vs. all 3DAP	martin
AT1G64530	NLP6	PEN	0.33119784024805643	5.673067166677221e-9	1.2341757621106293e-4	0.031	0.056	0.025	3 DAP	cluster vs. all 3DAP	martin
AT2G27170	SMC3,TTN7	PEN	-0.926522	8.422169010442831e-9	1.832242868221838e-4	-0.054	0.264	0.318	3 DAP	cluster vs. all 3DAP	picard
AT3G27010	AT-TCP20,ATTCP20,PCF1,TCP20	PEN	0.2833458311121917	9.267677457016273e-9	2.01618323077389e-4	0.027	0.052	0.025	3 DAP	cluster vs. all 3DAP	martin
AT1G64620	DOF1.8,VDOF2	PEN	-2.78703	1.1866515319627468e-8	2.5815604077849554e-4	-0.039	0.004	0.043	3 DAP	cluster vs. all 3DAP	martin
AT3G07610	IBM1	PEN	-0.170214	1.3202795734651471e-8	2.872268212073427e-4	0.102	0.314	0.212	3 DAP	cluster vs. all 3DAP	picard
AT5G03720	AT-HSFA3,FGT3,HSFA3	PEN	0.4175129290690726	1.4392075867317664e-8	3.1309961049349577e-4	0.02	0.034	0.014	3 DAP	cluster vs. all 3DAP	martin
AT4G32010	HSI2-L1,HSL1,VAL2	PEN	0.11789042277616212	1.7208926282071188e-8	3.743801912664587e-4	0.03	0.073	0.043	3 DAP	cluster vs. all 3DAP	martin
AT5G03220	MED7A	PEN	0.2913290886261768	2.121316507076166e-8	4.6149240611442e-4	0.038	0.078	0.04	3 DAP	cluster vs. all 3DAP	picard
AT1G01040	ASU1,ATDCL1,CAF,DCL1,EMB60,EMB76,SIN1,SUS1	PEN	-0.768618	2.4002596290409624e-8	5.221764822978613e-4	-0.014	0.405	0.419	3 DAP	cluster vs. all 3DAP	picard
AT4G09180	FBH2	PEN	-2.66497	2.8845125032487017e-8	6.275256950817549e-4	-0.027	0.006	0.033	3 DAP	cluster vs. all 3DAP	martin
AT3G08720	ATPK19,ATPK2,ATS6K2,S6K2	PEN	-2.50329	3.535773057152362e-8	7.692074285834963e-4	-0.042	0.01	0.052	3 DAP	cluster vs. all 3DAP	martin
AT1G09700	AtDRB1,DRB1,HYL1	PEN	0.25379586581640456	3.691333615317593e-8	8.030496280123423e-4	0.033	0.08	0.047	3 DAP	cluster vs. all 3DAP	picard
AT3G23590	MED33A,MED5A,RFR1	PEN	-0.29569	3.7152910199213023e-8	8.082615613838792e-4	0.07	0.211	0.141	3 DAP	cluster vs. all 3DAP	picard
AT1G17520	NA	PEN	-0.107581	3.7936527242542566e-8	8.253091501615134e-4	0.042	0.104	0.062	3 DAP	cluster vs. all 3DAP	picard
AT3G50060	MYB77	PEN	-1.90131	6.115873116491635e-8	0.00133051	-0.084	0.078	0.162	3 DAP	cluster vs. all 3DAP	martin
AT3G11020	DREB2,DREB2B	PEN	0.3000312455608105	6.75022662693471e-8	0.00146851	0.027	0.059	0.032	3 DAP	cluster vs. all 3DAP	martin
AT4G20920	NA	PEN	0.29401827587291685	7.047619470284216e-8	0.00153321	0.018	0.03	0.012	3 DAP	cluster vs. all 3DAP	picard
AT4G33470	ATHDA14,AtHDAC14,HDA14,HDAC14	PEN	0.23639736265085176	8.284759118930163e-8	0.00180235	0.024	0.043	0.019	3 DAP	cluster vs. all 3DAP	picard
AT5G16820	ATHSF3,ATHSFA1B,HSF3,HSFA1B	PEN	-0.142206	8.28716448842893e-8	0.00180287	0.044	0.12	0.076	3 DAP	cluster vs. all 3DAP	martin
AT2G28740	HIS4	PEN	0.14794463489585014	8.946793677447369e-8	0.00194637	0.059	0.181	0.122	3 DAP	cluster vs. all 3DAP	picard
AT5G14620	DMT7,DRM2	PEN	-1.83851	9.802325988000613e-8	0.0021325	-0.041	0.006	0.047	3 DAP	cluster vs. all 3DAP	picard
AT3G20810	JMJ30,JMJD5	PEN	-1.09422	1.0598885715806064e-7	0.00230579	-0.063	0.208	0.271	3 DAP	cluster vs. all 3DAP	picard
AT1G45000	RPT4b	PEN	-0.118175	1.4917024339979252e-7	0.0032452	0.057	0.219	0.162	3 DAP	cluster vs. all 3DAP	picard
AT4G20400	JMJ14,PKDM7B	PEN	-0.316035	1.5073120919199054e-7	0.00327916	0.058	0.211	0.153	3 DAP	cluster vs. all 3DAP	picard
AT2G34710	ATHB-14,ATHB14,PHB,PHB-1D	PEN	-5.59819	1.6366487600052305e-7	0.00356053	-0.024	0.001	0.025	3 DAP	cluster vs. all 3DAP	martin
AT3G54810	BME3,BME3-ZF,GATA8	PEN	-2.05659	1.6533628562776033e-7	0.00359689	-0.05	0.046	0.096	3 DAP	cluster vs. all 3DAP	martin
AT5G23570	ATSGS3,SGS3	PEN	-2.18434	1.718833777930009e-7	0.00373932	-0.05	0.018	0.068	3 DAP	cluster vs. all 3DAP	picard
AT5G02850	MED4	PEN	0.472255	1.8489272431804805e-7	0.00402234	0.026	0.057	0.031	3 DAP	cluster vs. all 3DAP	picard
AT1G73150	GTE3	PEN	0.10987437006021183	1.8945246808646917e-7	0.00412154	0.031	0.063	0.032	3 DAP	cluster vs. all 3DAP	picard
AT5G39660	CDF2	PEN	0.4551219378310094	1.93043493861799e-7	0.00419966	0.029	0.068	0.039	3 DAP	cluster vs. all 3DAP	martin
AT4G24970	AtMORC7	PEN	-2.37363	2.0223711038474705e-7	0.00439967	-0.042	0.017	0.059	3 DAP	cluster vs. all 3DAP	martin
AT3G16770	ATEBP,EBP,ERF72,RAP2.3	PEN	-1.63593	2.3598999690784522e-7	0.00513396	-0.055	0.048	0.103	3 DAP	cluster vs. all 3DAP	martin
AT3G44530	HIRA	PEN	0.111873	2.425800905712422e-7	0.00527733	0.038	0.084	0.046	3 DAP	cluster vs. all 3DAP	picard
AT1G52890	ANAC019,ANAC19,NAC019	PEN	-6.15395	3.224995447968e-7	0.00701598	-0.025	0.001	0.026	3 DAP	cluster vs. all 3DAP	martin
AT5G44280	ATRING1A,RING1A	PEN	-1.40421	3.578033416734818e-7	0.00778401	-0.05	0.078	0.128	3 DAP	cluster vs. all 3DAP	martin
AT3G62050	NA	PEN	-0.18476	4.5910083376785186e-7	0.00998774	0.051	0.144	0.093	3 DAP	cluster vs. all 3DAP	martin
AT5G08139	NA	PEN	0.43721569202071064	4.784475549013015e-7	0.0104086	0.027	0.056	0.029	3 DAP	cluster vs. all 3DAP	martin
AT3G62800	ATTIF3K1,DRB4	PEN	0.18908502409917505	5.340035131149949e-7	0.0116172	0.031	0.072	0.041	3 DAP	cluster vs. all 3DAP	picard
AT5G08565	SPT4-1	PEN	0.415228	5.50027871946236e-7	0.0119659	0.022	0.046	0.024	3 DAP	cluster vs. all 3DAP	picard
AT5G60850	AtDOF5.4,OBP4	PEN	-2.82858	5.781041071678769e-7	0.0125767	-0.029	0.008	0.037	3 DAP	cluster vs. all 3DAP	martin
AT3G60530	GATA4	PEN	-1.70936	9.162790650989224e-7	0.0199337	-0.051	0.042	0.093	3 DAP	cluster vs. all 3DAP	martin
AT5G60100	APRR3,PRR3	PEN	-1.91348	1.01225628858854e-6	0.0220216	-0.04	0.025	0.065	3 DAP	cluster vs. all 3DAP	martin
AT5G57910	NA	PEN	-2.98165	1.085287154692907e-6	0.0236104	-0.027	0.003	0.03	3 DAP	cluster vs. all 3DAP	martin
AT4G16420	ADA2B,PRZ1	PEN	-0.23406	1.1813334762730357e-6	0.0256999	0.056	0.232	0.176	3 DAP	cluster vs. all 3DAP	picard
AT3G15030	MEE35,TCP4	PEN	1.2315494661921456	1.25040946120645e-6	0.0272027	0.009	0.014	0.005	3 DAP	cluster vs. all 3DAP	martin
AT5G13790	AGL15	PEN	-3.24862	1.4003829372374869e-6	0.0304653	-0.023	0.002	0.025	3 DAP	cluster vs. all 3DAP	picard
AT4G00238	AtSTKL1	PEN	-2.74422	2.0195365701039354e-6	0.043935	-0.031	0.009	0.04	3 DAP	cluster vs. all 3DAP	martin
AT5G22290	anac089,FSQ6,NAC089,NTL14	PEN	-2.97925	2.0946017590204494e-6	0.0455681	-0.047	0.007	0.054	3 DAP	cluster vs. all 3DAP	martin
AT1G63210	SPT6	PEN	0.4520262355483142	4.655701849559218e-6	0.1012847937371608	0.01	0.017	0.007	3 DAP	cluster vs. all 3DAP	picard
AT3G16857	ARR1,RR1	PEN	0.1982970361441847	4.658173812121004e-6	0.10133857128269244	0.024	0.049	0.025	3 DAP	cluster vs. all 3DAP	martin
AT2G40080	ELF4	PEN	0.7849247933852794	5.685210086020684e-6	0.12368174542137998	0.008	0.014	0.006	3 DAP	cluster vs. all 3DAP	martin
AT3G03300	ATDCL2,DCL2	PEN	-1.14315	5.849957034995039e-6	0.12726581529631706	-0.045	0.136	0.181	3 DAP	cluster vs. all 3DAP	picard
AT3G06400	CHR11	PEN	-0.161741	6.3705654082909045e-6	0.13859165045736865	0.092	0.354	0.262	3 DAP	cluster vs. all 3DAP	picard
AT5G66240	S2Lb,ULCS1	PEN	0.1210623233848247	6.3750917529674115e-6	0.13869012108580603	0.036	0.109	0.073	3 DAP	cluster vs. all 3DAP	picard
AT4G15960	NA	PEN	-2.47696	7.959587388301377e-6	0.17316082363249646	-0.032	0.006	0.038	3 DAP	cluster vs. all 3DAP	picard
AT1G14790	AtRDR1,ATRDRP1,RDR1	PEN	-2.06447	9.408405048736477e-6	0.20467985183526205	-0.027	0.006	0.033	3 DAP	cluster vs. all 3DAP	picard
AT1G42990	ATBZIP60,BZIP60	PEN	-1.02424	1.0864130194326346e-5	0.23634915237756968	-0.049	0.101	0.15	3 DAP	cluster vs. all 3DAP	martin
AT4G00650	FLA,FRI,RSB7	PEN	0.23205380935513276	1.165863630263769e-5	0.25363363276388295	0.02	0.043	0.023	3 DAP	cluster vs. all 3DAP	picard
AT1G59640	BPE,BPEp,BPEub,ZCW32	PEN	-2.52297	1.1815929049818987e-5	0.25705553647881213	-0.023	0.007	0.03	3 DAP	cluster vs. all 3DAP	martin
AT5G20320	ATDCL4,DCL4	PEN	-0.276383	1.3542669343999226e-5	0.29462077157870314	0.046	0.173	0.127	3 DAP	cluster vs. all 3DAP	picard
AT2G40770	NA	PEN	-1.69734	1.4354593657568323e-5	0.3122841850203989	-0.05	0.055	0.105	3 DAP	cluster vs. all 3DAP	picard
AT3G54670	ATSMC1,SMC1,TTN8	PEN	-0.245396	1.5297587161442483e-5	0.3327990086971812	0.109	0.432	0.323	3 DAP	cluster vs. all 3DAP	picard
AT4G16845	VRN2	PEN	-1.22997	1.884229269601857e-5	0.4099140776018839	-0.045	0.096	0.141	3 DAP	cluster vs. all 3DAP	picard
AT1G04970	LBR-1	PEN	-0.134228	1.9077664126314737e-5	0.4150345830679771	0.028	0.104	0.076	3 DAP	cluster vs. all 3DAP	martin
AT3G01435	MED11	PEN	-0.163595	1.973133815940884e-5	0.42925526165793926	0.033	0.105	0.072	3 DAP	cluster vs. all 3DAP	picard
AT2G28200	NA	PEN	-5.24551	2.185960533431459e-5	0.47555571404801394	-0.018	0.001	0.019	3 DAP	cluster vs. all 3DAP	martin
AT1G47760	AGL102	PEN	0.4125917892452789	2.46294070242308e-5	0.535813	0.011	0.018	0.007	3 DAP	cluster vs. all 3DAP	martin
AT4G36900	DEAR4,RAP2.10	PEN	-2.77118	2.914459645859233e-5	0.634041	-0.021	0.002	0.023	3 DAP	cluster vs. all 3DAP	martin
AT5G10550	GTE2	PEN	-1.12674	2.950384736266195e-5	0.6418561993747107	-0.038	0.215	0.253	3 DAP	cluster vs. all 3DAP	picard
AT2G33290	ATSUVH2,SDG3,SUVH2	PEN	0.31268893684993593	3.5282288019376366e-5	0.7675661758615329	0.02	0.045	0.025	3 DAP	cluster vs. all 3DAP	picard
AT4G37280	MRG1	PEN	-0.156001	3.7373448821868874e-5	0.8130593791197573	0.04	0.153	0.113	3 DAP	cluster vs. all 3DAP	picard
AT3G48510	AITR2,DIG1	PEN	-3.79462	3.8275374261187026e-5	0.8326807670521238	-0.018	0.001	0.019	3 DAP	cluster vs. all 3DAP	martin
AT4G32295	KIX9	PEN	-6.78691	3.9209928655835414e-5	0.8530119979076994	-0.017	0	0.017	3 DAP	cluster vs. all 3DAP	martin
AT5G20930	TSL	PEN	-0.182158	4.5155812612855766e-5	0.9823647033926772	0.032	0.111	0.079	3 DAP	cluster vs. all 3DAP	martin
AT5G14000	anac084,NAC084	PEN	-3.33656	4.854394131340954e-5	1	-0.021	0.002	0.023	3 DAP	cluster vs. all 3DAP	martin
AT2G17970	ALKBH9B	PEN	-0.243106	5.998082331661684e-5	1	0.044	0.179	0.135	3 DAP	cluster vs. all 3DAP	martin
AT3G57300	ATINO80,INO80	PEN	-0.166221	6.198534764541453e-5	1	0.076	0.354	0.278	3 DAP	cluster vs. all 3DAP	picard
AT4G23750	CRF2,TMO3	PEN	1.0100796331431812	6.230486173284028e-5	1	0.009	0.015	0.006	3 DAP	cluster vs. all 3DAP	martin
AT3G47460	ATSMC2,SMC2B	PEN	-1.80009	6.473454977414438e-5	1	-0.038	0.045	0.083	3 DAP	cluster vs. all 3DAP	picard
AT1G08060	MOM,MOM1	PEN	-0.233923	7.902302490662873e-5	1	0.072	0.286	0.214	3 DAP	cluster vs. all 3DAP	picard
AT2G35530	AtbZIP16,bZIP16	PEN	-0.171191	8.323235703028226e-5	1	0.04	0.165	0.125	3 DAP	cluster vs. all 3DAP	martin
AT1G36060	TG,WIND3	PEN	-2.82559	8.460348938545384e-5	1	-0.019	0.002	0.021	3 DAP	cluster vs. all 3DAP	martin
AT2G28230	MED20,MED20A	PEN	-0.157504	8.818769937935735e-5	1	0.024	0.074	0.05	3 DAP	cluster vs. all 3DAP	picard
AT2G36400	AtGRF3,GRF3	PEN	-4.34918	9.109642257762168e-5	1	-0.012	0.001	0.013	3 DAP	cluster vs. all 3DAP	martin
AT1G22190	RAP2.4,RAP2.4d,WIND2	PEN	0.22049978241761223	9.18866748716761e-5	1	0.018	0.037	0.019	3 DAP	cluster vs. all 3DAP	martin
AT5G06270	GIR1	PEN	-2.4787	1.0511826106682628e-4	1	-0.024	0.006	0.03	3 DAP	cluster vs. all 3DAP	martin
AT5G14280	GPL2	PEN	-0.127222	1.0576888397386052e-4	1	0.016	0.043	0.027	3 DAP	cluster vs. all 3DAP	martin
AT4G04780	MED21	PEN	-0.343819	1.1058943128750718e-4	1	0.016	0.049	0.033	3 DAP	cluster vs. all 3DAP	picard
AT2G23340	DEAR3	PEN	0.612021	1.1603837534499822e-4	1	0.021	0.045	0.024	3 DAP	cluster vs. all 3DAP	martin
AT5G02570	HTB10	PEN	0.821026	1.2270293777782776e-4	1	0.008	0.012	0.004	3 DAP	cluster vs. all 3DAP	martin
AT2G27990	BLH8,PNF	PEN	-2.69379	1.5821846800348068e-4	1	-0.015	0.003	0.018	3 DAP	cluster vs. all 3DAP	martin
AT1G22070	TGA3	PEN	0.35677306481029003	1.665217472412455e-4	1	0.01	0.018	0.008	3 DAP	cluster vs. all 3DAP	martin
AT2G33610	ATSWI3B,CHB2,SWI3B	PEN	-0.530635	1.824504785342489e-4	1	0.018	0.077	0.059	3 DAP	cluster vs. all 3DAP	picard
AT3G24010	ATING1,ING1	PEN	-0.802014	2.3232843847727293e-4	1	-0.051	0.203	0.254	3 DAP	cluster vs. all 3DAP	picard
AT5G35210	DDP1,PTM	PEN	-0.161542	2.3888699204295264e-4	1	0.109	0.478	0.369	3 DAP	cluster vs. all 3DAP	martin
AT1G63490	JMJ17	PEN	-0.257874	2.4275223923034495e-4	1	0.061	0.222	0.161	3 DAP	cluster vs. all 3DAP	picard
AT1G16710	HAC12	PEN	-0.259209	2.616662580963861e-4	1	0.089	0.352	0.263	3 DAP	cluster vs. all 3DAP	picard
AT5G52510	SCL8	PEN	-1.79956	3.224216151911879e-4	1	-0.027	0.028	0.055	3 DAP	cluster vs. all 3DAP	martin
AT3G61830	ARF18	PEN	-5.41885	3.3741109865868395e-4	1	-0.017	0.001	0.018	3 DAP	cluster vs. all 3DAP	martin
AT4G34680	GATA3	PEN	-6.89136	3.882673576069097e-4	1	-0.012	0	0.012	3 DAP	cluster vs. all 3DAP	martin
AT3G55730	AtMYB109,MYB109	PEN	0.16536057541982974	4.8012821832294536e-4	1	0.015	0.035	0.02	3 DAP	cluster vs. all 3DAP	martin
AT2G31380	BBX25,STH	PEN	0.221469	5.05737493477167e-4	1	0.009	0.017	0.008	3 DAP	cluster vs. all 3DAP	martin
AT3G22440	NA	PEN	-1.31306	5.103507616986539e-4	1	-0.038	0.107	0.145	3 DAP	cluster vs. all 3DAP	picard
AT1G63100	SCL28	PEN	-4.39437	5.216140704838438e-4	1	-0.01	0.002	0.012	3 DAP	cluster vs. all 3DAP	martin
AT5G10390	H3.1,HTR13	PEN	-0.156817	5.331335748869991e-4	1	0.022	0.105	0.083	3 DAP	cluster vs. all 3DAP	picard
AT2G18490	GAZ	PEN	0.21176726526234324	5.697017145526385e-4	1	0.013	0.023	0.01	3 DAP	cluster vs. all 3DAP	martin
AT2G46020	ATBRM,BRM,CHA2,CHR2,FFO3	PEN	-0.53264	5.771161951360229e-4	1	-0.005	0.377	0.382	3 DAP	cluster vs. all 3DAP	picard
AT4G40030	H3.3,HTR4	PEN	-0.26065	5.947988488025255e-4	1	0.064	0.36	0.296	3 DAP	cluster vs. all 3DAP	picard
AT5G62000	ARF1-BP,ARF2,AtARF2,HSS,ORE14	PEN	-0.72854	6.007733619209753e-4	1	-0.027	0.257	0.284	3 DAP	cluster vs. all 3DAP	martin
AT1G07660	NA	PEN	-1.35518	7.416102910078871e-4	1	-0.037	0.057	0.094	3 DAP	cluster vs. all 3DAP	picard
AT5G09790	ATXR5,PDE336,SDG15	PEN	-0.197019	7.636018137825012e-4	1	0.022	0.054	0.032	3 DAP	cluster vs. all 3DAP	picard
AT2G45880	BAM7,BMY4	PEN	-0.135096	7.771755364956819e-4	1	0.02	0.054	0.034	3 DAP	cluster vs. all 3DAP	martin
AT4G31800	ATWRKY18,WRKY18	PEN	-2.35177	8.401151472364517e-4	1	-0.045	0.048	0.093	3 DAP	cluster vs. all 3DAP	martin
AT1G50420	SCL-3,SCL3	PEN	-3.24739	8.929466319186057e-4	1	-0.017	0.004	0.021	3 DAP	cluster vs. all 3DAP	martin
AT3G22590	CDC73,PHP	PEN	-0.280228	9.088387933631888e-4	1	0.021	0.068	0.047	3 DAP	cluster vs. all 3DAP	picard
AT1G21710	ATOGG1,OGG1	PEN	0.1851198972242778	0.00120825	1	0.013	0.028	0.015	3 DAP	cluster vs. all 3DAP	picard
AT4G30980	DROP2,LRL2	PEN	-2.24756	0.00128099	1	-0.014	0.003	0.017	3 DAP	cluster vs. all 3DAP	martin
AT1G24210	NA	PEN	-0.250137	0.00141984	1	0.01	0.024	0.014	3 DAP	cluster vs. all 3DAP	martin
AT2G34140	CDF4	PEN	-3.18403	0.00154856	1	-0.012	0.001	0.013	3 DAP	cluster vs. all 3DAP	martin
AT2G24570	ATWRKY17,WRKY17	PEN	-2.97574	0.00163454	1	-0.012	0.002	0.014	3 DAP	cluster vs. all 3DAP	martin
AT1G31290	AGO3	PEN	-3.02174	0.00191044	1	-0.031	0.008	0.039	3 DAP	cluster vs. all 3DAP	martin
AT1G58100	AtTCP8,TCP8	PEN	-0.24438	0.00204278	1	0.021	0.094	0.073	3 DAP	cluster vs. all 3DAP	martin
AT2G38250	NA	PEN	-1.84454	0.00222276	1	-0.012	0.005	0.017	3 DAP	cluster vs. all 3DAP	martin
AT1G62310	JMJ29	PEN	-0.780894	0.00255352	1	-0.009	0.293	0.302	3 DAP	cluster vs. all 3DAP	picard
AT3G13000	NA	PEN	-0.243321	0.00257066	1	0.018	0.088	0.07	3 DAP	cluster vs. all 3DAP	martin
AT5G01380	NA	PEN	-5.45905	0.0028973	1	-0.011	0.001	0.012	3 DAP	cluster vs. all 3DAP	martin
AT1G68140	NA	PEN	-0.515507	0.00316748	1	0.031	0.123	0.092	3 DAP	cluster vs. all 3DAP	martin
AT5G15840	BBX1,CO,FG	PEN	-2.92314	0.00343901	1	-0.014	0.002	0.016	3 DAP	cluster vs. all 3DAP	picard
AT1G70920	ATHB18,HB18	PEN	-3.30436	0.00407715	1	-0.009	0.002	0.011	3 DAP	cluster vs. all 3DAP	martin
AT3G44260	AtCAF1a,CAF1a	PEN	-1.75404	0.0045618	1	-0.025	0.022	0.047	3 DAP	cluster vs. all 3DAP	martin
AT3G61630	CRF6	PEN	0.3908052696659947	0.00492983	1	0.007	0.014	0.007	3 DAP	cluster vs. all 3DAP	martin
AT5G63080	JMJ20	PEN	-0.265394	0.00514615	1	0.034	0.178	0.144	3 DAP	cluster vs. all 3DAP	picard
AT1G27660	PFA5	PEN	-4.64489	0.00534488	1	-0.01	0.001	0.011	3 DAP	cluster vs. all 3DAP	martin
AT1G09060	JMJ24	PEN	-0.4703	0.00551465	1	0.024	0.125	0.101	3 DAP	cluster vs. all 3DAP	picard
AT4G00270	GeBP,STKR1	PEN	-0.221478	0.00566101	1	0.029	0.132	0.103	3 DAP	cluster vs. all 3DAP	martin
AT1G49720	ABF1,AtABF1	PEN	-0.233855	0.00610888	1	0.006	0.014	0.008	3 DAP	cluster vs. all 3DAP	martin
AT1G62830	ATLSD1,ATSWP1,KDM1C,LDL1,LSD1,SWP1	PEN	-0.120817	0.00615067	1	0.016	0.051	0.035	3 DAP	cluster vs. all 3DAP	picard
AT3G13060	ECT5	PEN	-0.228669	0.00616288	1	0.018	0.075	0.057	3 DAP	cluster vs. all 3DAP	martin
AT5G06500	AGL96	PEN	0.4577788116150576	0.00627118	1	0.008	0.019	0.011	3 DAP	cluster vs. all 3DAP	picard
AT5G20510	AL5	PEN	-1.33383	0.00631922	1	-0.027	0.031	0.058	3 DAP	cluster vs. all 3DAP	martin
AT5G06839	bZIP65,TGA10	PEN	-4.00014	0.00673528	1	-0.008	0.002	0.01	3 DAP	cluster vs. all 3DAP	martin
AT1G78280	NA	PEN	-0.365371	0.00702096	1	0.015	0.097	0.082	3 DAP	cluster vs. all 3DAP	picard
AT5G67180	EAT3,TOE3	PEN	-1.73348	0.0076523	1	-0.013	0.01	0.023	3 DAP	cluster vs. all 3DAP	martin
AT3G50880	NA	PEN	-0.280075	0.00782572	1	0.018	0.062	0.044	3 DAP	cluster vs. all 3DAP	picard
AT3G59060	A-PUT2,bHLHb1,PIF5,PIL6	PEN	-2.70914	0.00807368	1	-0.013	0.003	0.016	3 DAP	cluster vs. all 3DAP	martin
AT5G58190	ECT10	PEN	-0.394726	0.00913561	1	0.032	0.134	0.102	3 DAP	cluster vs. all 3DAP	martin
AT4G28190	ULT,ULT1	PEN	-0.925953	0.00950765	1	-0.026	0.033	0.059	3 DAP	cluster vs. all 3DAP	martin
AT4G18960	AG	ii1	3.809101509676218	0	0	0.346	0.379	0.033	3 DAP	cluster vs. all 3DAP	picard
AT5G65710	HSL2	ii1	2.7244387386070086	0	0	0.304	0.356	0.052	3 DAP	cluster vs. all 3DAP	martin
AT2G37260	ATWRKY44,DSL1,TTG2,WRKY44	ii1	1.723947995003097	0	0	0.27	0.369	0.099	3 DAP	cluster vs. all 3DAP	martin
AT2G45650	AGL6,RSB1	ii1	2.7429885433467622	0	0	0.236	0.272	0.036	3 DAP	cluster vs. all 3DAP	picard
AT4G15960	NA	ii1	4.29578	0	0	0.194	0.203	0.009	3 DAP	cluster vs. all 3DAP	picard
AT1G36060	TG,WIND3	ii1	4.627772720686667	5.379311317270624e-291	1.1702691770722243e-286	0.11	0.115	0.005	3 DAP	cluster vs. all 3DAP	martin
AT5G23260	ABS,AGL32,TT16	ii1	1.7067600840536254	2.701611009983259e-183	5.8773547522185805e-179	0.144	0.184	0.04	3 DAP	cluster vs. all 3DAP	picard
AT5G21150	AGO9	ii1	-1.30939	1.7853186951028614e-154	3.8839608211962753e-150	-0.204	0.403	0.607	3 DAP	cluster vs. all 3DAP	picard
AT3G57230	AGL16	ii1	0.8631863568553844	3.343672211155901e-153	7.274158895369661e-149	0.224	0.389	0.165	3 DAP	cluster vs. all 3DAP	picard
AT1G76880	DF1	ii1	-1.05379	4.159695018599044e-115	9.049416512962219e-111	-0.112	0.499	0.611	3 DAP	cluster vs. all 3DAP	martin
AT1G05230	HDG2	ii1	0.4867924578530861	3.554550933765384e-109	7.732925556406593e-105	0.195	0.353	0.158	3 DAP	cluster vs. all 3DAP	martin
AT2G46810	MYC70	ii1	0.7749564998200325	1.3501406123097171e-97	2.937230902079789e-93	0.169	0.335	0.166	3 DAP	cluster vs. all 3DAP	martin
AT1G67230	AtLINC1,CRWN1,KAKU2,LINC1	ii1	-1.16057	4.39235455434468e-96	9.555567332976854e-92	-0.155	0.312	0.467	3 DAP	cluster vs. all 3DAP	martin
AT3G58780	AGL1,SHP1	ii1	0.3040671952358496	5.887468036092607e-95	1.2808186712519464e-90	0.226	0.817	0.591	3 DAP	cluster vs. all 3DAP	picard
AT4G04890	PDF2	ii1	0.5763009545376755	8.410562736496216e-79	1.8297179233247513e-74	0.14599999999999996	0.286	0.14	3 DAP	cluster vs. all 3DAP	martin
AT1G75390	AtbZIP44,bZIP44	ii1	-0.899783	8.621024467964699e-70	1.8755038730057202e-65	-0.103	0.475	0.578	3 DAP	cluster vs. all 3DAP	martin
AT5G61780	AtTudor2,TSN2,Tudor2	ii1	0.75353	1.5399373630304103e-69	3.3501337332726577e-65	0.16100000000000003	0.45	0.289	3 DAP	cluster vs. all 3DAP	martin
AT2G47460	ATMYB12,MYB12,PFG1	ii1	-2.16615	3.0486780695841905e-67	6.632399140380406e-63	-0.129	0.066	0.195	3 DAP	cluster vs. all 3DAP	martin
AT4G09960	AGL11,STK	ii1	-0.824413	8.36921053976098e-67	1.8207217529250011e-62	-0.135	0.432	0.567	3 DAP	cluster vs. all 3DAP	picard
AT4G30200	VEL1,VIL2	ii1	0.8829681108843626	1.4008086801917838e-62	3.0474592837572255e-58	0.11	0.208	0.098	3 DAP	cluster vs. all 3DAP	picard
AT5G67480	ATBT4,BT4	ii1	-2.07098	7.648492361045767e-60	1.6639295131455064e-55	-0.133	0.072	0.205	3 DAP	cluster vs. all 3DAP	martin
AT3G57980	NA	ii1	-1.69648	2.1356431516490297e-57	4.646091676412463e-53	-0.109	0.064	0.173	3 DAP	cluster vs. all 3DAP	picard
AT4G40030	H3.3,HTR4	ii1	0.44234541910528136	1.6207865940208453e-54	3.52602123529235e-50	0.15599999999999997	0.434	0.278	3 DAP	cluster vs. all 3DAP	picard
AT4G18890	BEH3	ii1	1.8567656199406184	1.1597076106086744e-47	2.5229439068791707e-43	0.03	0.038	0.008	3 DAP	cluster vs. all 3DAP	martin
AT1G65440	GTB1,SPT6L	ii1	-0.65918	1.761040079177505e-45	3.8311426922506614e-41	-0.077	0.47	0.547	3 DAP	cluster vs. all 3DAP	picard
AT4G15180	ATXR3,SDG2	ii1	-0.752346	3.0191129821781265e-44	6.568080292728514e-40	-0.096	0.346	0.442	3 DAP	cluster vs. all 3DAP	picard
AT1G09200	H3.1,HTR2	ii1	0.532001	4.095421557555696e-42	8.90958959846242e-38	0.11400000000000002	0.279	0.165	3 DAP	cluster vs. all 3DAP	picard
AT4G36900	DEAR4,RAP2.10	ii1	1.2730009188822926	9.683155080667114e-42	2.106570387799131e-37	0.04	0.056	0.016	3 DAP	cluster vs. all 3DAP	martin
AT4G40040	H3.3,HTR5	ii1	0.3108477869383124	1.6357353372390732e-41	3.5585422261636043e-37	0.14900000000000002	0.552	0.403	3 DAP	cluster vs. all 3DAP	picard
AT1G75540	AtBBX21,BBX21,LHUS,STH2	ii1	3.025003402284706	3.005533924537136e-41	6.538539052830539e-37	0.016	0.017	0.001	3 DAP	cluster vs. all 3DAP	martin
AT5G24890	NA	ii1	-1.34246	8.6841836340243e-41	1.8892441495819867e-36	-0.096	0.099	0.195	3 DAP	cluster vs. all 3DAP	martin
AT5G22880	H2B,HTB2	ii1	0.5192380984155495	2.6488156803244983e-40	5.762498512545946e-36	0.11700000000000002	0.324	0.207	3 DAP	cluster vs. all 3DAP	picard
AT3G54320	ASML1,ATWRI1,WRI,WRI1	ii1	-2.11678	4.7007594169677615e-40	1.0226502111613364e-35	-0.079	0.03	0.109	3 DAP	cluster vs. all 3DAP	martin
AT5G12330	LRP1	ii1	2.119136040090478	5.8344773742793526e-40	1.2692905527744732e-35	0.033	0.045	0.012	3 DAP	cluster vs. all 3DAP	martin
AT3G53730	NA	ii1	0.4344410899849453	7.967107966197986e-40	1.733244338046372e-35	0.113	0.294	0.181	3 DAP	cluster vs. all 3DAP	picard
AT3G02790	MBS1	ii1	0.972379	2.5540853376070673e-39	5.556412651964175e-35	0.061	0.108	0.047	3 DAP	cluster vs. all 3DAP	martin
AT2G02070	AtIDD5,IDD5,RVN	ii1	-1.60178	4.5564193343055806e-39	9.912490261781791e-35	-0.087	0.079	0.166	3 DAP	cluster vs. all 3DAP	martin
AT1G22190	RAP2.4,RAP2.4d,WIND2	ii1	1.5680673296683012	8.477248578676246e-37	1.8442254282910174e-32	0.038	0.052	0.014	3 DAP	cluster vs. all 3DAP	martin
AT5G10980	H3.3,HTR8	ii1	0.2894204554917963	9.129825502156191e-37	1.9861935379940794e-32	0.133	0.416	0.283	3 DAP	cluster vs. all 3DAP	picard
AT3G02310	AGL4,SEP2	ii1	0.31300176315072825	6.592479889462261e-36	1.434193999952515e-31	0.125	0.375	0.25	3 DAP	cluster vs. all 3DAP	picard
AT5G10550	GTE2	ii1	-1.163	1.4764885372892535e-35	3.212100812872771e-31	-0.091	0.173	0.264	3 DAP	cluster vs. all 3DAP	picard
AT5G59910	HTB4	ii1	0.3421928032349262	2.0481998682727603e-35	4.455858813427389e-31	0.119	0.474	0.355	3 DAP	cluster vs. all 3DAP	picard
AT5G44800	CHR4,PKR1	ii1	-0.71497	4.6933911153323404e-35	1.0210472371405508e-30	-0.079	0.342	0.421	3 DAP	cluster vs. all 3DAP	picard
AT3G51000	NA	ii1	0.5009539673674283	4.827905149548795e-35	1.0503107652843402e-30	0.079	0.185	0.106	3 DAP	cluster vs. all 3DAP	picard
AT5G65630	GTE7	ii1	-0.911641	2.894470666132152e-34	6.296920934170497e-30	-0.071	0.39	0.461	3 DAP	cluster vs. all 3DAP	picard
AT3G46030	HTB11	ii1	0.415256	1.3164144256464883e-33	2.863859582993936e-29	0.093	0.24	0.147	3 DAP	cluster vs. all 3DAP	picard
AT3G45980	H2B,HTB9	ii1	0.34581886213185664	2.013365301116363e-33	4.380076212578649e-29	0.11	0.339	0.229	3 DAP	cluster vs. all 3DAP	picard
AT5G54640	ATHTA1,HTA1,RAT5	ii1	0.403722	9.987690870217655e-33	2.172822148815851e-28	0.07	0.157	0.087	3 DAP	cluster vs. all 3DAP	picard
AT4G14140	DMT02,DMT2,MET02,MET2	ii1	-11.5488	4.633838265101346e-32	1.008091514572798e-27	-0.066	0	0.066	3 DAP	cluster vs. all 3DAP	picard
AT4G00730	AHDP,ANL2	ii1	-1.24509	1.984418756757017e-31	4.31710300532489e-27	-0.084	0.105	0.189	3 DAP	cluster vs. all 3DAP	martin
AT3G12810	chr13,PIE1,SRCAP	ii1	-0.855151	2.2803136160569064e-31	4.9608222717318e-27	-0.092	0.239	0.331	3 DAP	cluster vs. all 3DAP	picard
AT1G20696	HMGB3,NFD03,NFD3	ii1	0.3539733641637597	6.3238047033686095e-31	1.375743713217841e-26	0.109	0.351	0.242	3 DAP	cluster vs. all 3DAP	picard
AT1G52740	H2A.Z,HTA9	ii1	0.4758444802075289	6.649420013656702e-31	1.4465813239710154e-26	0.085	0.212	0.127	3 DAP	cluster vs. all 3DAP	picard
AT2G32550	NOT9c	ii1	-8.36091	1.8059298129178e-30	3.9288003080026727e-26	-0.072	0	0.072	3 DAP	cluster vs. all 3DAP	martin
AT4G18020	APRR2,PRR2	ii1	-6.93129	4.0810890125247895e-30	8.87840914674768e-26	-0.06	0	0.06	3 DAP	cluster vs. all 3DAP	martin
AT4G08990	NA	ii1	-10.6347	6.971593053372982e-30	1.5166700687612924e-25	-0.056	0	0.056	3 DAP	cluster vs. all 3DAP	picard
AT3G15510	ANAC056,ATNAC2,NAC2,NARS1	ii1	-1.30381	1.2406945525346051e-28	2.6991309990390336e-24	-0.078	0.191	0.269	3 DAP	cluster vs. all 3DAP	martin
AT1G20693	HMG,HMGB2,NFD02,NFD2	ii1	0.24878061678022467	2.28759817629629e-28	4.97666983253258e-24	0.11900000000000004	0.465	0.346	3 DAP	cluster vs. all 3DAP	picard
AT1G61140	EDA16,FRG4	ii1	-0.81308	6.823145599450928e-27	1.4843753251605493e-22	-0.077	0.119	0.196	3 DAP	cluster vs. all 3DAP	picard
AT5G59690	NA	ii1	0.3834721125541588	1.1795911990950355e-26	2.56620065363125e-22	0.082	0.249	0.167	3 DAP	cluster vs. all 3DAP	picard
AT1G79950	RTEL1	ii1	-0.894335	1.31762707090444e-25	2.8664976927526094e-21	-0.082	0.154	0.236	3 DAP	cluster vs. all 3DAP	martin
AT5G10390	H3.1,HTR13	ii1	0.6001116710019208	2.299458725028508e-25	5.002472456299519e-21	0.062	0.137	0.075	3 DAP	cluster vs. all 3DAP	picard
AT1G02670	NA	ii1	-2.01696	3.815132133574772e-25	8.299819956591916e-21	-0.055	0.023	0.078	3 DAP	cluster vs. all 3DAP	picard
AT4G31900	CHR7,PKR2	ii1	-6.96802	5.3018349526208635e-25	1.1534141939426687e-20	-0.058	0.001	0.059	3 DAP	cluster vs. all 3DAP	picard
AT4G25530	FWA,HDG6	ii1	-6.25609	6.284634876625144e-25	1.3672223174098002e-20	-0.068	0.001	0.069	3 DAP	cluster vs. all 3DAP	martin
AT1G01720	ANAC002,ANAC2,ATAF1	ii1	-1.40136	1.4478438358208292e-24	3.1497842648282143e-20	-0.074	0.108	0.182	3 DAP	cluster vs. all 3DAP	martin
AT3G23590	MED33A,MED5A,RFR1	ii1	-1.15079	1.9114121526443054e-24	4.158277138077687e-20	-0.07	0.084	0.154	3 DAP	cluster vs. all 3DAP	picard
AT5G65360	H3.1,HTR1	ii1	0.338972	2.0359254008216616e-24	4.4291557094875256e-20	0.089	0.264	0.175	3 DAP	cluster vs. all 3DAP	picard
AT3G63140	CSP41A	ii1	-5.5536	2.8216861518570358e-24	6.138578223364982e-20	-0.049	0.001	0.05	3 DAP	cluster vs. all 3DAP	martin
AT2G24260	DROP1,LRL1	ii1	-2.01258	4.5502837574258246e-24	9.899142314279884e-20	-0.051	0.024	0.075	3 DAP	cluster vs. all 3DAP	martin
AT4G37610	BT5	ii1	-1.9267	5.823607890040104e-24	1.266925896478225e-19	-0.049	0.017	0.066	3 DAP	cluster vs. all 3DAP	martin
AT2G38250	NA	ii1	1.2895782391784074	7.100218639408598e-24	1.5446525650033405e-19	0.025	0.038	0.013	3 DAP	cluster vs. all 3DAP	martin
AT3G59410	ATGCN2,GCN2	ii1	-1.09769	1.7934257580978323e-23	3.901597736741835e-19	-0.073	0.101	0.174	3 DAP	cluster vs. all 3DAP	martin
AT3G10010	DML2	ii1	-0.839635	2.0664430170729283e-23	4.495546783642156e-19	-0.069	0.281	0.35	3 DAP	cluster vs. all 3DAP	picard
AT5G08130	BIM1	ii1	-0.873594	2.4707833568233509e-23	5.3751891927692e-19	-0.066	0.268	0.334	3 DAP	cluster vs. all 3DAP	martin
AT5G55040	BRD13	ii1	-0.694196	2.738153892719323e-23	5.956853793610886e-19	-0.061	0.328	0.389	3 DAP	cluster vs. all 3DAP	picard
AT3G12320	LNK3	ii1	0.8338910918572016	2.7975726278703004e-23	6.0861192519318375e-19	0.043	0.079	0.036	3 DAP	cluster vs. all 3DAP	martin
AT2G25930	ELF3,PYK20	ii1	-1.10421	3.754772261462393e-23	8.168507054811437e-19	-0.072	0.112	0.184	3 DAP	cluster vs. all 3DAP	martin
AT2G18280	AtTLP2,TLP2	ii1	1.5260124179375714	1.4507642404656454e-22	3.1561376051330115e-18	0.012	0.014	0.002	3 DAP	cluster vs. all 3DAP	martin
AT2G28740	HIS4	ii1	0.40189661237283647	2.7584948072320683e-22	6.0011054531333645e-18	0.073	0.188	0.115	3 DAP	cluster vs. all 3DAP	picard
AT3G19500	NA	ii1	1.664649877175076	3.2853564359744956e-22	7.147292926462515e-18	0.025	0.037	0.012	3 DAP	cluster vs. all 3DAP	martin
AT3G61120	AGL13	ii1	1.5489825844092402	1.2198254440347816e-21	2.653730253497667e-17	0.017	0.024	0.007	3 DAP	cluster vs. all 3DAP	picard
AT5G10400	H3.1,HTR9	ii1	0.5148167001854065	1.4326318209291392e-21	3.116690526431343e-17	0.074	0.193	0.119	3 DAP	cluster vs. all 3DAP	picard
AT3G57390	AGL18	ii1	0.1518523741274172	2.5898037539592893e-21	5.634118066738434e-17	0.08	0.233	0.153	3 DAP	cluster vs. all 3DAP	picard
AT5G14370	NA	ii1	-1.40652	5.860209997865663e-21	1.274888685035675e-16	-0.056	0.035	0.091	3 DAP	cluster vs. all 3DAP	martin
AT2G26740	ATSEH,SEH	ii1	-5.31459	6.860519630864951e-21	1.49250604569467e-16	-0.034	0	0.034	3 DAP	cluster vs. all 3DAP	picard
AT2G46270	GBF3	ii1	-1.23249	1.76483163909461e-20	3.839391230850324e-16	-0.06	0.08	0.14	3 DAP	cluster vs. all 3DAP	martin
AT2G46830	AtCCA1,CCA1	ii1	-3.30295	2.4276254874978915e-20	5.281299248051663e-16	-0.04	0.003	0.043	3 DAP	cluster vs. all 3DAP	martin
AT1G32750	GTD1,HAC13,HAF01,HAF1,TAF1	ii1	-0.645822	9.600944897457036e-20	2.0886855624417778e-15	-0.068	0.218	0.286	3 DAP	cluster vs. all 3DAP	picard
AT5G48600	ATCAP-C,ATSMC3,ATSMC4,SMC3,SMC4	ii1	-1.40404	2.2793228781024244e-19	4.958666921311824e-15	-0.05	0.047	0.097	3 DAP	cluster vs. all 3DAP	picard
AT5G62410	ATCAP-E1,ATSMC4,SMC2,TTN3	ii1	-1.0352	2.311704957426597e-19	5.029114134881562e-15	-0.057	0.082	0.139	3 DAP	cluster vs. all 3DAP	picard
AT3G17040	HCF107	ii1	-3.2221	2.469620417564809e-19	5.372659218412241e-15	-0.04	0.005	0.045	3 DAP	cluster vs. all 3DAP	martin
AT1G67270	NA	ii1	-6.4444	3.300411547764116e-19	7.180045322160834e-15	-0.031	0	0.031	3 DAP	cluster vs. all 3DAP	martin
AT2G18870	VEL3,VIL4	ii1	1.608798130848101	3.895140447707834e-19	8.473878043988392e-15	0.018	0.026	0.008	3 DAP	cluster vs. all 3DAP	martin
AT3G17170	RFC3	ii1	-1.7287	7.967936396193832e-19	1.7334245629919683e-14	-0.041	0.017	0.058	3 DAP	cluster vs. all 3DAP	martin
AT1G24260	AGL9,SEP3	ii1	-0.705215	9.524714394180603e-19	2.0721016164539903e-14	-0.035	0.401	0.436	3 DAP	cluster vs. all 3DAP	picard
AT1G29010	TIE3	ii1	-9.80427	1.7765983882789928e-18	3.86498979370095e-14	-0.037	0	0.037	3 DAP	cluster vs. all 3DAP	martin
AT4G19020	CMT2	ii1	-1.6843	1.9125071795217376e-18	4.16065936904954e-14	-0.045	0.031	0.076	3 DAP	cluster vs. all 3DAP	picard
AT2G19930	NA	ii1	-2.01563	2.397247426778461e-18	5.2152117769565426e-14	-0.038	0.011	0.049	3 DAP	cluster vs. all 3DAP	picard
AT1G02580	EMB173,FIS1,MEA,SDG5	ii1	-2.94962	2.6160686223930766e-18	5.691257288016139e-14	-0.032	0.005	0.037	3 DAP	cluster vs. all 3DAP	picard
AT3G42670	CHR38,CLSY,CLSY1	ii1	-3.97819	3.5029342612339084e-18	7.620633485314369e-14	-0.024	0.002	0.026	3 DAP	cluster vs. all 3DAP	picard
AT5G19310	AtCHR23,CHR23	ii1	-1.24283	3.7044048606953116e-18	8.05893277444265e-14	-0.057	0.055	0.112	3 DAP	cluster vs. all 3DAP	picard
AT2G41470	NA	ii1	-5.79999	3.7958931343898696e-18	8.257965513865162e-14	-0.029	0	0.029	3 DAP	cluster vs. all 3DAP	martin
AT4G38130	ATHD1,ATHDA19,HD1,HDA1,HDA19,HDAC19,RPD3A	ii1	0.17840258504611056	9.132190451076767e-18	1.986708032631751e-13	0.068	0.214	0.146	3 DAP	cluster vs. all 3DAP	picard
AT1G77300	ASHH2,CCR1,CLI186,EFS,LAZ2,SDG8	ii1	-0.610366	1.3359399132667296e-17	2.906337281311771e-13	-0.057	0.249	0.306	3 DAP	cluster vs. all 3DAP	picard
AT5G23720	PHS1	ii1	-1.49556	1.565174583773625e-17	3.405037306999521e-13	-0.043	0.024	0.067	3 DAP	cluster vs. all 3DAP	martin
AT5G60690	AVB1,IFL,IFL1,REV	ii1	0.2585944293173315	2.4414030319826275e-17	5.311272296078206e-13	0.06	0.173	0.113	3 DAP	cluster vs. all 3DAP	martin
AT5G06270	GIR1	ii1	0.7671200440956696	7.813785485625065e-17	1.6998890323977329e-12	0.029	0.054	0.025	3 DAP	cluster vs. all 3DAP	martin
AT3G01330	DEL3,E2FF,E2L2	ii1	-2.21279	9.508347962721408e-17	2.068541099290042e-12	-0.041	0.007	0.048	3 DAP	cluster vs. all 3DAP	martin
AT2G17900	ASHR1,SDG37	ii1	-2.85347	1.1568310063690448e-16	2.516685854355857e-12	-0.04	0.007	0.047	3 DAP	cluster vs. all 3DAP	picard
AT3G05860	AGL45	ii1	-3.92818	2.1382894009970022e-16	4.6518485918689776e-12	-0.029	0.002	0.031	3 DAP	cluster vs. all 3DAP	picard
AT1G65470	FAS1,FUGU2,NFB2	ii1	-1.18146	2.6525836444882756e-16	5.7706957185842426e-12	-0.052	0.088	0.14	3 DAP	cluster vs. all 3DAP	picard
AT1G15790	NA	ii1	-4.20444	2.977050518153923e-16	6.476573402243859e-12	-0.032	0.002	0.034	3 DAP	cluster vs. all 3DAP	martin
AT1G27960	ECT9	ii1	0.38228769831250753	4.1000763165145074e-16	8.919716026577309e-12	0.051	0.146	0.095	3 DAP	cluster vs. all 3DAP	martin
AT5G53430	ATX5,SDG29,SET29	ii1	-1.0032	4.2306709544356127e-16	9.203824661374676e-12	-0.051	0.069	0.12	3 DAP	cluster vs. all 3DAP	picard
AT2G13370	CHR5	ii1	-0.643062	6.511322406881419e-16	1.4165381896170526e-11	-0.052	0.28	0.332	3 DAP	cluster vs. all 3DAP	picard
AT4G36270	MORC3	ii1	0.17199971795893287	7.326507190664835e-16	1.5938816393291346e-11	0.059	0.159	0.1	3 DAP	cluster vs. all 3DAP	martin
AT3G44260	AtCAF1a,CAF1a	ii1	0.7010628667833592	8.498109641228564e-16	1.8487637524492742e-11	0.036	0.077	0.041	3 DAP	cluster vs. all 3DAP	martin
AT4G11560	AIPP3,BDT1,RVR1	ii1	-0.696739	1.1213786107356802e-15	2.4395591676554718e-11	-0.056	0.248	0.304	3 DAP	cluster vs. all 3DAP	martin
AT3G54280	ATBTAF1,BTAF1,CHA16,CHR16,RGD3	ii1	-0.733273	1.6772485189990257e-15	3.6488541530823796e-11	-0.051	0.153	0.204	3 DAP	cluster vs. all 3DAP	picard
AT5G55550	NA	ii1	0.25479914722413133	1.7114447797593712e-15	3.7232481183665116e-11	0.03	0.077	0.047	3 DAP	cluster vs. all 3DAP	martin
AT5G42900	COR27	ii1	-1.28387	2.361240575794201e-15	5.136878872640285e-11	-0.04	0.039	0.079	3 DAP	cluster vs. all 3DAP	martin
AT2G35670	FIE2,FIS2	ii1	-3.71058	2.3783501191249967e-15	5.1741006841564294e-11	-0.027	0.002	0.029	3 DAP	cluster vs. all 3DAP	picard
AT3G09600	LCL5,RVE8	ii1	-2.71589	3.739579945819025e-15	8.13545617212929e-11	-0.025	0.003	0.028	3 DAP	cluster vs. all 3DAP	martin
AT2G39880	AtMYB25,MYB25	ii1	1.4731880973515945	5.457801566700267e-15	1.187344730835643e-10	0.015	0.021	0.006	3 DAP	cluster vs. all 3DAP	martin
AT5G61190	NA	ii1	-0.817243	6.175687742710087e-15	1.3435208684265795e-10	-0.054	0.173	0.227	3 DAP	cluster vs. all 3DAP	martin
AT3G47460	ATSMC2,SMC2B	ii1	-1.46632	6.500041010198811e-15	1.4140839217687508e-10	-0.04	0.047	0.087	3 DAP	cluster vs. all 3DAP	picard
AT2G18880	VEL2,VIL3	ii1	-3.18596	1.2209033214923801e-14	2.6560751759066725e-10	-0.039	0.004	0.043	3 DAP	cluster vs. all 3DAP	picard
AT3G20800	NOT9a	ii1	0.4030086483728737	1.2702429340272444e-14	2.76341350297627e-10	0.033	0.08	0.047	3 DAP	cluster vs. all 3DAP	martin
AT5G59970	NA	ii1	0.20492016775837285	1.4704784851706876e-14	3.199025944488831e-10	0.045	0.14	0.095	3 DAP	cluster vs. all 3DAP	picard
AT4G37180	HHO5,UIF1	ii1	-1.29779	1.821133933426199e-14	3.9618768721686966e-10	-0.05	0.073	0.123	3 DAP	cluster vs. all 3DAP	martin
AT1G71720	BSF,PBR1,PDE338,RLSB	ii1	-1.10006	1.8942837143710912e-14	4.1210142206143084e-10	-0.045	0.052	0.097	3 DAP	cluster vs. all 3DAP	martin
AT5G57180	CIA2	ii1	-4.33416	2.281621146283055e-14	4.963666803738785e-10	-0.024	0.001	0.025	3 DAP	cluster vs. all 3DAP	martin
AT1G01060	LHY,LHY1	ii1	-8.79932	2.4518019910736563e-14	5.333895231580737e-10	-0.033	0	0.033	3 DAP	cluster vs. all 3DAP	martin
AT1G69770	CMT3	ii1	-0.926243	2.710055158277484e-14	5.895724996832667e-10	-0.05	0.084	0.134	3 DAP	cluster vs. all 3DAP	picard
AT1G72050	TFIIIA	ii1	-0.744145	2.7635819733258014e-14	6.012172582970282e-10	-0.055	0.141	0.196	3 DAP	cluster vs. all 3DAP	martin
AT1G19000	NA	ii1	-1.59131	2.988452870748387e-14	6.501379220313115e-10	-0.034	0.015	0.049	3 DAP	cluster vs. all 3DAP	martin
AT1G59890	SNL5	ii1	-0.878039	3.9969079233187215e-14	8.695273187179878e-10	-0.042	0.071	0.113	3 DAP	cluster vs. all 3DAP	martin
AT3G53920	SIG3,SIGC	ii1	-1.15532	5.779985472606632e-14	1.2574358395655726e-9	-0.041	0.055	0.096	3 DAP	cluster vs. all 3DAP	martin
AT5G63550	NA	ii1	-1.29403	6.14186187676562e-14	1.3361620512903607e-9	-0.051	0.124	0.175	3 DAP	cluster vs. all 3DAP	martin
AT1G55650	HMGB11	ii1	-3.7276	6.939614634557882e-14	1.509713163748067e-9	-0.029	0.002	0.031	3 DAP	cluster vs. all 3DAP	picard
AT1G66050	ORTH5,VIM2	ii1	-2.67626	7.334124561547886e-14	1.5955387983647424e-9	-0.03	0.003	0.033	3 DAP	cluster vs. all 3DAP	martin
AT1G70060	SNL4	ii1	-3.08179	7.983130544066349e-14	1.7367300498616343e-9	-0.026	0.004	0.03	3 DAP	cluster vs. all 3DAP	picard
AT1G12860	ICE2,SCRM2	ii1	-1.38979	1.0617676914870321e-13	2.309875612830038e-9	-0.041	0.038	0.079	3 DAP	cluster vs. all 3DAP	martin
AT4G13670	PTAC5	ii1	-1.20172	1.4740306034994765e-13	3.206753577913111e-9	-0.036	0.029	0.065	3 DAP	cluster vs. all 3DAP	martin
AT5G62020	AT-HSFB2A,HSFB2A	ii1	1.1780382602749455	1.881920418798725e-13	4.094117871096626e-9	0.015	0.023	0.008	3 DAP	cluster vs. all 3DAP	martin
AT2G32370	HDG3	ii1	-2.42245	2.245169253938246e-13	4.884365711942654e-9	-0.039	0.013	0.052	3 DAP	cluster vs. all 3DAP	martin
AT1G07790	HTB1	ii1	0.33013448316188077	2.307861809390681e-13	5.020753366329427e-9	0.046	0.139	0.093	3 DAP	cluster vs. all 3DAP	picard
AT1G76110	NA	ii1	-2.64579	2.4178111153091413e-13	5.259948081355036e-9	-0.031	0.003	0.034	3 DAP	cluster vs. all 3DAP	picard
AT3G16770	ATEBP,EBP,ERF72,RAP2.3	ii1	-1.19135	2.806125621387785e-13	6.104726289329126e-9	-0.041	0.065	0.106	3 DAP	cluster vs. all 3DAP	martin
AT3G20010	CHR27,FRG1	ii1	-0.661079	4.556176859083931e-13	9.911962756937093e-9	-0.05	0.165	0.215	3 DAP	cluster vs. all 3DAP	picard
AT2G29140	APUM3,PUM3	ii1	-1.93281	4.868593680487558e-13	1.0591625551900681e-8	-0.032	0.011	0.043	3 DAP	cluster vs. all 3DAP	martin
AT5G24490	NA	ii1	-1.48769	5.74468944114987e-13	1.249757187922154e-8	-0.036	0.015	0.051	3 DAP	cluster vs. all 3DAP	martin
AT4G37740	AtGRF2,GRF2	ii1	-3.62377	6.327612521397393e-13	1.3765721040300024e-8	-0.026	0.003	0.029	3 DAP	cluster vs. all 3DAP	martin
AT5G11530	EMF1	ii1	-1.01256	6.422743802797302e-13	1.3972679142985531e-8	-0.043	0.167	0.21	3 DAP	cluster vs. all 3DAP	martin
AT5G23650	NA	ii1	-3.77567	1.0229021888482774e-12	2.2253237118394275e-8	-0.022	0.001	0.023	3 DAP	cluster vs. all 3DAP	martin
AT5G65050	AGL31,MAF2	ii1	-0.425225	1.078546652014615e-12	2.3463782414577948e-8	-0.02	0.466	0.486	3 DAP	cluster vs. all 3DAP	picard
AT3G07780	OBE1	ii1	0.3220190293274452	1.111954721464174e-12	2.4190574965453104e-8	0.051	0.178	0.127	3 DAP	cluster vs. all 3DAP	martin
AT1G57800	ORTH3,VIM5	ii1	-3.97789	1.3141506818037364e-12	2.8589348082640287e-8	-0.023	0.001	0.024	3 DAP	cluster vs. all 3DAP	martin
AT1G55600	ATWRKY10,MINI3,WRKY10	ii1	-9.86334	1.346861541253047e-12	2.9300972829960035e-8	-0.027	0	0.027	3 DAP	cluster vs. all 3DAP	martin
AT3G45930	NA	ii1	0.2460824222587693	1.534429267734463e-12	3.3381508719563246e-8	0.046	0.129	0.083	3 DAP	cluster vs. all 3DAP	picard
AT3G12980	ATHPCAT4,HAC5	ii1	-0.758016	1.5712743766685717e-12	3.418307406442477e-8	-0.046	0.111	0.157	3 DAP	cluster vs. all 3DAP	picard
AT4G31800	ATWRKY18,WRKY18	ii1	-1.51667	1.6449928503262645e-12	3.5786819458847885e-8	-0.036	0.06	0.096	3 DAP	cluster vs. all 3DAP	martin
AT1G25440	BBX15,COL16	ii1	-5.03308	2.4162363075875764e-12	5.256522087156773e-8	-0.022	0.001	0.023	3 DAP	cluster vs. all 3DAP	picard
AT1G52890	ANAC019,ANAC19,NAC019	ii1	-2.62695	3.0637839088854586e-12	6.665261893780315e-8	-0.022	0.006	0.028	3 DAP	cluster vs. all 3DAP	martin
AT5G06620	ATXR4,SDG38	ii1	-1.25641	3.328736396871194e-12	7.241666031393282e-8	-0.036	0.034	0.07	3 DAP	cluster vs. all 3DAP	picard
AT3G02550	LBD41	ii1	-0.896312	3.611873289667443e-12	7.857630341671522e-8	-0.049	0.143	0.192	3 DAP	cluster vs. all 3DAP	martin
AT4G36090	ALKBH9C	ii1	-5.62532	4.054268976049947e-12	8.82006215739666e-8	-0.02	0	0.02	3 DAP	cluster vs. all 3DAP	martin
AT5G12230	MED19A	ii1	-0.745016	4.338530915034489e-12	9.438474005657533e-8	-0.045	0.123	0.168	3 DAP	cluster vs. all 3DAP	picard
AT3G17609	HYH	ii1	1.080489319184736	6.841140686892115e-12	1.4882901564333798e-7	0.015	0.025	0.01	3 DAP	cluster vs. all 3DAP	martin
AT2G30590	WRKY21	ii1	0.6774522220768113	7.266962047605462e-12	1.5809275934565685e-7	0.018	0.032	0.014	3 DAP	cluster vs. all 3DAP	martin
AT2G46040	ARID1	ii1	-1.13023	7.407876870476086e-12	1.6115836131720725e-7	-0.036	0.049	0.085	3 DAP	cluster vs. all 3DAP	picard
AT5G43810	AGO10,PNH,ZLL	ii1	-1.7229	8.880728943819565e-12	1.9320025817279466e-7	-0.027	0.019	0.046	3 DAP	cluster vs. all 3DAP	picard
AT1G49010	MYBS1	ii1	-1.38101	1.1427630799058932e-11	2.486081080335271e-7	-0.019	0.008	0.027	3 DAP	cluster vs. all 3DAP	martin
AT4G12740	NA	ii1	-2.26342	1.2063619564515863e-11	2.624440436260426e-7	-0.025	0.006	0.031	3 DAP	cluster vs. all 3DAP	picard
AT2G32590	CAP-H,EMB2795	ii1	-1.52516	1.3147400394192972e-11	2.860216955756681e-7	-0.024	0.015	0.039	3 DAP	cluster vs. all 3DAP	picard
AT5G16180	ATCRS1,CRS1	ii1	-1.7257	1.3520949992649224e-11	2.941482670900839e-7	-0.023	0.014	0.037	3 DAP	cluster vs. all 3DAP	martin
AT2G36340	GPL3	ii1	-2.13022	1.432763256314646e-11	3.116976464112513e-7	-0.026	0.011	0.037	3 DAP	cluster vs. all 3DAP	martin
AT5G03220	MED7A	ii1	0.5530882706389457	1.4782687678926178e-11	3.21597370455039e-7	0.026	0.065	0.039	3 DAP	cluster vs. all 3DAP	picard
AT2G23340	DEAR3	ii1	0.6273	1.700581564239327e-11	3.699615193002656e-7	0.019	0.041	0.022	3 DAP	cluster vs. all 3DAP	martin
AT5G08650	cpLEPA	ii1	-0.901194	2.1819824642460704e-11	4.746902850967326e-7	-0.035	0.056	0.091	3 DAP	cluster vs. all 3DAP	martin
AT2G35350	PLL1	ii1	-1.33733	2.2229732618941132e-11	4.836078331250644e-7	-0.026	0.026	0.052	3 DAP	cluster vs. all 3DAP	martin
AT3G16870	GATA17	ii1	-1.49386	2.3704223015735015e-11	5.156853717073153e-7	-0.032	0.024	0.056	3 DAP	cluster vs. all 3DAP	martin
AT4G36280	AtMORC2,CRH1,MORC2	ii1	-4.33825	2.4222075813501288e-11	5.269512593227205e-7	-0.02	0.001	0.021	3 DAP	cluster vs. all 3DAP	martin
AT5G39550	ORTH1,VIM3	ii1	-1.71458	2.711997105642963e-11	5.899949703326266e-7	-0.028	0.023	0.051	3 DAP	cluster vs. all 3DAP	martin
AT2G27170	SMC3,TTN7	ii1	-0.631629	2.9410187371544195e-11	6.39818626267944e-7	-0.041	0.28	0.321	3 DAP	cluster vs. all 3DAP	picard
AT5G43500	ARP9,ATARP9	ii1	-0.848348	3.708381063139383e-11	8.067583002859728e-7	-0.039	0.086	0.125	3 DAP	cluster vs. all 3DAP	picard
AT2G14210	AGL44,ANR1,AtANR1	ii1	1.267402129072963	3.867149013661376e-11	8.412982679220323e-7	0.008	0.012	0.004	3 DAP	cluster vs. all 3DAP	picard
AT4G26370	NA	ii1	-1.2324	3.8918792366123245e-11	8.466783279250111e-7	-0.031	0.031	0.062	3 DAP	cluster vs. all 3DAP	martin
AT2G25170	CHD3,CHR6,CKH2,EPP1,GYM,HRB2,LWR1,PKL,SSL2	ii1	-0.483497	3.915061741181407e-11	8.517216817940151e-7	-0.04	0.307	0.347	3 DAP	cluster vs. all 3DAP	picard
AT5G18620	CHR17	ii1	-0.788958	4.4156167187290897e-11	9.606174171595136e-7	-0.049	0.15	0.199	3 DAP	cluster vs. all 3DAP	picard
AT5G35210	DDP1,PTM	ii1	-0.462279	4.4630267808195885e-11	9.709314761673014e-7	-0.041	0.339	0.38	3 DAP	cluster vs. all 3DAP	martin
AT3G16810	APUM24,PUM24	ii1	-1.05688	4.9367713145979605e-11	1.0739945994907864e-6	-0.032	0.047	0.079	3 DAP	cluster vs. all 3DAP	martin
AT1G80490	TPR1	ii1	-0.653081	5.1184846354031593e-11	1.1135263324319574e-6	-0.047	0.132	0.179	3 DAP	cluster vs. all 3DAP	martin
AT3G18090	NRPD2B	ii1	-0.906195	5.5531298664768424e-11	1.208083402452037e-6	-0.038	0.066	0.104	3 DAP	cluster vs. all 3DAP	picard
AT3G57060	CAP-D2	ii1	-1.42787	5.7045175376439854e-11	1.241017790314449e-6	-0.03	0.016	0.046	3 DAP	cluster vs. all 3DAP	picard
AT5G20420	CHR42,CLSY2	ii1	-1.84102	7.884611190110126e-11	1.715297164408458e-6	-0.015	0.003	0.018	3 DAP	cluster vs. all 3DAP	picard
AT5G40430	AtMYB22,MYB22	ii1	-4.24268	8.089972844233647e-11	1.7599735922630302e-6	-0.014	0	0.014	3 DAP	cluster vs. all 3DAP	martin
AT4G16141	AtGATA17L,GATA17L	ii1	-1.28229	8.555470837097882e-11	1.861242680610644e-6	-0.035	0.032	0.067	3 DAP	cluster vs. all 3DAP	martin
AT5G14270	ATBET9,BET9,GTE9	ii1	-0.635717	8.620041103833014e-11	1.875289942138872e-6	-0.043	0.196	0.239	3 DAP	cluster vs. all 3DAP	picard
AT1G01040	ASU1,ATDCL1,CAF,DCL1,EMB60,EMB76,SIN1,SUS1	ii1	-0.442542	8.835332228230046e-11	1.922126526251447e-6	-0.03	0.393	0.423	3 DAP	cluster vs. all 3DAP	picard
AT1G68550	CRF10	ii1	0.1132366644108041	9.703295523060559e-11	2.1109519410418246e-6	0.052	0.192	0.14	3 DAP	cluster vs. all 3DAP	martin
AT3G07650	BBX7,COL9	ii1	-2.58857	1.182581211578856e-10	2.572705425789801e-6	-0.016	0.002	0.018	3 DAP	cluster vs. all 3DAP	picard
AT5G43090	APUM13,PUM13	ii1	-5.18476	1.253347094378833e-10	2.7266566038211513e-6	-0.016	0	0.016	3 DAP	cluster vs. all 3DAP	martin
AT3G12820	AtMYB10,MYB10	ii1	-3.25829	1.436486638417557e-10	3.1250766818773952e-6	-0.015	0.002	0.017	3 DAP	cluster vs. all 3DAP	martin
AT1G15430	NA	ii1	-1.18534	1.5151789206532636e-10	3.296271741881175e-6	-0.033	0.036	0.069	3 DAP	cluster vs. all 3DAP	martin
AT1G49770	RGE1,ZOU	ii1	-2.55482	1.5449745618229744e-10	3.361092159245881e-6	-0.021	0.004	0.025	3 DAP	cluster vs. all 3DAP	martin
AT2G28290	CHR3,SYD	ii1	-0.315012	1.7680740889134978e-10	3.846445180431315e-6	-0.008	0.573	0.581	3 DAP	cluster vs. all 3DAP	picard
AT1G14580	BLJ	ii1	-1.8393	2.0755212753049503e-10	4.51529653442592e-6	-0.026	0.014	0.04	3 DAP	cluster vs. all 3DAP	martin
AT5G62110	NA	ii1	-4.44992	2.3342386888345024e-10	5.07813626755946e-6	-0.023	0.001	0.024	3 DAP	cluster vs. all 3DAP	martin
AT5G17320	HDG9	ii1	-2.23078	2.356397949395663e-10	5.126343738910264e-6	-0.02	0.006	0.026	3 DAP	cluster vs. all 3DAP	martin
AT2G34640	HMR,PAP5,PTAC12,TAC12	ii1	-0.997212	2.4767829895690627e-10	5.388241393807497e-6	-0.037	0.057	0.094	3 DAP	cluster vs. all 3DAP	martin
AT4G36930	SPT	ii1	-2.57264	3.036314686487359e-10	6.60550260045325e-6	-0.017	0.005	0.022	3 DAP	cluster vs. all 3DAP	martin
AT5G04560	DME,EMB1649	ii1	-0.5396	3.9796436071291406e-10	8.657714667309446e-6	-0.035	0.273	0.308	3 DAP	cluster vs. all 3DAP	picard
AT5G63950	CHR24	ii1	-0.935096	4.0887711666479767e-10	8.895121673042674e-6	-0.032	0.04	0.072	3 DAP	cluster vs. all 3DAP	picard
AT2G19910	NA	ii1	-2.06384	4.4907246420584044e-10	9.769571458798058e-6	-0.018	0.005	0.023	3 DAP	cluster vs. all 3DAP	picard
AT5G63470	NF-YC4	ii1	0.34374814904520523	5.146529590447025e-10	1.1196275124017502e-5	0.027	0.075	0.048	3 DAP	cluster vs. all 3DAP	martin
AT3G13000	NA	ii1	-1.20825	6.078086071697858e-10	1.3222876248978694e-5	-0.032	0.043	0.075	3 DAP	cluster vs. all 3DAP	martin
AT1G49520	NA	ii1	-1.04862	6.864775269355874e-10	1.4934318598483703e-5	-0.034	0.075	0.109	3 DAP	cluster vs. all 3DAP	picard
AT1G11950	NA	ii1	-2.38661	7.011896587990424e-10	1.525438102717317e-5	-0.022	0.005	0.027	3 DAP	cluster vs. all 3DAP	picard
AT4G34830	MRL1,PDE346	ii1	-0.916073	7.249047876772433e-10	1.577030365591843e-5	-0.032	0.054	0.086	3 DAP	cluster vs. all 3DAP	martin
AT2G44950	HUB1,RDO4	ii1	-0.598689	7.490205640636382e-10	1.6294942371204448e-5	-0.044	0.159	0.203	3 DAP	cluster vs. all 3DAP	picard
AT2G19920	NA	ii1	-1.66862	1.080157265363738e-9	2.3498821307988125e-5	-0.017	0.007	0.024	3 DAP	cluster vs. all 3DAP	picard
AT3G07740	ADA2A,ATADA2A,HAC10,HXA02,HXA2	ii1	-0.827276	1.1324958985771738e-9	2.4637448273546417e-5	-0.036	0.09	0.126	3 DAP	cluster vs. all 3DAP	picard
AT3G52280	GTE6	ii1	0.38394678544491057	1.176716852650607e-9	2.559947512941396e-5	0.032	0.1	0.068	3 DAP	cluster vs. all 3DAP	picard
AT5G57150	NA	ii1	-5.83343	1.2154493029462471e-9	2.64420995855956e-5	-0.018	0	0.018	3 DAP	cluster vs. all 3DAP	martin
AT4G32700	POLQ,TEB	ii1	-0.920494	1.6375916602786932e-9	3.5625806569362974e-5	-0.033	0.074	0.107	3 DAP	cluster vs. all 3DAP	martin
AT5G59870	h2a.w.6,HTA6	ii1	-0.146861	1.6416864572981956e-9	3.571488887852225e-5	0.048	0.181	0.133	3 DAP	cluster vs. all 3DAP	picard
AT3G06590	AIF2,RITF1	ii1	-1.16211	1.976196068158478e-9	4.299214546278769e-5	-0.039	0.085	0.124	3 DAP	cluster vs. all 3DAP	martin
AT3G20810	JMJ30,JMJD5	ii1	-0.663567	2.041539729838068e-9	4.441369682262718e-5	-0.038	0.235	0.273	3 DAP	cluster vs. all 3DAP	picard
AT5G20170	MED17	ii1	-0.862947	2.1526320160160684e-9	4.683050950842957e-5	-0.029	0.066	0.095	3 DAP	cluster vs. all 3DAP	picard
AT1G64860	RPOD1,SIG1,SIG2,SIGA,SIGB	ii1	-0.867283	2.2044713182048853e-9	4.795827352754729e-5	-0.027	0.041	0.068	3 DAP	cluster vs. all 3DAP	martin
AT2G44430	NA	ii1	-0.772548	3.6105147986049322e-9	7.854674944365029e-5	-0.039	0.119	0.158	3 DAP	cluster vs. all 3DAP	picard
AT3G03260	HDG8	ii1	-4.54806	3.769159362610668e-9	8.199806193359508e-5	-0.033	0.003	0.036	3 DAP	cluster vs. all 3DAP	martin
AT2G17970	ALKBH9B	ii1	-0.790023	4.167900833516817e-9	9.067268263315836e-5	-0.036	0.107	0.143	3 DAP	cluster vs. all 3DAP	martin
AT5G15020	SNL2	ii1	-0.600202	4.371649657322063e-9	9.510523829504147e-5	-0.032	0.205	0.237	3 DAP	cluster vs. all 3DAP	picard
AT5G57910	NA	ii1	-1.32703	4.4682174166253366e-9	9.72060698986842e-5	-0.019	0.013	0.032	3 DAP	cluster vs. all 3DAP	martin
AT2G22840	AtGRF1,GRF1	ii1	-1.95307	4.836647818571688e-9	1.0522127329302709e-4	-0.017	0.006	0.023	3 DAP	cluster vs. all 3DAP	martin
AT2G47410	NA	ii1	-0.710921	5.3995768059018695e-9	1.1746779341239516e-4	-0.04	0.135	0.175	3 DAP	cluster vs. all 3DAP	picard
AT3G07610	IBM1	ii1	-0.594811	7.163819786249503e-9	1.5584889944985793e-4	-0.038	0.185	0.223	3 DAP	cluster vs. all 3DAP	picard
AT5G48250	BBX8	ii1	0.27440519724728984	7.776773596996161e-9	1.6918370960265148e-4	0.026	0.076	0.05	3 DAP	cluster vs. all 3DAP	picard
AT5G47390	KUA1,MYBH	ii1	-1.02355	8.45947578385252e-9	1.840358956777116e-4	-0.035	0.061	0.096	3 DAP	cluster vs. all 3DAP	martin
AT3G60530	GATA4	ii1	-0.940793	8.737686479723386e-9	1.9008836936638225e-4	-0.032	0.063	0.095	3 DAP	cluster vs. all 3DAP	martin
AT5G63320	NPX1	ii1	-0.566603	9.688427116473791e-9	2.107717319188873e-4	-0.036	0.224	0.26	3 DAP	cluster vs. all 3DAP	martin
AT5G13960	KYP,SDG33,SUVH4	ii1	-0.746803	1.0941210374115348e-8	2.3802603168887937e-4	-0.032	0.068	0.1	3 DAP	cluster vs. all 3DAP	picard
AT4G00540	ATMYB3R2,MYB3R-2,MYB3R2,PC-MYB2	ii1	-2.75219	1.1284731948060527e-8	2.454993435300568e-4	-0.013	0.001	0.014	3 DAP	cluster vs. all 3DAP	martin
AT1G62310	JMJ29	ii1	-0.526312	1.2801528297830144e-8	2.784972481192948e-4	-0.026	0.279	0.305	3 DAP	cluster vs. all 3DAP	picard
AT5G47140	GATA27	ii1	-0.903067	1.3176207249739847e-8	2.866483887180904e-4	-0.036	0.077	0.113	3 DAP	cluster vs. all 3DAP	martin
AT4G03430	EMB2770,STA1	ii1	-0.477595	1.3923269280080086e-8	3.029007231881423e-4	-0.037	0.269	0.306	3 DAP	cluster vs. all 3DAP	martin
AT3G59960	ASHH4,SDG24	ii1	-3.43136	1.4767327608074341e-8	3.212632121136573e-4	-0.018	0.001	0.019	3 DAP	cluster vs. all 3DAP	martin
AT5G14000	anac084,NAC084	ii1	-2.53848	1.515215668679748e-8	3.296351687212792e-4	-0.017	0.007	0.024	3 DAP	cluster vs. all 3DAP	martin
AT1G78540	ATSHB,SHB,STATLB	ii1	-1.03086	1.670515947539693e-8	3.6342074438726026e-4	-0.028	0.038	0.066	3 DAP	cluster vs. all 3DAP	martin
AT1G16210	NA	ii1	0.19442207723183305	1.688702325999832e-8	3.673771910212634e-4	0.036	0.122	0.086	3 DAP	cluster vs. all 3DAP	martin
AT2G31650	ATX1,SDG27	ii1	-0.844446	1.88103008295002e-8	4.092180945457768e-4	-0.03	0.072	0.102	3 DAP	cluster vs. all 3DAP	picard
AT1G64570	DUO3	ii1	-0.640322	1.9054657604440945e-8	4.145340761846127e-4	-0.032	0.081	0.113	3 DAP	cluster vs. all 3DAP	martin
AT1G24190	ATSIN3,SIN3,SNL3	ii1	-0.590877	1.996049720165628e-8	4.342406166220324e-4	-0.037	0.209	0.246	3 DAP	cluster vs. all 3DAP	picard
AT1G14030	LSMT-L	ii1	-0.948683	2.02067774787567e-8	4.39598444050352e-4	-0.025	0.026	0.051	3 DAP	cluster vs. all 3DAP	picard
AT5G14580	NA	ii1	-1.08593	2.0255807311508593e-8	4.4066508806186934e-4	-0.019	0.018	0.037	3 DAP	cluster vs. all 3DAP	martin
AT5G12840	ATHAP2A,AtNFYA1,EMB2220,HAP2A,NF-YA1,NFYA1	ii1	-1.0008	2.0904752526028617e-8	4.547828912037525e-4	-0.035	0.053	0.088	3 DAP	cluster vs. all 3DAP	martin
AT4G15090	FAR1	ii1	-0.786916	2.9371464800877044e-8	6.389762167430801e-4	-0.029	0.066	0.095	3 DAP	cluster vs. all 3DAP	martin
AT3G07050	NSN1	ii1	-0.874259	3.094245717909581e-8	6.731531559312293e-4	-0.037	0.074	0.111	3 DAP	cluster vs. all 3DAP	martin
AT1G22590	AGL87	ii1	-5.39632	3.1061202279528e-8	6.757364555911317e-4	-0.017	0	0.017	3 DAP	cluster vs. all 3DAP	picard
AT5G59390	NA	ii1	0.13683922522450587	3.149823008911962e-8	6.852439955887974e-4	0.032	0.091	0.059	3 DAP	cluster vs. all 3DAP	martin
AT4G16570	ATPRMT7,PRMT7	ii1	-1.12176	3.5615129591246967e-8	7.748071442575777e-4	-0.024	0.031	0.055	3 DAP	cluster vs. all 3DAP	picard
AT1G20340	DRT112,PETE2	ii1	-1.01469	3.5776907040133596e-8	7.783266126581064e-4	-0.031	0.038	0.069	3 DAP	cluster vs. all 3DAP	martin
AT3G13060	ECT5	ii1	0.2151540692028795	4.1801683750655885e-8	9.093956299955188e-4	0.025	0.08	0.055	3 DAP	cluster vs. all 3DAP	martin
AT3G06010	ATCHR12,CHR12	ii1	-0.65113	4.576571222733985e-8	9.956330695057784e-4	-0.034	0.106	0.14	3 DAP	cluster vs. all 3DAP	picard
AT4G34680	GATA3	ii1	-3.46406	4.901809884562644e-8	0.00106639	-0.011	0.002	0.013	3 DAP	cluster vs. all 3DAP	martin
AT3G46610	LPE1	ii1	-0.71122	5.13430447955609e-8	0.00111697	-0.021	0.023	0.044	3 DAP	cluster vs. all 3DAP	martin
AT3G57190	PrfB3	ii1	-2.46522	6.277717326573819e-8	0.00136572	-0.019	0.003	0.022	3 DAP	cluster vs. all 3DAP	martin
AT4G30860	ASHR3,SDG4	ii1	-1.4607	6.940678227204252e-8	0.00150994	-0.016	0.014	0.03	3 DAP	cluster vs. all 3DAP	picard
AT3G03710	PDE326,PNP,RIF10	ii1	-0.80624	7.7050321143722e-8	0.00167623	-0.024	0.036	0.06	3 DAP	cluster vs. all 3DAP	martin
AT1G59640	BPE,BPEp,BPEub,ZCW32	ii1	-1.56433	8.44432036617575e-8	0.00183706	-0.018	0.013	0.031	3 DAP	cluster vs. all 3DAP	martin
AT5G60440	AGL62	ii1	-1.33977	8.697320032305903e-8	0.0018921	-0.024	0.027	0.051	3 DAP	cluster vs. all 3DAP	martin
AT3G04740	ATMED14,MED14,SWP	ii1	0.2532358120084376	9.551270711033413e-8	0.00207788	0.03	0.123	0.093	3 DAP	cluster vs. all 3DAP	picard
AT2G23740	SUVR5	ii1	-0.745744	9.853392797472933e-8	0.00214361	-0.033	0.077	0.11	3 DAP	cluster vs. all 3DAP	picard
AT5G14960	DEL2,E2FD,E2L1	ii1	-1.28558	1.185271223165155e-7	0.00257856	-0.015	0.009	0.024	3 DAP	cluster vs. all 3DAP	martin
AT5G11510	AtMYB3R4,MYB3R-4	ii1	-1.41013	1.192274816924877e-7	0.00259379	-0.014	0.005	0.019	3 DAP	cluster vs. all 3DAP	martin
AT1G08060	MOM,MOM1	ii1	-0.53128	1.2960535708485393e-7	0.00281956	-0.031	0.191	0.222	3 DAP	cluster vs. all 3DAP	picard
AT3G43990	NA	ii1	-3.95464	1.3380577297124124e-7	0.00291094	-0.011	0.001	0.012	3 DAP	cluster vs. all 3DAP	martin
AT4G11400	NA	ii1	-1.7733	1.428325286889825e-7	0.00310732	-0.024	0.012	0.036	3 DAP	cluster vs. all 3DAP	picard
AT3G53680	NA	ii1	-1.04142	1.590317350648475e-7	0.00345974	-0.025	0.05	0.075	3 DAP	cluster vs. all 3DAP	martin
AT5G49430	NA	ii1	-0.629168	1.66386861098014e-7	0.00361975	-0.027	0.1	0.127	3 DAP	cluster vs. all 3DAP	picard
AT1G08540	ABC1,ATSIG1,ATSIG2,SIG1,SIG2,SIGA,SIGB	ii1	-0.730767	1.7300239703551033e-7	0.00376367	-0.026	0.037	0.063	3 DAP	cluster vs. all 3DAP	martin
AT3G59060	A-PUT2,bHLHb1,PIF5,PIL6	ii1	-2.80045	1.7955858741827946e-7	0.0039063	-0.013	0.004	0.017	3 DAP	cluster vs. all 3DAP	martin
AT5G60100	APRR3,PRR3	ii1	-1.13812	1.8379348144077488e-7	0.00399843	-0.026	0.04	0.066	3 DAP	cluster vs. all 3DAP	martin
AT4G16780	ATHB-2,ATHB2,HAT4,HB-2	ii1	1.0639530418456005	1.965716082711399e-7	0.00427642	0.009	0.014	0.005	3 DAP	cluster vs. all 3DAP	martin
AT1G75600	HTR14	ii1	-2.273	2.0661980189884545e-7	0.00449501	-0.017	0.004	0.021	3 DAP	cluster vs. all 3DAP	picard
AT2G20080	TIE2	ii1	-2.8042	2.358917770009739e-7	0.00513183	-0.012	0.002	0.014	3 DAP	cluster vs. all 3DAP	martin
AT1G51450	ASH2R,TRAUCO,TRO	ii1	0.4167669261577065	2.4304922983260306e-7	0.00528754	0.021	0.062	0.041	3 DAP	cluster vs. all 3DAP	picard
AT2G06210	ELF8,NRF2,VIP6	ii1	-0.502737	2.514579158463772e-7	0.00547047	-0.032	0.21	0.242	3 DAP	cluster vs. all 3DAP	picard
AT4G00450	CCT,CRP,MED12	ii1	-0.511133	2.587140828723617e-7	0.00562832	-0.032	0.229	0.261	3 DAP	cluster vs. all 3DAP	picard
AT5G58080	ARR18,RR18	ii1	-2.49254	2.641496566863221e-7	0.00574658	-0.01	0.001	0.011	3 DAP	cluster vs. all 3DAP	martin
AT4G14770	ATTCX2,SOL2,TCX2	ii1	-2.81036	2.707570311130178e-7	0.00589032	-0.009	0.002	0.011	3 DAP	cluster vs. all 3DAP	martin
AT5G08565	SPT4-1	ii1	0.6211854072169638	2.907632479000782e-7	0.00632555	0.017	0.04	0.023	3 DAP	cluster vs. all 3DAP	picard
AT1G50410	CHR28,FRG2	ii1	-0.576056	3.0438997790040344e-7	0.006622	-0.03	0.212	0.242	3 DAP	cluster vs. all 3DAP	picard
AT1G19350	BES1,BZR2	ii1	-1.03935	3.364652469461682e-7	0.0073198	-0.025	0.031	0.056	3 DAP	cluster vs. all 3DAP	martin
AT2G35160	SGD9,SUVH5	ii1	-0.807139	3.378402357405389e-7	0.00734971	-0.025	0.081	0.106	3 DAP	cluster vs. all 3DAP	picard
AT1G49190	ARR19,RR19	ii1	-5.97204	3.523371295025785e-7	0.00766509	-0.012	0.001	0.013	3 DAP	cluster vs. all 3DAP	martin
AT4G32730	ATMYB3R-1,ATMYB3R1,MYB3R-1,MYB3R1,PC-MYB1	ii1	-0.922257	3.587267513413529e-7	0.0078041	-0.026	0.045	0.071	3 DAP	cluster vs. all 3DAP	martin
AT1G01370	CENH3,HTR12	ii1	-1.81714	3.840002814273203e-7	0.00835393	-0.023	0.015	0.038	3 DAP	cluster vs. all 3DAP	picard
AT4G08350	GTA02,GTA2,SPT5-2	ii1	-0.403582	4.175384590202573e-7	0.00908355	-0.031	0.279	0.31	3 DAP	cluster vs. all 3DAP	picard
AT1G47270	AtTLP6,TLP6	ii1	-0.750967	4.367275709534431e-7	0.00950101	-0.02	0.022	0.042	3 DAP	cluster vs. all 3DAP	martin
AT3G04850	NA	ii1	-1.61442	4.706007073258596e-7	0.0102379	-0.016	0.013	0.029	3 DAP	cluster vs. all 3DAP	martin
AT3G56290	NA	ii1	-2.28509	4.846828118103985e-7	0.0105443	-0.012	0.002	0.014	3 DAP	cluster vs. all 3DAP	martin
AT5G49160	DDM2,DMT01,DMT1,MET1,MET2,METI	ii1	-1.03151	4.978079633888356e-7	0.0108298	-0.031	0.104	0.135	3 DAP	cluster vs. all 3DAP	picard
AT4G09180	FBH2	ii1	-1.27893	5.098476226634076e-7	0.0110917	-0.019	0.015	0.034	3 DAP	cluster vs. all 3DAP	martin
AT5G65350	HTR11	ii1	-1.62945	5.112127385912293e-7	0.0111214	-0.021	0.027	0.048	3 DAP	cluster vs. all 3DAP	picard
AT2G27040	AGO4,OCP11	ii1	-0.633286	5.14238580661455e-7	0.0111873	-0.021	0.315	0.336	3 DAP	cluster vs. all 3DAP	picard
AT2G33860	ARF3,ETT	ii1	-1.3193	5.211620527873188e-7	0.0113379	-0.028	0.043	0.071	3 DAP	cluster vs. all 3DAP	martin
AT2G36990	ATSIG6,SIG6,SIGF,SOLDAT8	ii1	-0.886897	5.444273326979937e-7	0.011844	-0.022	0.031	0.053	3 DAP	cluster vs. all 3DAP	martin
AT2G28200	NA	ii1	0.21093329086092316	6.265062269014728e-7	0.0136296	0.014	0.03	0.016	3 DAP	cluster vs. all 3DAP	martin
AT5G02160	FIP	ii1	-1.48464	6.270242000529049e-7	0.0136409	-0.016	0.01	0.026	3 DAP	cluster vs. all 3DAP	martin
AT4G18470	SNI1	ii1	-1.23501	6.380986149560458e-7	0.0138818	-0.019	0.017	0.036	3 DAP	cluster vs. all 3DAP	martin
AT1G50420	SCL-3,SCL3	ii1	0.736551	6.454261276765865e-7	0.0140412	0.015	0.033	0.018	3 DAP	cluster vs. all 3DAP	martin
AT1G64620	DOF1.8,VDOF2	ii1	-0.951111	7.243045284089817e-7	0.0157572	-0.02	0.024	0.044	3 DAP	cluster vs. all 3DAP	martin
AT3G03460	BRIP1	ii1	-1.25221	7.385638015272677e-7	0.0160675	-0.021	0.023	0.044	3 DAP	cluster vs. all 3DAP	martin
AT3G19040	HAF2,TAF1,TAF1B	ii1	-1.90563	7.411596107121258e-7	0.0161239	-0.009	0.002	0.011	3 DAP	cluster vs. all 3DAP	picard
AT3G09230	AtMYB1,MYB1,SRM1	ii1	0.2245382281266879	8.723136071541162e-7	0.0189772	0.021	0.065	0.044	3 DAP	cluster vs. all 3DAP	martin
AT5G37630	CAP-G,EMB2656	ii1	-0.985444	8.834071943985505e-7	0.0192185	-0.018	0.017	0.035	3 DAP	cluster vs. all 3DAP	picard
AT1G04020	ATBARD1,BARD1,ROW1	ii1	-1.22645	9.5840259805924e-7	0.02085	-0.019	0.048	0.067	3 DAP	cluster vs. all 3DAP	martin
AT3G02990	ATHSFA1E,HSFA1E	ii1	-1.27396	9.643315104614828e-7	0.020979	-0.012	0.006	0.018	3 DAP	cluster vs. all 3DAP	martin
AT3G49500	AtRDR6,RDR6,SDE1,SGS2	ii1	-0.667805	1.1057907563004013e-6	0.0240565	-0.025	0.075	0.1	3 DAP	cluster vs. all 3DAP	picard
AT1G51060	HTA10	ii1	-0.316996	1.1073955067353626e-6	0.0240914	0.047	0.233	0.186	3 DAP	cluster vs. all 3DAP	picard
AT2G34210	SPT5-1	ii1	-2.71769	1.132785652015494e-6	0.0246438	-0.01	0.002	0.012	3 DAP	cluster vs. all 3DAP	picard
AT3G13280	NA	ii1	-2.88766	1.1910809801049442e-6	0.025912	-0.011	0	0.011	3 DAP	cluster vs. all 3DAP	martin
AT3G48160	DEL1,E2FE,E2L3	ii1	-1.4703	1.221150725898312e-6	0.0265661	-0.015	0.01	0.025	3 DAP	cluster vs. all 3DAP	martin
AT1G18750	AGL65	ii1	0.7892726684479898	1.2621785723575571e-6	0.0274587	0.014	0.035	0.021	3 DAP	cluster vs. all 3DAP	martin
AT1G05490	chr31,CLSY3	ii1	-0.345179	1.3136925271583023e-6	0.0285794	0.038	0.604	0.566	3 DAP	cluster vs. all 3DAP	picard
AT4G11080	3xHMG-box1	ii1	-2.7637	1.384185425326593e-6	0.030113	-0.02	0.006	0.026	3 DAP	cluster vs. all 3DAP	picard
AT4G31850	PGR3	ii1	-0.854789	1.4323349462293178e-6	0.0311604	-0.017	0.018	0.035	3 DAP	cluster vs. all 3DAP	martin
AT2G24740	SDG21,SUVH8	ii1	-3.92714	1.4400585038258037e-6	0.0313285	-0.015	0.001	0.016	3 DAP	cluster vs. all 3DAP	picard
AT5G66240	S2Lb,ULCS1	ii1	0.1407504826152315	1.5134064408197505e-6	0.0329242	0.03	0.101	0.071	3 DAP	cluster vs. all 3DAP	picard
AT2G02820	AtMYB88,MYB88	ii1	-0.714159	1.6422672755524911e-6	0.0357275	-0.017	0.025	0.042	3 DAP	cluster vs. all 3DAP	martin
AT1G69310	ATWRKY57,WRKY57	ii1	-2.22962	1.7001994438066685e-6	0.0369878	-0.012	0.003	0.015	3 DAP	cluster vs. all 3DAP	martin
AT1G63490	JMJ17	ii1	-0.575846	1.7940791586094234e-6	0.0390302	-0.028	0.14	0.168	3 DAP	cluster vs. all 3DAP	picard
AT4G00760	APRR8,PRR8	ii1	-0.537491	1.821787328002896e-6	0.039633	-0.031	0.141	0.172	3 DAP	cluster vs. all 3DAP	martin
AT4G27230	HTA2	ii1	-0.189057	1.8287111225765347e-6	0.0397836	0.036	0.156	0.12	3 DAP	cluster vs. all 3DAP	picard
AT2G36660	PAB7	ii1	-2.07223	1.8548459255222592e-6	0.0403522	-0.01	0.002	0.012	3 DAP	cluster vs. all 3DAP	martin
AT4G30980	DROP2,LRL2	ii1	-1.21911	2.3343561874674627e-6	0.0507839	-0.01	0.007	0.017	3 DAP	cluster vs. all 3DAP	martin
AT5G38690	DDR1	ii1	-1.09509	2.443102807178618e-6	0.0531497	-0.023	0.082	0.105	3 DAP	cluster vs. all 3DAP	martin
AT1G01260	bHLH013,bHLH13,JAM2	ii1	-0.835727	2.5063644011361925e-6	0.054526	-0.024	0.045	0.069	3 DAP	cluster vs. all 3DAP	martin
AT2G46920	POL	ii1	-0.812493	2.5698874618806596e-6	0.0559079	-0.023	0.075	0.098	3 DAP	cluster vs. all 3DAP	martin
AT2G47620	ATSWI3A,CHB1,SWI3A	ii1	-0.601009	2.6265097138841e-6	0.0571397	-0.032	0.095	0.127	3 DAP	cluster vs. all 3DAP	picard
AT5G44280	ATRING1A,RING1A	ii1	-0.608146	2.6407999260423264e-6	0.0574506	-0.026	0.103	0.129	3 DAP	cluster vs. all 3DAP	martin
AT2G37650	NA	ii1	0.297284	2.751762287680134e-6	0.0598646	0.02	0.061	0.041	3 DAP	cluster vs. all 3DAP	martin
AT4G28190	ULT,ULT1	ii1	-0.769391	2.847520445301491e-6	0.0619478	-0.02	0.041	0.061	3 DAP	cluster vs. all 3DAP	martin
AT1G65360	AGL23	ii1	-2.7195	2.92718907794744e-6	0.063681	-0.01	0.001	0.011	3 DAP	cluster vs. all 3DAP	martin
AT3G04450	NA	ii1	-1.22692	2.937575492303167e-6	0.063907	-0.019	0.016	0.035	3 DAP	cluster vs. all 3DAP	martin
AT4G30680	NA	ii1	-2.04692	3.0468309877623543e-6	0.0662838	-0.013	0.008	0.021	3 DAP	cluster vs. all 3DAP	martin
AT1G48630	RACK1B,RACK1B_AT	ii1	0.18671768808289343	3.064258716423325e-6	0.0666629	0.034	0.137	0.103	3 DAP	cluster vs. all 3DAP	martin
AT5G20220	NA	ii1	-0.682481	3.3528037772991055e-6	0.0729402	-0.024	0.093	0.117	3 DAP	cluster vs. all 3DAP	martin
AT3G59580	NLP9	ii1	-1.25292	3.3945722442970076e-6	0.0738489	-0.014	0.017	0.031	3 DAP	cluster vs. all 3DAP	martin
AT3G54670	ATSMC1,SMC1,TTN8	ii1	-0.51506	3.442978169860373e-6	0.074902	-0.015	0.316	0.331	3 DAP	cluster vs. all 3DAP	picard
AT1G01355	NA	ii1	-1.82383	3.517222790529013e-6	0.0765172	-0.008	0.002	0.01	3 DAP	cluster vs. all 3DAP	martin
AT2G27840	HD2D,HDA13,HDT04,HDT4	ii1	-0.710795	3.634446106557444e-6	0.0790674	-0.03	0.107	0.137	3 DAP	cluster vs. all 3DAP	picard
AT1G05830	ATX2,SDG30	ii1	-0.522504	3.785776167470125e-6	0.0823596	-0.028	0.197	0.225	3 DAP	cluster vs. all 3DAP	picard
AT1G07950	MED22B	ii1	0.4165549039316696	3.822694515880292e-6	0.0831627	0.017	0.048	0.031	3 DAP	cluster vs. all 3DAP	picard
AT5G06839	bZIP65,TGA10	ii1	-4.2686	4.186467665522475e-6	0.0910766	-0.01	0.001	0.011	3 DAP	cluster vs. all 3DAP	martin
AT1G21600	PAP8,PTAC6	ii1	-0.923729	4.410367263005967e-6	0.0959475	-0.019	0.027	0.046	3 DAP	cluster vs. all 3DAP	martin
AT5G07810	NA	ii1	-1.22622	4.442370441841997e-6	0.0966438	-0.013	0.008	0.021	3 DAP	cluster vs. all 3DAP	picard
AT1G74850	PDE343,PTAC2	ii1	-1.09876	4.576409626060044e-6	0.0995598	-0.017	0.02	0.037	3 DAP	cluster vs. all 3DAP	martin
AT2G18490	GAZ	ii1	-3.56899	4.73427475824576e-6	0.1029941473656365	-0.012	0.001	0.013	3 DAP	cluster vs. all 3DAP	martin
AT3G53650	HTB6	ii1	-1.62187	4.9361034237392974e-6	0.1073849299834484	-0.021	0.02	0.041	3 DAP	cluster vs. all 3DAP	picard
AT5G56270	ATWRKY2,WRKY2	ii1	-1.62635	5.225679368750076e-6	0.11368465466715792	-0.013	0.004	0.017	3 DAP	cluster vs. all 3DAP	martin
AT3G09160	NA	ii1	-2.9573	5.245257801053314e-6	0.11411058346191484	-0.009	0.001	0.01	3 DAP	cluster vs. all 3DAP	martin
AT5G56200	NA	ii1	-2.72604	5.604317160859296e-6	0.12192191983449398	-0.009	0.001	0.01	3 DAP	cluster vs. all 3DAP	martin
AT3G01320	SNL1	ii1	-0.420353	5.758808279623236e-6	0.1252828741232035	-0.031	0.25	0.281	3 DAP	cluster vs. all 3DAP	picard
AT2G28230	MED20,MED20A	ii1	0.1942215561739471	5.8163114755181e-6	0.12653385614989626	0.022	0.07	0.048	3 DAP	cluster vs. all 3DAP	picard
AT1G14900	HMGA	ii1	-0.969937	5.894890608181572e-6	0.1282433451809901	-0.026	0.092	0.118	3 DAP	cluster vs. all 3DAP	picard
AT4G17600	LIL3:1	ii1	-1.05534	6.805049910147012e-6	0.14804386079524826	-0.017	0.013	0.03	3 DAP	cluster vs. all 3DAP	martin
AT3G15030	MEE35,TCP4	ii1	0.8126042908035238	6.8865821841623305e-6	0.1498175954164515	0.006	0.011	0.005	3 DAP	cluster vs. all 3DAP	martin
AT3G13180	AtTRM4e,TRM4e	ii1	-0.845416	7.198092518991636e-6	0.15659450275066303	-0.025	0.043	0.068	3 DAP	cluster vs. all 3DAP	martin
AT5G43530	RAD5B	ii1	-2.61314	7.496084384029073e-6	0.16307731577455248	-0.011	0.002	0.013	3 DAP	cluster vs. all 3DAP	picard
AT3G57180	BPG2,YL1	ii1	-0.881451	7.696561363539365e-6	0.1674386924637989	-0.016	0.021	0.037	3 DAP	cluster vs. all 3DAP	martin
AT3G15390	SDE5	ii1	-1.33374	8.251887766435703e-6	0.17951981835880873	-0.017	0.023	0.04	3 DAP	cluster vs. all 3DAP	martin
AT1G06230	GTE4	ii1	-0.475558	8.780869762318161e-6	0.1910278216792316	-0.026	0.252	0.278	3 DAP	cluster vs. all 3DAP	picard
AT5G14520	PES	ii1	-0.54359	9.417964931859362e-6	0.2048878270926004	-0.027	0.091	0.118	3 DAP	cluster vs. all 3DAP	martin
AT3G62050	NA	ii1	-0.6873	1.0989348722810302e-5	0.2390732814647381	-0.022	0.077	0.099	3 DAP	cluster vs. all 3DAP	martin
AT5G08630	DDW1	ii1	-0.467193	1.117069126163641e-5	0.24301838839690013	-0.023	0.195	0.218	3 DAP	cluster vs. all 3DAP	picard
AT1G63020	NRPD1,NRPD1A,POL,SDE4,SMD2	ii1	-0.777242	1.1803348391343632e-5	0.2567818442536807	-0.02	0.038	0.058	3 DAP	cluster vs. all 3DAP	picard
AT1G27660	PFA5	ii1	-2.73552	1.2099295800291817e-5	0.2632201801353485	-0.009	0.002	0.011	3 DAP	cluster vs. all 3DAP	martin
AT4G04780	MED21	ii1	0.32314221336982074	1.2290270245486683e-5	0.2673748291905628	0.016	0.048	0.032	3 DAP	cluster vs. all 3DAP	picard
AT1G55325	GCT,MAB2,MED13	ii1	-0.457398	1.244136299785479e-5	0.270662	-0.027	0.232	0.259	3 DAP	cluster vs. all 3DAP	picard
AT1G70920	ATHB18,HB18	ii1	-3.31401	1.2601451988882249e-5	0.2741445880181333	-0.009	0.002	0.011	3 DAP	cluster vs. all 3DAP	martin
AT4G32295	KIX9	ii1	-1.23833	1.2755758707911984e-5	0.2775015306906252	-0.009	0.008	0.017	3 DAP	cluster vs. all 3DAP	martin
AT3G54340	AP3,ATAP3	ii1	-0.832778	1.3184375030842713e-5	0.2868260787959832	-0.005	0.316	0.321	3 DAP	cluster vs. all 3DAP	picard
AT2G27990	BLH8,PNF	ii1	-1.65646	1.4390609485864848e-5	0.3130677093649898	-0.012	0.007	0.019	3 DAP	cluster vs. all 3DAP	martin
AT4G39100	SHL	ii1	0.28426673111723577	1.4879982919677556e-5	0.32371402841758523	0.02	0.074	0.054	3 DAP	cluster vs. all 3DAP	picard
AT5G16820	ATHSF3,ATHSFA1B,HSF3,HSFA1B	ii1	-0.826953	1.517840407531286e-5	0.33020618065843127	-0.021	0.06	0.081	3 DAP	cluster vs. all 3DAP	martin
AT5G03720	AT-HSFA3,FGT3,HSFA3	ii1	-1.52256	1.5259096949989304e-5	0.3319616541470173	-0.009	0.007	0.016	3 DAP	cluster vs. all 3DAP	martin
AT5G59570	BOA	ii1	-1.64398	1.5326036303876513e-5	0.3334179197908335	-0.012	0.009	0.021	3 DAP	cluster vs. all 3DAP	martin
AT1G58025	NA	ii1	-0.537745	1.5775142373794947e-5	0.3431882223419091	-0.024	0.137	0.161	3 DAP	cluster vs. all 3DAP	picard
AT5G17240	SDG40	ii1	-1.08559	1.6427515707737667e-5	0.35738060422183293	-0.021	0.029	0.05	3 DAP	cluster vs. all 3DAP	picard
AT5G09230	AtSRT2,SRT2	ii1	-0.855688	2.0000011486520937e-5	0.4351	-0.022	0.069	0.091	3 DAP	cluster vs. all 3DAP	picard
AT3G53460	CP29	ii1	-0.638462	2.06218567462849e-5	0.448628	-0.03	0.094	0.124	3 DAP	cluster vs. all 3DAP	martin
AT1G65300	AGL38,PHE2	ii1	-2.01744	2.406337183999893e-5	0.5234986543791766	-0.014	0.005	0.019	3 DAP	cluster vs. all 3DAP	martin
AT3G04380	SDG31,SUVR4	ii1	-0.77126	2.456488164212027e-5	0.5344090001243265	-0.02	0.041	0.061	3 DAP	cluster vs. all 3DAP	picard
AT4G20400	JMJ14,PKDM7B	ii1	-0.542086	2.49352638302127e-5	0.5424666646262772	-0.027	0.133	0.16	3 DAP	cluster vs. all 3DAP	picard
AT3G61740	ATX3,SDG14	ii1	-0.795007	2.560724112528997e-5	0.5570855306806832	-0.022	0.068	0.09	3 DAP	cluster vs. all 3DAP	picard
AT1G05460	SDE3	ii1	-0.778537	2.566521861756972e-5	0.5583468310252292	-0.026	0.059	0.085	3 DAP	cluster vs. all 3DAP	picard
AT3G19350	MPC	ii1	-1.51548	2.7646050208767363e-5	0.60144	-0.029	0.034	0.063	3 DAP	cluster vs. all 3DAP	martin
AT2G26050	NA	ii1	-7.56759	2.7681192948823885e-5	0.6022043526016636	-0.01	0	0.01	3 DAP	cluster vs. all 3DAP	martin
AT5G09460	SACL1	ii1	-1.56582	3.019485887903222e-5	0.6568891549133459	-0.012	0.009	0.021	3 DAP	cluster vs. all 3DAP	martin
AT2G20110	TCX6	ii1	-1.50313	3.06554358671501e-5	0.6669090072898505	-0.016	0.011	0.027	3 DAP	cluster vs. all 3DAP	martin
AT1G49720	ABF1,AtABF1	ii1	-2.64136	3.1559375201373294e-5	0.686574	-0.008	0.002	0.01	3 DAP	cluster vs. all 3DAP	martin
AT4G01250	AtWRKY22,WRKY22	ii1	0.8558661631016209	3.268234185108738e-5	0.7110043469704059	0.007	0.012	0.005	3 DAP	cluster vs. all 3DAP	martin
AT2G37060	NF-YB8	ii1	-0.760225	3.507651905275057e-5	0.7630896719925887	-0.018	0.025	0.043	3 DAP	cluster vs. all 3DAP	martin
AT5G56780	ATET2,ET2	ii1	-1.80963	3.648997363849402e-5	0.7938393765054375	-0.009	0.004	0.013	3 DAP	cluster vs. all 3DAP	martin
AT4G02990	BSM,RUG2	ii1	-0.892797	3.6655624171958856e-5	0.797443	-0.016	0.029	0.045	3 DAP	cluster vs. all 3DAP	martin
AT1G09060	JMJ24	ii1	-0.628252	3.672143975173884e-5	0.7988749217990784	-0.021	0.085	0.106	3 DAP	cluster vs. all 3DAP	picard
AT1G01530	AGL28	ii1	-1.75828	3.688948351778767e-5	0.8025307139294707	-0.009	0.003	0.012	3 DAP	cluster vs. all 3DAP	martin
AT1G77080	AGL27,FLM,MAF1	ii1	-0.346286	3.936626643414853e-5	0.8564131262749013	0.005	0.441	0.436	3 DAP	cluster vs. all 3DAP	picard
AT3G06400	CHR11	ii1	-0.377054	4.180593145348115e-5	0.9094880387704825	-0.022	0.248	0.27	3 DAP	cluster vs. all 3DAP	picard
AT1G80000	BTZ1	ii1	-0.650869	4.537136237250523e-5	0.9870539884138512	-0.018	0.05	0.068	3 DAP	cluster vs. all 3DAP	martin
AT5G20850	ATRAD51,RAD51	ii1	-1.30645	4.555514469503326e-5	0.9910521728404486	-0.011	0.008	0.019	3 DAP	cluster vs. all 3DAP	martin
AT1G74330	NA	ii1	-0.854802	4.8904076361727256e-5	1	-0.018	0.031	0.049	3 DAP	cluster vs. all 3DAP	martin
AT3G48430	EIN6,JMJ12,REF6	ii1	-0.523277	5.121032859395405e-5	1	-0.025	0.164	0.189	3 DAP	cluster vs. all 3DAP	picard
AT1G69200	FLN2	ii1	-0.970228	5.698235292091885e-5	1	-0.016	0.015	0.031	3 DAP	cluster vs. all 3DAP	martin
AT1G65330	AGL37,PHE1	ii1	-1.15303	5.743254660501055e-5	1	-0.014	0.013	0.027	3 DAP	cluster vs. all 3DAP	picard
AT1G54290	NA	ii1	0.2823120640717134	6.721789336633194e-5	1	0.018	0.057	0.039	3 DAP	cluster vs. all 3DAP	martin
AT1G07050	FITNESS	ii1	-1.42253	6.995946159800975e-5	1	-0.008	0.004	0.012	3 DAP	cluster vs. all 3DAP	martin
AT4G36590	AGL40	ii1	-2.00227	7.229720604281919e-5	1	-0.024	0.015	0.039	3 DAP	cluster vs. all 3DAP	martin
AT5G58610	NA	ii1	-1.0859	7.32414954338088e-5	1	-0.009	0.004	0.013	3 DAP	cluster vs. all 3DAP	martin
AT5G46410	SSP4	ii1	-0.501789	8.249417615310943e-5	1	-0.021	0.185	0.206	3 DAP	cluster vs. all 3DAP	martin
AT2G27470	NF-YB11	ii1	-0.636129	8.355691066478009e-5	1	-0.022	0.068	0.09	3 DAP	cluster vs. all 3DAP	martin
AT2G24570	ATWRKY17,WRKY17	ii1	-2.03646	9.530111237902263e-5	1	-0.009	0.005	0.014	3 DAP	cluster vs. all 3DAP	martin
AT3G18520	ATHDA15,HDA15	ii1	-0.469712	1.0071377230311403e-4	1	-0.02	0.205	0.225	3 DAP	cluster vs. all 3DAP	picard
AT1G72270	HDP1,IDAP1	ii1	-1.49172	1.0091280534699336e-4	1	-0.008	0.003	0.011	3 DAP	cluster vs. all 3DAP	martin
AT5G63080	JMJ20	ii1	-0.557445	1.0618612990970803e-4	1	-0.022	0.127	0.149	3 DAP	cluster vs. all 3DAP	picard
AT4G36080	TRA1b	ii1	-0.456347	1.0936578154647988e-4	1	-0.022	0.163	0.185	3 DAP	cluster vs. all 3DAP	martin
AT1G48310	CHA18,CHR18	ii1	-0.522463	1.1652481745009254e-4	1	-0.019	0.059	0.078	3 DAP	cluster vs. all 3DAP	picard
AT3G24010	ATING1,ING1	ii1	-0.524444	1.3717420907318015e-4	1	-0.032	0.224	0.256	3 DAP	cluster vs. all 3DAP	picard
AT3G61100	NA	ii1	-1.15035	1.4455221547420922e-4	1	-0.015	0.015	0.03	3 DAP	cluster vs. all 3DAP	martin
AT1G26330	NA	ii1	-1.08655	1.4523856404530328e-4	1	-0.014	0.017	0.031	3 DAP	cluster vs. all 3DAP	martin
AT5G64710	MNU1	ii1	-1.22502	1.5020023445368953e-4	1	-0.009	0.01	0.019	3 DAP	cluster vs. all 3DAP	martin
AT3G19210	ATRAD54,CHR25,RAD54	ii1	-1.185	1.540325872666021e-4	1	-0.012	0.011	0.023	3 DAP	cluster vs. all 3DAP	picard
AT3G17310	AtDRM3,DRM3	ii1	-0.867189	1.5701517933246312e-4	1	-0.019	0.044	0.063	3 DAP	cluster vs. all 3DAP	picard
AT5G15840	BBX1,CO,FG	ii1	-1.97925	1.6999148480887765e-4	1	-0.01	0.006	0.016	3 DAP	cluster vs. all 3DAP	picard
AT1G33770	NA	ii1	-2.08394	1.755118642036921e-4	1	-0.011	0.003	0.014	3 DAP	cluster vs. all 3DAP	martin
AT5G14280	GPL2	ii1	-1.16795	1.7794611643850785e-4	1	-0.011	0.018	0.029	3 DAP	cluster vs. all 3DAP	martin
AT1G24706	AtTHO2,EMB2793,THO2	ii1	-0.520151	1.8775317297403053e-4	1	-0.022	0.172	0.194	3 DAP	cluster vs. all 3DAP	martin
AT1G55970	HAC04,HAC4,HAC6,HAG04,HAG4	ii1	-0.813943	1.932008294071526e-4	1	-0.021	0.057	0.078	3 DAP	cluster vs. all 3DAP	picard
AT4G03110	AtBRN1,AtRBP-DR1,BRN1,RBP-DR1	ii1	-2.24051	1.9711585307967855e-4	1	-0.009	0.003	0.012	3 DAP	cluster vs. all 3DAP	martin
AT5G47660	NA	ii1	-1.24951	2.0105771786838297e-4	1	-0.013	0.006	0.019	3 DAP	cluster vs. all 3DAP	martin
AT5G08790	anac081,ATAF2	ii1	-1.03133	2.035707649777052e-4	1	-0.016	0.033	0.049	3 DAP	cluster vs. all 3DAP	martin
AT3G27860	PDP6	ii1	-1.49093	2.06672962217826e-4	1	-0.006	0.004	0.01	3 DAP	cluster vs. all 3DAP	martin
AT2G38810	H2A.Z,HTA8	ii1	-0.818424	2.1328610757373112e-4	1	-0.021	0.045	0.066	3 DAP	cluster vs. all 3DAP	picard
AT5G54470	BBX29	ii1	-1.29646	2.1772444328513563e-4	1	-0.012	0.011	0.023	3 DAP	cluster vs. all 3DAP	martin
AT1G34650	HDG10	ii1	-1.88226	2.2368506243083207e-4	1	-0.008	0.003	0.011	3 DAP	cluster vs. all 3DAP	martin
AT2G25420	RWD40	ii1	-0.625855	2.241049850438356e-4	1	-0.021	0.068	0.089	3 DAP	cluster vs. all 3DAP	martin
AT1G60700	NA	ii1	-0.985846	2.457118105029869e-4	1	-0.016	0.033	0.049	3 DAP	cluster vs. all 3DAP	martin
AT2G22430	ATHB6,HB6	ii1	-0.375517	2.7860310010127155e-4	1	-0.035	0.144	0.179	3 DAP	cluster vs. all 3DAP	martin
AT4G01120	ATBZIP54,GBF2	ii1	-0.940186	2.817887631437184e-4	1	-0.017	0.016	0.033	3 DAP	cluster vs. all 3DAP	martin
AT4G38160	mTERF6,PDE191	ii1	-0.863406	2.937546430804804e-4	1	-0.014	0.016	0.03	3 DAP	cluster vs. all 3DAP	martin
AT1G04880	AtHMGB15,HMGBD15	ii1	-1.30844	3.091600728405105e-4	1	-0.008	0.004	0.012	3 DAP	cluster vs. all 3DAP	picard
AT5G18270	ANAC087	ii1	-3.20002	3.125229797527603e-4	1	-0.009	0.002	0.011	3 DAP	cluster vs. all 3DAP	martin
AT3G13040	gammaMYB2	ii1	-0.693381	3.170257709910264e-4	1	-0.017	0.04	0.057	3 DAP	cluster vs. all 3DAP	martin
AT4G23800	3xHMG-box2	ii1	-1.88011	3.340961297391256e-4	1	-0.027	0.025	0.052	3 DAP	cluster vs. all 3DAP	picard
AT1G79000	ATHAC1,ATHPCAT2,HAC1,PCAT2	ii1	-0.464359	3.3922547122054643e-4	1	-0.019	0.174	0.193	3 DAP	cluster vs. all 3DAP	picard
AT5G24930	ATCOL4,BBX5,COL4	ii1	-0.528109	3.4611217796718627e-4	1	-0.02	0.089	0.109	3 DAP	cluster vs. all 3DAP	picard
AT5G43630	TZP	ii1	-0.828861	3.5252106113811183e-4	1	-0.012	0.017	0.029	3 DAP	cluster vs. all 3DAP	martin
AT3G19580	AZF2,ZF2	ii1	-1.04069	3.5775772732015256e-4	1	-0.008	0.007	0.015	3 DAP	cluster vs. all 3DAP	martin
AT5G27230	NA	ii1	-0.706838	3.596058407083331e-4	1	-0.012	0.014	0.026	3 DAP	cluster vs. all 3DAP	picard
AT1G67970	AT-HSFA8,ATHSFA8,HSFA8	ii1	-0.830858	3.873524115588695e-4	1	-0.012	0.031	0.043	3 DAP	cluster vs. all 3DAP	martin
AT3G08020	NA	ii1	-0.654939	3.8930684333051975e-4	1	-0.021	0.076	0.097	3 DAP	cluster vs. all 3DAP	martin
AT1G05910	BRAT1	ii1	-0.503205	4.04255021669469e-4	1	-0.023	0.127	0.15	3 DAP	cluster vs. all 3DAP	picard
AT3G50880	NA	ii1	0.12753987909921127	4.098154017412016e-4	1	0.014	0.057	0.043	3 DAP	cluster vs. all 3DAP	picard
AT5G08780	NA	ii1	-0.617215	4.180661621497481e-4	1	-0.019	0.059	0.078	3 DAP	cluster vs. all 3DAP	picard
AT2G25900	ATCTH,ATTZF1,TZF1	ii1	-0.938243	4.609082047307872e-4	1	-0.012	0.019	0.031	3 DAP	cluster vs. all 3DAP	martin
AT4G16250	PHYD	ii1	-0.810826	4.687413196144463e-4	1	-0.014	0.022	0.036	3 DAP	cluster vs. all 3DAP	martin
AT3G16940	CAMTA6	ii1	-0.567066	6.403219019753672e-4	1	-0.017	0.058	0.075	3 DAP	cluster vs. all 3DAP	martin
AT5G46880	HB-7,HDG5	ii1	0.2979026803074687	6.698441973369012e-4	1	0.006	0.011	0.005	3 DAP	cluster vs. all 3DAP	martin
AT3G54560	H2A.Z,HTA11	ii1	-1.09326	6.75121282505207e-4	1	-0.027	0.067	0.094	3 DAP	cluster vs. all 3DAP	picard
AT5G22750	RAD5,RAD5A	ii1	-0.655338	6.902852410151606e-4	1	-0.016	0.039	0.055	3 DAP	cluster vs. all 3DAP	picard
AT2G40080	ELF4	ii1	0.9534358207010678	7.030199368807828e-4	1	0.006	0.011	0.005	3 DAP	cluster vs. all 3DAP	martin
AT1G64530	NLP6	ii1	0.20012056902772235	7.480490157662888e-4	1	0.011	0.036	0.025	3 DAP	cluster vs. all 3DAP	martin
AT1G01920	NA	ii1	-0.572568	7.753650463015648e-4	1	-0.022	0.133	0.155	3 DAP	cluster vs. all 3DAP	picard
AT3G12380	ARP5,ATARP5	ii1	-0.558297	8.813935524770562e-4	1	-0.019	0.082	0.101	3 DAP	cluster vs. all 3DAP	picard
AT3G27460	AtSGF29a,SGF29a	ii1	-0.570789	8.888602786714788e-4	1	-0.014	0.086	0.1	3 DAP	cluster vs. all 3DAP	martin
AT4G15890	CAP-D3	ii1	-1.55871	9.514925513235292e-4	1	-0.01	0.009	0.019	3 DAP	cluster vs. all 3DAP	martin
AT5G05410	DREB2,DREB2A	ii1	-0.646907	9.583942648855452e-4	1	-0.017	0.064	0.081	3 DAP	cluster vs. all 3DAP	martin
AT5G50780	AtMORC4	ii1	-1.17851	9.587323788510898e-4	1	-0.013	0.017	0.03	3 DAP	cluster vs. all 3DAP	martin
AT4G31550	ATWRKY11,WRKY11	ii1	-0.798038	9.7374753133522e-4	1	-0.02	0.072	0.092	3 DAP	cluster vs. all 3DAP	martin
AT4G00238	AtSTKL1	ii1	0.1154393144264194	9.946833412528733e-4	1	0.013	0.049	0.036	3 DAP	cluster vs. all 3DAP	martin
AT4G14700	ATORC1A,ORC1A	ii1	-1.84045	0.00100374	1	-0.007	0.005	0.012	3 DAP	cluster vs. all 3DAP	martin
AT4G12620	ATORC1B,ORC1B,UNE13	ii1	-0.668056	0.00100728	1	-0.012	0.023	0.035	3 DAP	cluster vs. all 3DAP	martin
AT5G54260	ATMRE11,MRE11	ii1	-0.601181	0.00106087	1	-0.016	0.045	0.061	3 DAP	cluster vs. all 3DAP	martin
AT5G41070	DRB5	ii1	-1.65523	0.00117878	1	-0.007	0.006	0.013	3 DAP	cluster vs. all 3DAP	picard
AT1G64490	NA	ii1	0.35693175160125445	0.00120225	1	0.012	0.045	0.033	3 DAP	cluster vs. all 3DAP	martin
AT1G06150	EMB1444,LHL1	ii1	-0.760567	0.00121572	1	-0.014	0.038	0.052	3 DAP	cluster vs. all 3DAP	martin
AT5G56950	NAP1;3,NFA03,NFA3	ii1	0.10576970151790044	0.00126483	1	0.016	0.096	0.08	3 DAP	cluster vs. all 3DAP	picard
AT1G20670	BRD1	ii1	-0.556481	0.00126882	1	-0.021	0.105	0.126	3 DAP	cluster vs. all 3DAP	picard
AT5G48470	PRDA1	ii1	-0.820198	0.0012715	1	-0.015	0.018	0.033	3 DAP	cluster vs. all 3DAP	martin
AT5G05660	ATNFXL2,EBI,NFXL2	ii1	-0.556392	0.00128201	1	-0.019	0.068	0.087	3 DAP	cluster vs. all 3DAP	martin
AT5G19480	MED19B	ii1	-0.391261	0.00129766	1	-0.019	0.171	0.19	3 DAP	cluster vs. all 3DAP	picard
AT2G21710	EMB2219	ii1	-0.783784	0.00130917	1	-0.018	0.029	0.047	3 DAP	cluster vs. all 3DAP	martin
AT5G46550	NA	ii1	-0.66272	0.00130971	1	-0.014	0.06	0.074	3 DAP	cluster vs. all 3DAP	picard
AT1G18950	DDR4	ii1	-0.517363	0.00136995	1	-0.019	0.164	0.183	3 DAP	cluster vs. all 3DAP	martin
AT3G15140	ERI-1	ii1	-1.0985	0.00140905	1	-0.01	0.014	0.024	3 DAP	cluster vs. all 3DAP	martin
AT2G30470	HSI2,VAL1	ii1	-0.500367	0.00143023	1	-0.017	0.137	0.154	3 DAP	cluster vs. all 3DAP	martin
AT1G67775	CLE8	ii1	-1.13373	0.00152458	1	-0.026	0.029	0.055	3 DAP	cluster vs. all 3DAP	martin
AT1G28050	BBX13	ii1	-0.460452	0.00174656	1	-0.011	0.133	0.144	3 DAP	cluster vs. all 3DAP	picard
AT4G00990	AtJMJ17,JMJ27	ii1	-0.863084	0.00179596	1	-0.013	0.05	0.063	3 DAP	cluster vs. all 3DAP	picard
AT5G10010	HIT4	ii1	-0.482161	0.00189885	1	-0.02	0.104	0.124	3 DAP	cluster vs. all 3DAP	martin
AT3G27000	ARP2,ATARP2,WRM	ii1	-0.591457	0.00195145	1	-0.016	0.065	0.081	3 DAP	cluster vs. all 3DAP	picard
AT2G15740	GAL1	ii1	-1.27325	0.00196939	1	-0.005	0.005	0.01	3 DAP	cluster vs. all 3DAP	martin
AT4G31120	AtPMRT5,CAU1,PRMT5,SKB1	ii1	-0.559602	0.00199826	1	-0.017	0.065	0.082	3 DAP	cluster vs. all 3DAP	picard
AT3G54180	CDC2B,CDKB1;1	ii1	-1.11495	0.00206517	1	-0.012	0.009	0.021	3 DAP	cluster vs. all 3DAP	martin
AT3G60110	NA	ii1	-0.882599	0.00220046	1	-0.011	0.021	0.032	3 DAP	cluster vs. all 3DAP	picard
AT1G22310	ATMBD8,MBD8	ii1	-0.631075	0.00223084	1	-0.017	0.044	0.061	3 DAP	cluster vs. all 3DAP	picard
AT2G23380	CLF,ICU1,SDG1,SET1	ii1	-0.70928	0.00226636	1	-0.016	0.094	0.11	3 DAP	cluster vs. all 3DAP	picard
AT4G30935	ATWRKY32,WRKY32	ii1	-0.57945	0.00230838	1	-0.014	0.052	0.066	3 DAP	cluster vs. all 3DAP	martin
AT2G17410	ARID2	ii1	-0.475742	0.00233363	1	-0.023	0.139	0.162	3 DAP	cluster vs. all 3DAP	picard
AT1G20930	CDKB2;2	ii1	-0.655663	0.00240945	1	-0.009	0.02	0.029	3 DAP	cluster vs. all 3DAP	martin
AT1G43245	NA	ii1	0.2536675710789562	0.0025025	1	0.008	0.023	0.015	3 DAP	cluster vs. all 3DAP	picard
AT4G18880	AT-HSFA4A,HSF	ii1	0.5603191470155329	0.00255157	1	0.006	0.014	0.008	3 DAP	cluster vs. all 3DAP	martin
AT5G13790	AGL15	ii1	-0.884014	0.00256084	1	-0.011	0.015	0.026	3 DAP	cluster vs. all 3DAP	picard
AT5G06770	KHZ2	ii1	-1.02865	0.00284694	1	-0.015	0.025	0.04	3 DAP	cluster vs. all 3DAP	martin
AT5G64630	FAS2,MUB3.9,NFB01,NFB1	ii1	-0.837675	0.0028607	1	-0.013	0.027	0.04	3 DAP	cluster vs. all 3DAP	picard
AT2G36270	ABI5,AtABI5,DPBF1,GIA1	ii1	-0.587318	0.00294542	1	-0.015	0.046	0.061	3 DAP	cluster vs. all 3DAP	martin
AT4G14990	AtPAT1H2,PAT1H2,PATH2	ii1	-0.697877	0.0030967	1	-0.012	0.053	0.065	3 DAP	cluster vs. all 3DAP	martin
AT1G57820	ORTH2,VIM1	ii1	-0.798491	0.00320666	1	-0.009	0.029	0.038	3 DAP	cluster vs. all 3DAP	martin
AT1G08880	G-H2AX,GAMMA-H2AX,H2AXA,HTA5	ii1	-0.196827	0.00323276	1	0.025	0.177	0.152	3 DAP	cluster vs. all 3DAP	picard
AT3G33520	ARP6,ATARP6,ESD1,SUF3	ii1	-0.546105	0.00327788	1	-0.014	0.05	0.064	3 DAP	cluster vs. all 3DAP	picard
AT3G57300	ATINO80,INO80	ii1	-0.329565	0.00336503	1	-0.01	0.274	0.284	3 DAP	cluster vs. all 3DAP	picard
AT4G21320	HSA32	ii1	-0.767252	0.00351976	1	-0.01	0.017	0.027	3 DAP	cluster vs. all 3DAP	martin
AT3G51880	AtHMGB1,HMGB1,NFD1	ii1	-0.436616	0.00366652	1	-0.016	0.192	0.208	3 DAP	cluster vs. all 3DAP	picard
AT5G65060	AGL70,FCL3,MAF3	ii1	-0.38916	0.00367025	1	-0.014	0.213	0.227	3 DAP	cluster vs. all 3DAP	picard
AT3G06660	NA	ii1	-0.594746	0.00367831	1	-0.009	0.037	0.046	3 DAP	cluster vs. all 3DAP	martin
AT1G25550	HHO3,NIGT1.1	ii1	0.32629974121754457	0.00383288	1	0.012	0.067	0.055	3 DAP	cluster vs. all 3DAP	martin
AT4G24770	ATRBP31,ATRBP33,CP31,CP31A,CP33a,RBP31	ii1	-0.39839	0.00426982	1	-0.015	0.053	0.068	3 DAP	cluster vs. all 3DAP	martin
AT5G22290	anac089,FSQ6,NAC089,NTL14	ii1	-0.82958	0.00427124	1	-0.015	0.038	0.053	3 DAP	cluster vs. all 3DAP	martin
AT5G38140	NF-YC12	ii1	-0.830233	0.00437607	1	-0.013	0.076	0.089	3 DAP	cluster vs. all 3DAP	martin
AT1G05120	NA	ii1	-0.422458	0.00443759	1	-0.013	0.162	0.175	3 DAP	cluster vs. all 3DAP	picard
AT2G36000	EMB3114,mTERF,SL1	ii1	-0.650071	0.004614	1	-0.01	0.021	0.031	3 DAP	cluster vs. all 3DAP	martin
AT1G34180	anac016,NAC016	ii1	-0.728708	0.00464499	1	-0.012	0.01	0.022	3 DAP	cluster vs. all 3DAP	martin
AT4G03090	AtNDX,NDX	ii1	-0.571612	0.00475728	1	-0.013	0.043	0.056	3 DAP	cluster vs. all 3DAP	martin
AT2G44980	ASG3,CHR10	ii1	-0.786188	0.0050862	1	-0.008	0.02	0.028	3 DAP	cluster vs. all 3DAP	picard
AT5G42400	ATXR7,SDG25	ii1	-0.370887	0.00568402	1	-0.005	0.263	0.268	3 DAP	cluster vs. all 3DAP	picard
AT5G66750	ATDDM1,CHA1,CHR01,CHR1,DDM1,SOM1,SOM4	ii1	-0.668692	0.00568845	1	-0.013	0.04	0.053	3 DAP	cluster vs. all 3DAP	picard
AT5G60850	AtDOF5.4,OBP4	ii1	-0.815302	0.00583528	1	-0.012	0.025	0.037	3 DAP	cluster vs. all 3DAP	martin
AT3G26744	ATICE1,ICE1,SCREAM,SCRM	ii1	-0.704174	0.0060236	1	-0.017	0.079	0.096	3 DAP	cluster vs. all 3DAP	martin
AT5G20000	NA	ii1	-0.104661	0.00627346	1	0.023	0.146	0.123	3 DAP	cluster vs. all 3DAP	picard
AT3G27260	GTE8	ii1	-0.283206	0.00654568	1	-0.004	0.372	0.376	3 DAP	cluster vs. all 3DAP	picard
AT1G26660	NA	ii1	-0.568638	0.00674173	1	-0.013	0.032	0.045	3 DAP	cluster vs. all 3DAP	martin
AT5G63790	ANAC102,NAC102	ii1	-0.798634	0.00684743	1	-0.011	0.028	0.039	3 DAP	cluster vs. all 3DAP	martin
AT2G46530	ARF11	ii1	0.3532005516337602	0.00685386	1	0.004	0.011	0.007	3 DAP	cluster vs. all 3DAP	martin
AT5G24330	ATXR6,SDG34	ii1	-1.47056	0.00712281	1	-0.012	0.006	0.018	3 DAP	cluster vs. all 3DAP	picard
AT5G59820	AtZAT12,RHL41,ZAT12	ii1	0.15830910128099251	0.00720441	1	0.015	0.073	0.058	3 DAP	cluster vs. all 3DAP	martin
AT3G16350	NID1	ii1	-0.847496	0.00791224	1	-0.006	0.008	0.014	3 DAP	cluster vs. all 3DAP	martin
AT5G20320	ATDCL4,DCL4	ii1	-0.408438	0.00854313	1	-0.014	0.117	0.131	3 DAP	cluster vs. all 3DAP	picard
AT4G29000	TCX5	ii1	-0.584859	0.00894691	1	-0.012	0.053	0.065	3 DAP	cluster vs. all 3DAP	martin
AT3G22270	AtPAT1H1,PAT1H1,PATH1	ii1	-0.6009	0.00920699	1	-0.012	0.124	0.136	3 DAP	cluster vs. all 3DAP	martin
AT5G09840	MNU2	ii1	-1.00994	0.00922326	1	-0.008	0.014	0.022	3 DAP	cluster vs. all 3DAP	martin
AT2G23350	PAB4,PABP4	ii1	-0.346375	0.00923095	1	-0.004	0.254	0.258	3 DAP	cluster vs. all 3DAP	martin
AT2G16780	MSI02,MSI2,NFC02,NFC2	ii1	-0.526785	0.0092998	1	-0.014	0.037	0.051	3 DAP	cluster vs. all 3DAP	picard
AT4G35570	HMGB5,HMGD,NFD05,NFD5	ii1	-0.13265	0.00959192	1	0.026	0.176	0.15	3 DAP	cluster vs. all 3DAP	picard
AT5G43990	SDG18,SUVR2	ii1	-0.434652	0.00971771	1	-0.012	0.127	0.139	3 DAP	cluster vs. all 3DAP	picard
AT5G19400	SMG7	ii1	-0.503001	0.00977187	1	-0.011	0.128	0.139	3 DAP	cluster vs. all 3DAP	martin
AT2G47460	ATMYB12,MYB12,PFG1	oi1	4.1904	0	0	0.395	0.429	0.034	3 DAP	cluster vs. all 3DAP	martin
AT4G00730	AHDP,ANL2	oi1	2.9464178902461446	0	0	0.301	0.369	0.068	3 DAP	cluster vs. all 3DAP	martin
AT1G05230	HDG2	oi1	-3.74656	0	0	-0.249	0.026	0.275	3 DAP	cluster vs. all 3DAP	martin
AT2G46810	MYC70	oi1	1.8524507161654855	0	0	0.203	0.319	0.116	3 DAP	cluster vs. all 3DAP	martin
AT2G02070	AtIDD5,IDD5,RVN	oi1	2.2293596360129895	0	0	0.198	0.281	0.083	3 DAP	cluster vs. all 3DAP	martin
AT2G37260	ATWRKY44,DSL1,TTG2,WRKY44	oi1	-4.01302	0	0	-0.197	0.011	0.208	3 DAP	cluster vs. all 3DAP	martin
AT1G05490	chr31,CLSY3	oi1	0.8843566041369355	0	0	0.19299999999999995	0.695	0.502	3 DAP	cluster vs. all 3DAP	picard
AT1G12860	ICE2,SCRM2	oi1	3.1337522141390117	2.131773046366801e-289	4.637672262370975e-285	0.135	0.159	0.024	3 DAP	cluster vs. all 3DAP	martin
AT3G57230	AGL16	oi1	-1.89977	1.876514778689526e-229	4.0823579010390636e-225	-0.181	0.08	0.261	3 DAP	cluster vs. all 3DAP	picard
AT3G57390	AGL18	oi1	-1.83587	2.9381898918269528e-198	6.392032109669537e-194	-0.16	0.062	0.222	3 DAP	cluster vs. all 3DAP	picard
AT4G04890	PDF2	oi1	-1.7637	1.6321751450434601e-186	3.550797028042048e-182	-0.15	0.064	0.214	3 DAP	cluster vs. all 3DAP	martin
AT1G76880	DF1	oi1	0.5901719489588331	3.6910218951506695e-175	8.029818132900282e-171	0.139	0.684	0.545	3 DAP	cluster vs. all 3DAP	martin
AT4G18960	AG	oi1	-3.50525	7.976445754740615e-171	1.7352757739438208e-166	-0.112	0.01	0.122	3 DAP	cluster vs. all 3DAP	picard
AT3G15510	ANAC056,ATNAC2,NAC2,NARS1	oi1	0.8918128206195792	2.1589871412104163e-169	4.696876525703262e-165	0.16599999999999998	0.364	0.198	3 DAP	cluster vs. all 3DAP	martin
AT2G45650	AGL6,RSB1	oi1	-4.06366	1.160929589887884e-161	2.5256023228010917e-157	-0.1	0.005	0.105	3 DAP	cluster vs. all 3DAP	picard
AT4G31550	ATWRKY11,WRKY11	oi1	-2.79916	3.8775235187652813e-159	8.435552415073867e-155	-0.109	0.02	0.129	3 DAP	cluster vs. all 3DAP	martin
AT3G58780	AGL1,SHP1	oi1	-0.989987	1.6277394511513806e-156	3.54114717597983e-152	-0.068	0.579	0.647	3 DAP	cluster vs. all 3DAP	picard
AT4G29790	SCS2B	oi1	-1.91385	4.90206946753121e-149	1.0664452126614149e-144	-0.106	0.026	0.132	3 DAP	cluster vs. all 3DAP	martin
AT5G60690	AVB1,IFL,IFL1,REV	oi1	-1.45834	1.2035333067090332e-133	2.618286708745502e-129	-0.113	0.049	0.162	3 DAP	cluster vs. all 3DAP	martin
AT3G19290	ABF4,AREB2,AtAREB2	oi1	-1.44808	1.7734327716832656e-128	3.858102994796944e-124	-0.109	0.043	0.152	3 DAP	cluster vs. all 3DAP	martin
AT4G18020	APRR2,PRR2	oi1	-5.52298	2.0046956613644333e-127	4.3612154112983236e-123	-0.079	0.002	0.081	3 DAP	cluster vs. all 3DAP	martin
AT5G23260	ABS,AGL32,TT16	oi1	-3.20291	3.4404705028919285e-127	7.48474357904139e-123	-0.082	0.008	0.09	3 DAP	cluster vs. all 3DAP	picard
AT4G14140	DMT02,DMT2,MET02,MET2	oi1	-8.64653	7.212081153859647e-122	1.568988255022166e-117	-0.089	0	0.089	3 DAP	cluster vs. all 3DAP	picard
AT4G08990	NA	oi1	-10.5588	5.720735127153395e-119	1.244545926912221e-114	-0.076	0	0.076	3 DAP	cluster vs. all 3DAP	picard
AT5G08130	BIM1	oi1	0.8848495102875698	1.9771252268770362e-112	4.301235931070993e-108	0.121	0.402	0.281	3 DAP	cluster vs. all 3DAP	martin
AT2G42830	AGL5,SHP2	oi1	-0.680728	8.502125326391941e-112	1.8496373647565667e-107	-0.149	0.246	0.395	3 DAP	cluster vs. all 3DAP	picard
AT4G25530	FWA,HDG6	oi1	-2.88049	1.825900891632237e-105	3.9722473897459324e-101	-0.078	0.01	0.088	3 DAP	cluster vs. all 3DAP	martin
AT2G32550	NOT9c	oi1	-3.36525	2.6782327730431027e-105	5.826495397755271e-101	-0.084	0.008	0.092	3 DAP	cluster vs. all 3DAP	martin
AT3G17040	HCF107	oi1	-4.02774	2.7178705625836364e-104	5.912727408900702e-100	-0.059	0.002	0.061	3 DAP	cluster vs. all 3DAP	martin
AT3G47460	ATSMC2,SMC2B	oi1	1.834870383470978	3.88303572391727e-103	8.44754421738202e-99	0.08	0.132	0.052	3 DAP	cluster vs. all 3DAP	picard
AT1G71770	PAB5	oi1	-1.40223	1.9619425764115862e-102	4.268206074983406e-98	-0.089	0.033	0.122	3 DAP	cluster vs. all 3DAP	martin
AT3G23590	MED33A,MED5A,RFR1	oi1	-1.15186	1.2048723482394779e-98	2.6211997935949846e-94	-0.105	0.078	0.183	3 DAP	cluster vs. all 3DAP	picard
AT3G63140	CSP41A	oi1	-6.93862	8.571881781542252e-96	1.8648128815745167e-91	-0.068	0	0.068	3 DAP	cluster vs. all 3DAP	martin
AT5G11530	EMF1	oi1	-0.967929	7.959590591000005e-94	1.731608933072051e-89	-0.119	0.128	0.247	3 DAP	cluster vs. all 3DAP	martin
AT5G65710	HSL2	oi1	-1.49716	8.359286466735011e-89	1.8185627708382017e-84	-0.087	0.039	0.126	3 DAP	cluster vs. all 3DAP	martin
AT1G01720	ANAC002,ANAC2,ATAF1	oi1	1.3780159239277443	5.601103712796785e-88	1.2185201127189409e-83	0.098	0.234	0.136	3 DAP	cluster vs. all 3DAP	martin
AT4G31900	CHR7,PKR2	oi1	-4.47032	3.130988191393127e-87	6.811464810375747e-83	-0.073	0.004	0.077	3 DAP	cluster vs. all 3DAP	picard
AT4G37470	KAI2	oi1	1.0543168397091427	8.511095248368009e-84	1.85158877128246e-79	0.096	0.24	0.144	3 DAP	cluster vs. all 3DAP	picard
AT2G46830	AtCCA1,CCA1	oi1	-3.82021	1.057608282699346e-83	2.300826819012427e-79	-0.055	0.003	0.058	3 DAP	cluster vs. all 3DAP	martin
AT5G27220	NA	oi1	-1.58233	2.184896654048941e-82	4.753242670883472e-78	-0.067	0.022	0.089	3 DAP	cluster vs. all 3DAP	picard
AT3G10010	DML2	oi1	0.7229481857821294	1.900539840412978e-80	4.1346244228184335e-76	0.095	0.401	0.306	3 DAP	cluster vs. all 3DAP	picard
AT2G18880	VEL2,VIL3	oi1	-3.93446	7.302487632149558e-80	1.5886561843741363e-75	-0.054	0.003	0.057	3 DAP	cluster vs. all 3DAP	picard
AT3G53920	SIG3,SIGC	oi1	-1.09979	4.6141564587351255e-79	1.0038097375978263e-74	-0.077	0.041	0.118	3 DAP	cluster vs. all 3DAP	martin
AT1G30810	JMJ18,PHD3	oi1	-3.71862	7.417383713170781e-79	1.6136518268003035e-74	-0.049	0.003	0.052	3 DAP	cluster vs. all 3DAP	picard
AT4G15960	NA	oi1	-3.45715	1.148923922179554e-78	2.49948399270162e-74	-0.052	0.003	0.055	3 DAP	cluster vs. all 3DAP	picard
AT5G24890	NA	oi1	0.9781093073864714	1.6704813209062302e-78	3.634132113631503e-74	0.095	0.242	0.147	3 DAP	cluster vs. all 3DAP	martin
AT5G54940	NA	oi1	-0.871358	1.8999888095541542e-75	4.133425655185063e-71	-0.087	0.075	0.162	3 DAP	cluster vs. all 3DAP	martin
AT2G29140	APUM3,PUM3	oi1	-2.90049	9.44354868034923e-75	2.0544440154099748e-70	-0.052	0.005	0.057	3 DAP	cluster vs. all 3DAP	martin
AT1G02580	EMB173,FIS1,MEA,SDG5	oi1	-3.73174	8.651895643798206e-74	1.8822198973083e-69	-0.046	0.003	0.049	3 DAP	cluster vs. all 3DAP	picard
AT3G17590	BSH,CHE1	oi1	-0.999132	7.879806736340703e-72	1.71425195549092e-67	-0.09	0.076	0.166	3 DAP	cluster vs. all 3DAP	picard
AT1G01060	LHY,LHY1	oi1	-3.32114	8.107730798124901e-67	1.7638368351320722e-62	-0.041	0.002	0.043	3 DAP	cluster vs. all 3DAP	martin
AT1G54440	AAtrimmer1,AtRRP6L1,RRP6L1	oi1	-0.600559	1.1492013084522862e-66	2.5000874465379492e-62	-0.092	0.095	0.187	3 DAP	cluster vs. all 3DAP	martin
AT3G19350	MPC	oi1	-2.09481	6.460950224532973e-66	1.4055797213471479e-61	-0.06	0.02	0.08	3 DAP	cluster vs. all 3DAP	martin
AT1G59640	BPE,BPEp,BPEub,ZCW32	oi1	-3.41603	1.192897139643604e-64	2.5951477272946607e-60	-0.04	0.003	0.043	3 DAP	cluster vs. all 3DAP	martin
AT1G19330	AFR2	oi1	-0.67479	3.647422631353491e-64	7.934967934509522e-60	-0.091	0.122	0.213	3 DAP	cluster vs. all 3DAP	martin
AT1G29010	TIE3	oi1	-4.66552	4.830207311355545e-64	1.0508116005853988e-59	-0.048	0.001	0.049	3 DAP	cluster vs. all 3DAP	martin
AT5G43630	TZP	oi1	-2.90472	1.2706073947896256e-62	2.7642063873648302e-58	-0.038	0.003	0.041	3 DAP	cluster vs. all 3DAP	martin
AT4G37180	HHO5,UIF1	oi1	-1.29429	1.4664637597714273e-62	3.19029190938274e-58	-0.073	0.069	0.142	3 DAP	cluster vs. all 3DAP	martin
AT3G51000	NA	oi1	-0.896767	6.2172344276306336e-62	1.3525593497310444e-57	-0.075	0.069	0.144	3 DAP	cluster vs. all 3DAP	picard
AT2G02820	AtMYB88,MYB88	oi1	-2.03765	5.9003019080768234e-61	1.283610680102113e-56	-0.046	0.01	0.056	3 DAP	cluster vs. all 3DAP	martin
AT1G76110	NA	oi1	-3.02879	4.749669351239042e-60	1.0332905673620536e-55	-0.042	0.003	0.045	3 DAP	cluster vs. all 3DAP	picard
AT2G41470	NA	oi1	-3.28616	1.2507295747079516e-59	2.720962189777149e-55	-0.037	0.002	0.039	3 DAP	cluster vs. all 3DAP	martin
AT3G42670	CHR38,CLSY,CLSY1	oi1	-5.21368	1.7186103791045428e-59	3.738836879741932e-55	-0.033	0.001	0.034	3 DAP	cluster vs. all 3DAP	picard
AT5G50780	AtMORC4	oi1	-3.4019	2.0178384752135048e-57	4.38980760282698e-53	-0.039	0.004	0.043	3 DAP	cluster vs. all 3DAP	martin
AT1G20340	DRT112,PETE2	oi1	-1.2507	2.891295271528742e-57	6.290012863210778e-53	-0.059	0.027	0.086	3 DAP	cluster vs. all 3DAP	martin
AT2G32370	HDG3	oi1	-2.35286	3.6939558271595513e-57	8.036200901985602e-53	-0.048	0.016	0.064	3 DAP	cluster vs. all 3DAP	martin
AT1G52890	ANAC019,ANAC19,NAC019	oi1	1.8410222852516576	3.904503093470289e-57	8.494246479844614e-53	0.034	0.047	0.013	3 DAP	cluster vs. all 3DAP	martin
AT1G67270	NA	oi1	-4.94647	5.670986465496885e-57	1.2337231055688472e-52	-0.041	0.001	0.042	3 DAP	cluster vs. all 3DAP	martin
AT2G26740	ATSEH,SEH	oi1	-3.07647	5.805722178340234e-57	1.2630348598979176e-52	-0.041	0.003	0.044	3 DAP	cluster vs. all 3DAP	picard
AT1G70060	SNL4	oi1	-3.29031	3.392158512753051e-56	7.379640844494262e-52	-0.037	0.002	0.039	3 DAP	cluster vs. all 3DAP	picard
AT1G15340	MBD10	oi1	-0.860905	7.007019350051404e-56	1.524377059603683e-51	-0.064	0.051	0.115	3 DAP	cluster vs. all 3DAP	picard
AT1G15430	NA	oi1	-1.26197	2.38168269051092e-55	5.1813506932065063e-51	-0.056	0.029	0.085	3 DAP	cluster vs. all 3DAP	martin
AT3G05860	AGL45	oi1	-3.12893	8.177867062499059e-55	1.7790949794466706e-50	-0.037	0.004	0.041	3 DAP	cluster vs. all 3DAP	picard
AT2G35670	FIE2,FIS2	oi1	-3.59669	3.1444939523607356e-54	6.840846593360781e-50	-0.035	0.003	0.038	3 DAP	cluster vs. all 3DAP	picard
AT4G10920	KELP	oi1	-0.889275	3.7259256093188085e-54	8.105751163073069e-50	-0.068	0.049	0.117	3 DAP	cluster vs. all 3DAP	picard
AT3G20810	JMJ30,JMJD5	oi1	0.9106826452904788	9.497868782637383e-54	2.066261353662763e-49	0.082	0.32	0.238	3 DAP	cluster vs. all 3DAP	picard
AT3G54500	LNK2	oi1	-0.636638	2.843473353542227e-53	6.185976280631116e-49	-0.09	0.152	0.242	3 DAP	cluster vs. all 3DAP	martin
AT4G39100	SHL	oi1	-1.15567	4.0406440889773003e-53	8.790421215570118e-49	-0.05	0.025	0.075	3 DAP	cluster vs. all 3DAP	picard
AT1G24260	AGL9,SEP3	oi1	0.5199778112959452	4.6524150532295955e-53	1.0121328948300986e-48	0.084	0.485	0.401	3 DAP	cluster vs. all 3DAP	picard
AT5G47140	GATA27	oi1	-0.801934	2.6615486153889896e-52	5.790199012778747e-48	-0.067	0.065	0.132	3 DAP	cluster vs. all 3DAP	martin
AT1G07790	HTB1	oi1	-0.697106	4.4963242893893205e-52	9.781753491566463e-48	-0.066	0.057	0.123	3 DAP	cluster vs. all 3DAP	picard
AT3G50060	MYB77	oi1	-0.602158	6.197561924652277e-52	1.348279596708103e-47	-0.078	0.107	0.185	3 DAP	cluster vs. all 3DAP	martin
AT1G55600	ATWRKY10,MINI3,WRKY10	oi1	-6.73804	4.1067393775963725e-51	8.934211515960907e-47	-0.036	0.001	0.037	3 DAP	cluster vs. all 3DAP	martin
AT4G17520	HLN	oi1	-0.399171	4.1242697804484615e-51	8.972348907365627e-47	-0.094	0.145	0.239	3 DAP	cluster vs. all 3DAP	martin
AT4G26110	ATNAP1;1,NAP1;1	oi1	-0.490836	1.787760374428967e-50	3.8892726945702184e-46	-0.074	0.077	0.151	3 DAP	cluster vs. all 3DAP	picard
AT3G59410	ATGCN2,GCN2	oi1	-0.370731	1.9933135392137636e-50	4.3364536045595425e-46	-0.079	0.113	0.192	3 DAP	cluster vs. all 3DAP	martin
AT5G67180	EAT3,TOE3	oi1	-3.1251	2.131295712848479e-50	4.636633823301866e-46	-0.031	0.003	0.034	3 DAP	cluster vs. all 3DAP	martin
AT1G66050	ORTH5,VIM2	oi1	-2.25226	3.429553022234876e-50	7.460992599871973e-46	-0.036	0.006	0.042	3 DAP	cluster vs. all 3DAP	martin
AT4G40030	H3.3,HTR4	oi1	-0.272745	3.7976435817682633e-50	8.261773612136857e-46	-0.104	0.233	0.337	3 DAP	cluster vs. all 3DAP	picard
AT2G17560	HMGB4,NFD04,NFD4	oi1	-0.372424	3.9019411210622625e-50	8.488672908870954e-46	-0.08	0.111	0.191	3 DAP	cluster vs. all 3DAP	picard
AT5G14370	NA	oi1	-0.850096	5.433945709855069e-50	1.1821548891789702e-45	-0.057	0.047	0.104	3 DAP	cluster vs. all 3DAP	martin
AT3G03260	HDG8	oi1	-4.29051	5.932375487859717e-50	1.2905882873838817e-45	-0.044	0.003	0.047	3 DAP	cluster vs. all 3DAP	martin
AT1G15790	NA	oi1	-1.83534	1.1597732182869897e-49	2.5230866363833456e-45	-0.036	0.007	0.043	3 DAP	cluster vs. all 3DAP	martin
AT5G06270	GIR1	oi1	-2.41555	3.576400162995858e-49	7.78045855459749e-45	-0.036	0.006	0.042	3 DAP	cluster vs. all 3DAP	martin
AT5G09330	ANAC082,NAC082,VNI1	oi1	-0.421769	5.400853614551036e-49	1.1749557038455777e-44	-0.072	0.091	0.163	3 DAP	cluster vs. all 3DAP	martin
AT4G34830	MRL1,PDE346	oi1	-0.818522	1.3081848715455036e-48	2.8459561880472426e-44	-0.059	0.044	0.103	3 DAP	cluster vs. all 3DAP	martin
AT1G49770	RGE1,ZOU	oi1	-3.72103	4.438903674716807e-48	9.656834944346415e-44	-0.031	0.002	0.033	3 DAP	cluster vs. all 3DAP	martin
AT1G25440	BBX15,COL16	oi1	-3.38063	8.774279697302436e-48	1.908844548148145e-43	-0.029	0.001	0.03	3 DAP	cluster vs. all 3DAP	picard
AT5G23650	NA	oi1	-4.60562	1.658260715727244e-47	3.6075461870646185e-43	-0.03	0.001	0.031	3 DAP	cluster vs. all 3DAP	martin
AT2G19910	NA	oi1	-3.0028	2.5701257131600813e-46	5.591308488979757e-42	-0.028	0.002	0.03	3 DAP	cluster vs. all 3DAP	picard
AT5G62110	NA	oi1	-2.90248	4.2422519220211325e-46	9.22901905635697e-42	-0.029	0.003	0.032	3 DAP	cluster vs. all 3DAP	martin
AT1G27960	ECT9	oi1	-0.58987	4.291979695350615e-46	9.337201827235262e-42	-0.063	0.062	0.125	3 DAP	cluster vs. all 3DAP	martin
AT3G09600	LCL5,RVE8	oi1	-2.50087	4.886559601675499e-46	1.0630710413445045e-41	-0.033	0.003	0.036	3 DAP	cluster vs. all 3DAP	martin
AT1G55650	HMGB11	oi1	-2.27925	7.060814558723438e-46	1.536080207250284e-41	-0.034	0.005	0.039	3 DAP	cluster vs. all 3DAP	picard
AT3G12320	LNK3	oi1	-1.39377	1.1746141585881668e-45	2.555373102008557e-41	-0.042	0.015	0.057	3 DAP	cluster vs. all 3DAP	martin
AT3G46030	HTB11	oi1	-0.380167	1.3252036740703807e-45	2.8829805929401126e-41	-0.08	0.109	0.189	3 DAP	cluster vs. all 3DAP	picard
AT1G19000	NA	oi1	-1.3672	1.6287858262136196e-45	3.5434235649277286e-41	-0.042	0.017	0.059	3 DAP	cluster vs. all 3DAP	martin
AT1G74330	NA	oi1	-1.41738	2.4876617133321198e-45	5.411908057354025e-41	-0.044	0.018	0.062	3 DAP	cluster vs. all 3DAP	martin
AT4G36090	ALKBH9C	oi1	-5.96493	7.177234421174121e-45	1.56140734832643e-40	-0.027	0	0.027	3 DAP	cluster vs. all 3DAP	martin
AT1G64620	DOF1.8,VDOF2	oi1	-1.66541	1.1682334072429193e-44	2.541491777456971e-40	-0.039	0.016	0.055	3 DAP	cluster vs. all 3DAP	martin
AT2G34710	ATHB-14,ATHB14,PHB,PHB-1D	oi1	-3.14222	2.5955975749968296e-44	5.646722524405603e-40	-0.031	0.004	0.035	3 DAP	cluster vs. all 3DAP	martin
AT1G11950	NA	oi1	-2.36536	9.266521446062482e-44	2.0159317405908928e-39	-0.031	0.004	0.035	3 DAP	cluster vs. all 3DAP	picard
AT2G27990	BLH8,PNF	oi1	-4.2511	1.1540178820028267e-43	2.51056590229715e-39	-0.026	0.001	0.027	3 DAP	cluster vs. all 3DAP	martin
AT1G09200	H3.1,HTR2	oi1	-0.331352	4.203635550484954e-43	9.145009140080018e-39	-0.085	0.127	0.212	3 DAP	cluster vs. all 3DAP	picard
AT5G20420	CHR42,CLSY2	oi1	-3.56386	6.949811167507152e-43	1.5119314194911812e-38	-0.024	0.001	0.025	3 DAP	cluster vs. all 3DAP	picard
AT4G13670	PTAC5	oi1	-0.739968	1.3691276030531115e-42	2.9785371004420444e-38	-0.047	0.03	0.077	3 DAP	cluster vs. all 3DAP	martin
AT1G13950	ATELF5A-1,EIF-5A,EIF5A,ELF5A-1	oi1	-1.63216	2.936326299587797e-42	6.387977864753254e-38	-0.034	0.008	0.042	3 DAP	cluster vs. all 3DAP	martin
AT4G33980	COR28,HUP41	oi1	-0.793043	4.03697073475286e-42	8.782429833454847e-38	-0.051	0.044	0.095	3 DAP	cluster vs. all 3DAP	martin
AT5G19310	AtCHR23,CHR23	oi1	-0.566176	1.1368403940221506e-41	2.473196277195189e-37	-0.059	0.066	0.125	3 DAP	cluster vs. all 3DAP	picard
AT2G33860	ARF3,ETT	oi1	-1.3671	1.5164956835236553e-41	3.299136359505713e-37	-0.048	0.036	0.084	3 DAP	cluster vs. all 3DAP	martin
AT3G22440	NA	oi1	-0.458493	2.962404528327181e-41	6.444711051375783e-37	-0.068	0.099	0.167	3 DAP	cluster vs. all 3DAP	picard
AT1G71720	BSF,PBR1,PDE338,RLSB	oi1	-0.546328	3.0225467374814617e-41	6.575550427390921e-37	-0.054	0.056	0.11	3 DAP	cluster vs. all 3DAP	martin
AT4G24770	ATRBP31,ATRBP33,CP31,CP31A,CP33a,RBP31	oi1	-0.835835	4.1531370646282356e-41	9.035149684098728e-37	-0.05	0.034	0.084	3 DAP	cluster vs. all 3DAP	martin
AT1G48630	RACK1B,RACK1B_AT	oi1	-0.477615	6.15709549448341e-41	1.3394761248248658e-36	-0.062	0.068	0.13	3 DAP	cluster vs. all 3DAP	martin
AT1G22190	RAP2.4,RAP2.4d,WIND2	oi1	-3.49187	6.358737822768191e-41	1.3833434133432202e-36	-0.028	0.002	0.03	3 DAP	cluster vs. all 3DAP	martin
AT2G19920	NA	oi1	-2.42071	1.1056083048842612e-40	2.4052508672757103e-36	-0.028	0.004	0.032	3 DAP	cluster vs. all 3DAP	picard
AT1G36060	TG,WIND3	oi1	-4.0935	2.111933567048045e-40	4.594511475113022e-36	-0.028	0.002	0.03	3 DAP	cluster vs. all 3DAP	martin
AT5G57180	CIA2	oi1	-2.55502	3.434051695724705e-40	7.470779464049096e-36	-0.027	0.004	0.031	3 DAP	cluster vs. all 3DAP	martin
AT5G56950	NAP1;3,NFA03,NFA3	oi1	-0.599245	7.996702054535824e-40	1.7396825319642685e-35	-0.052	0.049	0.101	3 DAP	cluster vs. all 3DAP	picard
AT1G69410	ATELF5A-3,ELF5A-3	oi1	-0.335478	1.0135013070330074e-39	2.2048720934503077e-35	-0.063	0.087	0.15	3 DAP	cluster vs. all 3DAP	martin
AT4G14770	ATTCX2,SOL2,TCX2	oi1	3.1514018209695926	3.3822140626806134e-39	7.358006693361673e-35	0.019	0.022	0.003	3 DAP	cluster vs. all 3DAP	martin
AT3G13060	ECT5	oi1	-0.724278	1.296383908026175e-38	2.820283191910943e-34	-0.043	0.031	0.074	3 DAP	cluster vs. all 3DAP	martin
AT4G09960	AGL11,STK	oi1	-0.555536	1.7470239112849312e-38	3.800650519000367e-34	-0.027	0.531	0.558	3 DAP	cluster vs. all 3DAP	picard
AT2G37650	NA	oi1	-1.11724	3.279211822986757e-38	7.133925320907689e-34	-0.037	0.02	0.057	3 DAP	cluster vs. all 3DAP	martin
AT2G38250	NA	oi1	-3.58732	4.272857409379001e-38	9.295601294104015e-34	-0.022	0.002	0.024	3 DAP	cluster vs. all 3DAP	martin
AT3G53370	NA	oi1	-0.989708	4.61545964765044e-38	1.0040932463463531e-33	-0.039	0.019	0.058	3 DAP	cluster vs. all 3DAP	martin
AT3G24500	ATMBF1C,MBF1C	oi1	-1.02972	7.640723664670934e-38	1.6622394332491614e-33	-0.04	0.023	0.063	3 DAP	cluster vs. all 3DAP	martin
AT2G02760	ATUBC2,UBC2	oi1	-0.292795	7.828723100923584e-38	1.7031387106059255e-33	-0.076	0.123	0.199	3 DAP	cluster vs. all 3DAP	picard
AT1G16210	NA	oi1	-0.548364	1.2722731720260986e-37	2.7678302857427774e-33	-0.054	0.057	0.111	3 DAP	cluster vs. all 3DAP	martin
AT1G25550	HHO3,NIGT1.1	oi1	-0.986196	1.716657412237492e-37	3.734588200322664e-33	-0.042	0.03	0.072	3 DAP	cluster vs. all 3DAP	martin
AT5G26760	RIMA	oi1	-0.301122	3.2646422096562864e-37	7.102229127107249e-33	-0.072	0.125	0.197	3 DAP	cluster vs. all 3DAP	martin
AT5G05410	DREB2,DREB2A	oi1	-0.691562	5.161803707965129e-37	1.1229503966678138e-32	-0.048	0.048	0.096	3 DAP	cluster vs. all 3DAP	martin
AT3G44260	AtCAF1a,CAF1a	oi1	-1.24866	7.176944684368264e-37	1.5613443160843158e-32	-0.039	0.021	0.06	3 DAP	cluster vs. all 3DAP	martin
AT4G11400	NA	oi1	-2.00729	2.585048945418805e-36	5.62377398075861e-32	-0.032	0.012	0.044	3 DAP	cluster vs. all 3DAP	picard
AT5G56180	ARP8,ATARP8	oi1	-0.775912	2.7028017466626613e-36	5.87994519986462e-32	-0.045	0.035	0.08	3 DAP	cluster vs. all 3DAP	picard
AT5G12330	LRP1	oi1	-3.2993	2.704659818337443e-36	5.883987434793107e-32	-0.022	0.002	0.024	3 DAP	cluster vs. all 3DAP	martin
AT5G47390	KUA1,MYBH	oi1	-0.505882	7.653730947408279e-36	1.6650691676086714e-31	-0.052	0.058	0.11	3 DAP	cluster vs. all 3DAP	martin
AT3G01330	DEL3,E2FF,E2L2	oi1	-0.910633	1.030120815529601e-35	2.241027834184647e-31	-0.036	0.02	0.056	3 DAP	cluster vs. all 3DAP	martin
AT3G54390	NA	oi1	0.2168031375041052	1.4557913874257987e-35	3.167074163344825e-31	0.079	0.253	0.174	3 DAP	cluster vs. all 3DAP	martin
AT1G57800	ORTH3,VIM5	oi1	-2.19341	1.9785684761447778e-35	4.3043757198529645e-31	-0.026	0.004	0.03	3 DAP	cluster vs. all 3DAP	martin
AT5G56270	ATWRKY2,WRKY2	oi1	-2.8214	2.0247943699970207e-35	4.404940151928519e-31	-0.021	0.002	0.023	3 DAP	cluster vs. all 3DAP	martin
AT1G67775	CLE8	oi1	-1.23145	2.2491936693431527e-35	4.893120827656029e-31	-0.043	0.024	0.067	3 DAP	cluster vs. all 3DAP	martin
AT5G03220	MED7A	oi1	-0.956752	5.948663497507831e-35	1.2941317438828284e-30	-0.036	0.019	0.055	3 DAP	cluster vs. all 3DAP	picard
AT3G57190	PrfB3	oi1	-1.82081	6.082610255825932e-35	1.3232718611549318e-30	-0.024	0.004	0.028	3 DAP	cluster vs. all 3DAP	martin
AT4G30980	DROP2,LRL2	oi1	-3.36019	6.425030421856719e-35	1.3977653682749292e-30	-0.022	0.002	0.024	3 DAP	cluster vs. all 3DAP	martin
AT5G43810	AGO10,PNH,ZLL	oi1	-1.41844	7.510353549297542e-35	1.6338774146496806e-30	-0.035	0.02	0.055	3 DAP	cluster vs. all 3DAP	picard
AT1G58100	AtTCP8,TCP8	oi1	-0.545419	9.104853266468981e-35	1.9807608281203273e-30	-0.046	0.045	0.091	3 DAP	cluster vs. all 3DAP	martin
AT3G12820	AtMYB10,MYB10	oi1	-3.86656	1.1534830280775618e-34	2.5094023275827355e-30	-0.02	0.002	0.022	3 DAP	cluster vs. all 3DAP	martin
AT4G12740	NA	oi1	-1.38522	1.863978450179447e-34	4.055085118365388e-30	-0.029	0.009	0.038	3 DAP	cluster vs. all 3DAP	picard
AT5G57150	NA	oi1	-3.17621	2.7834524020383457e-34	6.0554007006344215e-30	-0.022	0.001	0.023	3 DAP	cluster vs. all 3DAP	martin
AT3G51880	AtHMGB1,HMGB1,NFD1	oi1	-0.203382	3.1245023151995056e-34	6.797354786716525e-30	-0.076	0.157	0.233	3 DAP	cluster vs. all 3DAP	picard
AT3G59960	ASHH4,SDG24	oi1	-3.43358	3.265786180927235e-34	7.104717836607198e-30	-0.025	0.001	0.026	3 DAP	cluster vs. all 3DAP	martin
AT3G48510	AITR2,DIG1	oi1	2.0510195445854555	3.505406436070757e-34	7.626011701671931e-30	0.024	0.034	0.01	3 DAP	cluster vs. all 3DAP	martin
AT5G54640	ATHTA1,HTA1,RAT5	oi1	-0.394437	4.671075136316612e-34	1.016192395905679e-29	-0.054	0.062	0.116	3 DAP	cluster vs. all 3DAP	picard
AT5G17690	AtLHP1,LHP1,TFL2	oi1	-0.35844	5.251148588635569e-34	1.1423873754576679e-29	-0.059	0.088	0.147	3 DAP	cluster vs. all 3DAP	picard
AT5G43090	APUM13,PUM13	oi1	-3.52648	7.872616921004768e-34	1.712687811164587e-29	-0.02	0.001	0.021	3 DAP	cluster vs. all 3DAP	martin
AT2G22430	ATHB6,HB6	oi1	-0.533868	1.0061399043015467e-33	2.1888573618080146e-29	-0.065	0.133	0.198	3 DAP	cluster vs. all 3DAP	martin
AT3G19080	NA	oi1	-0.923884	1.664518837472624e-33	3.621160730921693e-29	-0.032	0.018	0.05	3 DAP	cluster vs. all 3DAP	picard
AT4G16141	AtGATA17L,GATA17L	oi1	-0.746325	1.6767869157138623e-33	3.647849935135507e-29	-0.043	0.035	0.078	3 DAP	cluster vs. all 3DAP	martin
AT3G04670	ATWRKY39,WRKY39	oi1	-1.11809	2.150499222274323e-33	4.678411058057789e-29	-0.033	0.016	0.049	3 DAP	cluster vs. all 3DAP	martin
AT2G37470	HTB5	oi1	-0.384201	8.185361064068485e-33	1.7807252994880986e-28	-0.057	0.067	0.124	3 DAP	cluster vs. all 3DAP	picard
AT2G28200	NA	oi1	-2.40173	8.716500589181705e-33	1.8962747031764803e-28	-0.023	0.003	0.026	3 DAP	cluster vs. all 3DAP	martin
AT4G37610	BT5	oi1	-0.837219	1.6167703801189412e-32	3.5172839619487566e-28	-0.041	0.033	0.074	3 DAP	cluster vs. all 3DAP	martin
AT4G36280	AtMORC2,CRH1,MORC2	oi1	-2.15288	1.7054566382591194e-32	3.710220916532715e-28	-0.023	0.003	0.026	3 DAP	cluster vs. all 3DAP	martin
AT3G24440	VIL1,VRN5	oi1	-0.300501	1.892675452634016e-32	4.1175154472053015e-28	-0.049	0.06	0.109	3 DAP	cluster vs. all 3DAP	picard
AT5G14000	anac084,NAC084	oi1	-1.95413	2.3375621976979587e-32	5.085366561091909e-28	-0.024	0.007	0.031	3 DAP	cluster vs. all 3DAP	martin
AT5G40430	AtMYB22,MYB22	oi1	-5.47133	3.2241224626715595e-32	7.014078417541978e-28	-0.019	0	0.019	3 DAP	cluster vs. all 3DAP	martin
AT5G10980	H3.3,HTR8	oi1	-0.153447	3.413859706977581e-32	7.426851792529728e-28	-0.09	0.244	0.334	3 DAP	cluster vs. all 3DAP	picard
AT3G16350	NID1	oi1	-3.46468	4.094500333330255e-32	8.907585475159969e-28	-0.02	0.001	0.021	3 DAP	cluster vs. all 3DAP	martin
AT3G10480	ANAC050,NAC050,NAC50	oi1	-0.837199	4.5220703467635613e-32	9.837764039384127e-28	-0.036	0.023	0.059	3 DAP	cluster vs. all 3DAP	martin
AT5G45600	GAS41,TAF14B,YAF9a	oi1	-0.679993	4.5897519154005103e-32	9.985005291953809e-28	-0.035	0.025	0.06	3 DAP	cluster vs. all 3DAP	picard
AT1G08880	G-H2AX,GAMMA-H2AX,H2AXA,HTA5	oi1	-0.165314	4.702758681784729e-32	1.0230851512222676e-27	-0.07	0.111	0.181	3 DAP	cluster vs. all 3DAP	picard
AT4G02020	EZA1,SDG10,SWN	oi1	-0.255089	5.990350413058621e-32	1.3032007323609032e-27	-0.071	0.158	0.229	3 DAP	cluster vs. all 3DAP	picard
AT5G27230	NA	oi1	-1.38612	7.419098490625236e-32	1.61402487663552e-27	-0.024	0.009	0.033	3 DAP	cluster vs. all 3DAP	picard
AT4G35570	HMGB5,HMGD,NFD05,NFD5	oi1	-0.312227	1.1551283636410816e-31	2.5129817551011727e-27	-0.064	0.113	0.177	3 DAP	cluster vs. all 3DAP	picard
AT3G22680	DMS7,RDM1	oi1	-0.813739	1.328045861360794e-31	2.8891637713904075e-27	-0.039	0.022	0.061	3 DAP	cluster vs. all 3DAP	martin
AT3G61240	RH12	oi1	-0.262019	1.8018122639059387e-31	3.91984258012737e-27	-0.061	0.1	0.161	3 DAP	cluster vs. all 3DAP	martin
AT4G01120	ATBZIP54,GBF2	oi1	-0.870659	1.8551984072315682e-31	4.0359841349322765e-27	-0.026	0.014	0.04	3 DAP	cluster vs. all 3DAP	martin
AT4G24470	AtTIFY1,GATA25,TIFY1,ZIM	oi1	-0.423468	6.320226951766319e-31	1.3749653733567628e-26	-0.039	0.038	0.077	3 DAP	cluster vs. all 3DAP	martin
AT5G67480	ATBT4,BT4	oi1	0.7890896571612376	9.113390197917375e-31	1.982618037556925e-26	0.062	0.226	0.164	3 DAP	cluster vs. all 3DAP	martin
AT5G12840	ATHAP2A,AtNFYA1,EMB2220,HAP2A,NF-YA1,NFYA1	oi1	-0.326329	1.2995247794838563e-30	2.8271161577671295e-26	-0.045	0.054	0.099	3 DAP	cluster vs. all 3DAP	martin
AT2G18870	VEL3,VIL4	oi1	-4.42734	1.3375429500398947e-30	2.909824687811791e-26	-0.016	0	0.016	3 DAP	cluster vs. all 3DAP	martin
AT3G59580	NLP9	oi1	1.5451646589703056	1.992204841179809e-30	4.3340416319866744e-26	0.027	0.046	0.019	3 DAP	cluster vs. all 3DAP	martin
AT3G53730	NA	oi1	-0.144365	2.5826354748427083e-30	5.618523475520312e-26	-0.073	0.15	0.223	3 DAP	cluster vs. all 3DAP	picard
AT5G59690	NA	oi1	-0.188257	5.77214427657496e-30	1.2557299873688826e-25	-0.068	0.135	0.203	3 DAP	cluster vs. all 3DAP	picard
AT4G36590	AGL40	oi1	-1.8301	9.716937892221728e-30	2.113919838452837e-25	-0.031	0.016	0.047	3 DAP	cluster vs. all 3DAP	martin
AT2G36990	ATSIG6,SIG6,SIGF,SOLDAT8	oi1	-0.731755	2.8177863398518367e-29	6.130094182347672e-25	-0.038	0.026	0.064	3 DAP	cluster vs. all 3DAP	martin
AT4G32551	LUG,RON2	oi1	-0.652045	2.8617441264471167e-29	6.225724347085704e-25	-0.034	0.025	0.059	3 DAP	cluster vs. all 3DAP	martin
AT4G23050	TES1	oi1	-0.6051	3.3344882999428247e-29	7.254179296525616e-25	-0.038	0.032	0.07	3 DAP	cluster vs. all 3DAP	martin
AT5G59390	NA	oi1	-0.755031	3.533958505524179e-29	7.688126728767852e-25	-0.039	0.039	0.078	3 DAP	cluster vs. all 3DAP	martin
AT1G31290	AGO3	oi1	-2.72377	5.201800784651108e-29	1.1316517607008483e-24	-0.034	0.016	0.05	3 DAP	cluster vs. all 3DAP	martin
AT5G24490	NA	oi1	-0.686049	1.3326403145108683e-28	2.8991590042183944e-24	-0.032	0.025	0.057	3 DAP	cluster vs. all 3DAP	martin
AT3G43990	NA	oi1	-4.92682	2.017546828103272e-28	4.3891731245386674e-24	-0.015	0.001	0.016	3 DAP	cluster vs. all 3DAP	martin
AT5G27030	TPR3	oi1	-0.203766	2.842930118784749e-28	6.184794473416223e-24	-0.055	0.107	0.162	3 DAP	cluster vs. all 3DAP	martin
AT1G25540	MED25,PFT1	oi1	-0.296656	2.9623753872144993e-28	6.4446476548851435e-24	-0.049	0.078	0.127	3 DAP	cluster vs. all 3DAP	picard
AT5G63320	NPX1	oi1	-0.169554	4.954843730601157e-28	1.0779262535922817e-23	-0.078	0.206	0.284	3 DAP	cluster vs. all 3DAP	martin
AT4G12610	ATRAP74,RAP74	oi1	-0.240863	5.211982666813476e-28	1.1338668291652715e-23	-0.061	0.113	0.174	3 DAP	cluster vs. all 3DAP	martin
AT3G46600	NA	oi1	-1.96434	6.059830670989624e-28	1.3183161624737927e-23	-0.02	0.004	0.024	3 DAP	cluster vs. all 3DAP	martin
AT3G53460	CP29	oi1	-0.304055	7.01182108198825e-28	1.5254216763865434e-23	-0.052	0.087	0.139	3 DAP	cluster vs. all 3DAP	martin
AT5G17300	RVE1	oi1	-1.67438	8.389849318821332e-28	1.8252117193095807e-23	-0.022	0.006	0.028	3 DAP	cluster vs. all 3DAP	martin
AT3G56290	NA	oi1	-3.90201	8.542171006654556e-28	1.8583493024976982e-23	-0.018	0.001	0.019	3 DAP	cluster vs. all 3DAP	martin
AT2G46270	GBF3	oi1	0.8825957966669749	1.399211915478664e-27	3.043985522123833e-23	0.05	0.164	0.114	3 DAP	cluster vs. all 3DAP	martin
AT3G16940	CAMTA6	oi1	-0.492254	1.4515953791854122e-27	3.157945747417864e-23	-0.043	0.045	0.088	3 DAP	cluster vs. all 3DAP	martin
AT1G50420	SCL-3,SCL3	oi1	-2.03453	1.915490943521917e-27	4.16715054763193e-23	-0.022	0.006	0.028	3 DAP	cluster vs. all 3DAP	martin
AT4G34680	GATA3	oi1	-6.16908	1.9667507943808408e-27	4.278666353175519e-23	-0.018	0	0.018	3 DAP	cluster vs. all 3DAP	martin
AT5G17320	HDG9	oi1	-1.38413	3.357550764573774e-27	7.304351688330245e-23	-0.023	0.008	0.031	3 DAP	cluster vs. all 3DAP	martin
AT2G28740	HIS4	oi1	-0.176854	3.465526684135478e-27	7.539253301336733e-23	-0.054	0.091	0.145	3 DAP	cluster vs. all 3DAP	picard
AT2G36490	AtROS1,DML1,ROS1	oi1	0.626722	3.558166543128804e-27	7.740791314576713e-23	0.047	0.299	0.252	3 DAP	cluster vs. all 3DAP	picard
AT2G20080	TIE2	oi1	-4.8775	3.939606919175247e-27	8.57061485266575e-23	-0.019	0	0.019	3 DAP	cluster vs. all 3DAP	martin
AT1G14030	LSMT-L	oi1	-0.577354	4.8526531184357305e-27	1.0556946859156932e-22	-0.032	0.027	0.059	3 DAP	cluster vs. all 3DAP	picard
AT2G18760	CHR8	oi1	-0.410819	5.264689972960779e-27	1.1453333036176177e-22	-0.039	0.048	0.087	3 DAP	cluster vs. all 3DAP	picard
AT4G37740	AtGRF2,GRF2	oi1	-1.82167	5.488213659749275e-27	1.1939608816784547e-22	-0.027	0.008	0.035	3 DAP	cluster vs. all 3DAP	martin
AT5G08650	cpLEPA	oi1	-0.330326	9.191300130656668e-27	1.999567343424358e-22	-0.043	0.059	0.102	3 DAP	cluster vs. all 3DAP	martin
AT1G70920	ATHB18,HB18	oi1	-5.30998	2.614355870936806e-26	5.687531197223022e-22	-0.016	0	0.016	3 DAP	cluster vs. all 3DAP	martin
AT4G36930	SPT	oi1	-2.20826	2.704075946083204e-26	5.88271722070401e-22	-0.02	0.007	0.027	3 DAP	cluster vs. all 3DAP	martin
AT1G49010	MYBS1	oi1	-1.41968	2.845463647004704e-26	6.190306164058734e-22	-0.025	0.009	0.034	3 DAP	cluster vs. all 3DAP	martin
AT5G59570	BOA	oi1	-1.68281	3.767736796558644e-26	8.1967114009133295e-22	-0.021	0.006	0.027	3 DAP	cluster vs. all 3DAP	martin
AT4G00540	ATMYB3R2,MYB3R-2,MYB3R2,PC-MYB2	oi1	-2.82355	3.859552809956119e-26	8.396457138059537e-22	-0.018	0.001	0.019	3 DAP	cluster vs. all 3DAP	martin
AT1G08540	ABC1,ATSIG1,ATSIG2,SIG1,SIG2,SIGA,SIGB	oi1	-0.32012	5.821093094353334e-26	1.2663788026765679e-21	-0.035	0.037	0.072	3 DAP	cluster vs. all 3DAP	martin
AT5G50480	NF-YC6	oi1	-1.22607	6.691026508364802e-26	1.4556328168947624e-21	-0.023	0.01	0.033	3 DAP	cluster vs. all 3DAP	martin
AT5G08050	RIQ1	oi1	-1.44492	7.468179153324392e-26	1.6247023748057214e-21	-0.023	0.008	0.031	3 DAP	cluster vs. all 3DAP	martin
AT1G20696	HMGB3,NFD03,NFD3	oi1	-0.139489	1.0685737433673947e-25	2.324682178695767e-21	-0.077	0.208	0.285	3 DAP	cluster vs. all 3DAP	picard
AT1G27660	PFA5	oi1	-4.00614	1.2338580517344572e-25	2.6842581915483116e-21	-0.014	0.001	0.015	3 DAP	cluster vs. all 3DAP	martin
AT3G61120	AGL13	oi1	-3.66571	1.4466971586028478e-25	3.1472896685404955e-21	-0.013	0.001	0.014	3 DAP	cluster vs. all 3DAP	picard
AT2G19930	NA	oi1	-0.654062	1.5428943293539828e-25	3.3565666135095895e-21	-0.031	0.024	0.055	3 DAP	cluster vs. all 3DAP	picard
AT1G33770	NA	oi1	-2.7835	1.5508674555341926e-25	3.373912149514636e-21	-0.017	0.001	0.018	3 DAP	cluster vs. all 3DAP	martin
AT5G43500	ARP9,ATARP9	oi1	-0.247711	1.7464167358748192e-25	3.7993296088956695e-21	-0.049	0.089	0.138	3 DAP	cluster vs. all 3DAP	picard
AT1G75600	HTR14	oi1	-2.15885	3.629263060016477e-25	7.895461787065844e-21	-0.022	0.005	0.027	3 DAP	cluster vs. all 3DAP	picard
AT2G34210	SPT5-1	oi1	-2.94842	3.653846149222055e-25	7.94894229763258e-21	-0.016	0.001	0.017	3 DAP	cluster vs. all 3DAP	picard
AT5G19990	ATSUG1,RPT6A	oi1	-0.276822	4.014105500532557e-25	8.732686516408577e-21	-0.056	0.09	0.146	3 DAP	cluster vs. all 3DAP	picard
AT5G59710	AtVIP2,NOT2b,VIP2	oi1	-0.464842	4.675899569129924e-25	1.017241951264215e-20	-0.034	0.035	0.069	3 DAP	cluster vs. all 3DAP	martin
AT1G69310	ATWRKY57,WRKY57	oi1	-2.1219	5.6577717703406575e-25	1.2308482486376102e-20	-0.016	0.003	0.019	3 DAP	cluster vs. all 3DAP	martin
AT3G09160	NA	oi1	-3.72743	6.067291289734417e-25	1.3199392200817224e-20	-0.013	0	0.013	3 DAP	cluster vs. all 3DAP	martin
AT1G65330	AGL37,PHE1	oi1	-1.21303	6.463668690877759e-25	1.4061711237004562e-20	-0.022	0.011	0.033	3 DAP	cluster vs. all 3DAP	picard
AT5G52230	MBD13	oi1	-0.926708	6.531395446237556e-25	1.4209050793289805e-20	-0.03	0.026	0.056	3 DAP	cluster vs. all 3DAP	picard
AT2G24740	SDG21,SUVH8	oi1	-3.08008	1.214559814832023e-24	2.6422748771670655e-20	-0.02	0.001	0.021	3 DAP	cluster vs. all 3DAP	picard
AT3G24010	ATING1,ING1	oi1	-0.140731	1.522641899134049e-24	3.312507451566124e-20	-0.066	0.209	0.275	3 DAP	cluster vs. all 3DAP	picard
AT2G34640	HMR,PAP5,PTAC12,TAC12	oi1	-0.204494	1.7037929884405537e-24	3.7066016463524254e-20	-0.04	0.063	0.103	3 DAP	cluster vs. all 3DAP	martin
AT3G53650	HTB6	oi1	-1.01283	1.7924101282063396e-24	3.899388233912892e-20	-0.028	0.02	0.048	3 DAP	cluster vs. all 3DAP	picard
AT1G65360	AGL23	oi1	-3.93074	1.8057799719004327e-24	3.928474328869392e-20	-0.013	0.001	0.014	3 DAP	cluster vs. all 3DAP	martin
AT5G56200	NA	oi1	-5.44438	2.6734602650340937e-24	5.816112806581672e-20	-0.014	0	0.014	3 DAP	cluster vs. all 3DAP	martin
AT2G25900	ATCTH,ATTZF1,TZF1	oi1	-0.958538	3.441896132925728e-24	7.487845037179923e-20	-0.026	0.013	0.039	3 DAP	cluster vs. all 3DAP	martin
AT1G67230	AtLINC1,CRWN1,KAKU2,LINC1	oi1	0.4388706950745624	3.5284154003882295e-24	7.676067703544593e-20	0.026	0.462	0.436	3 DAP	cluster vs. all 3DAP	martin
AT2G24570	ATWRKY17,WRKY17	oi1	-2.69934	4.91317414311313e-24	1.0688610348342614e-19	-0.016	0.003	0.019	3 DAP	cluster vs. all 3DAP	martin
AT1G74850	PDE343,PTAC2	oi1	-0.627533	6.0975890143883624e-24	1.3265304900801884e-19	-0.027	0.017	0.044	3 DAP	cluster vs. all 3DAP	martin
AT3G09370	AtMYB3R3,MYB3R-3	oi1	-0.354533	6.121006802604672e-24	1.3316250299066464e-19	-0.035	0.042	0.077	3 DAP	cluster vs. all 3DAP	martin
AT3G16770	ATEBP,EBP,ERF72,RAP2.3	oi1	0.8305574213648126	7.522457244917131e-24	1.6365105736317217e-19	0.041	0.127	0.086	3 DAP	cluster vs. all 3DAP	martin
AT3G26744	ATICE1,ICE1,SCREAM,SCRM	oi1	1.0408666965512048	9.39576980555721e-24	2.0440497211989708e-19	0.043	0.121	0.078	3 DAP	cluster vs. all 3DAP	martin
AT1G34650	HDG10	oi1	-2.93084	1.0674801920768436e-23	2.322303157863174e-19	-0.014	0.001	0.015	3 DAP	cluster vs. all 3DAP	martin
AT5G10400	H3.1,HTR9	oi1	-0.222654	1.0721153948129368e-23	2.332387041415544e-19	-0.055	0.094	0.149	3 DAP	cluster vs. all 3DAP	picard
AT3G17310	AtDRM3,DRM3	oi1	1.150929003745225	1.2011672529232343e-23	2.613139358734496e-19	0.036	0.083	0.047	3 DAP	cluster vs. all 3DAP	picard
AT5G05660	ATNFXL2,EBI,NFXL2	oi1	-0.208947	1.2754070030984851e-23	2.7746479352407544e-19	-0.038	0.06	0.098	3 DAP	cluster vs. all 3DAP	martin
AT2G23380	CLF,ICU1,SDG1,SET1	oi1	0.8874369159600919	2.4986929710066943e-23	5.435906558425064e-19	0.039	0.133	0.094	3 DAP	cluster vs. all 3DAP	picard
AT2G28290	CHR3,SYD	oi1	0.34128853927891356	3.561589623344455e-23	7.74823822558586e-19	-0.005	0.577	0.582	3 DAP	cluster vs. all 3DAP	picard
AT4G16420	ADA2B,PRZ1	oi1	-0.136075	4.5504093482806094e-23	9.899415537184467e-19	-0.059	0.141	0.2	3 DAP	cluster vs. all 3DAP	picard
AT1G54690	G-H2AX,GAMMA-H2AX,H2AXB,HTA3	oi1	-0.144205	5.1670579706010583e-23	1.12409346150426e-18	-0.042	0.058	0.1	3 DAP	cluster vs. all 3DAP	picard
AT5G47660	NA	oi1	-1.79248	5.411762135647129e-23	1.177328852610033e-18	-0.02	0.004	0.024	3 DAP	cluster vs. all 3DAP	martin
AT1G18750	AGL65	oi1	-1.05522	6.603345164258595e-23	1.4365577404844571e-18	-0.02	0.01	0.03	3 DAP	cluster vs. all 3DAP	martin
AT4G18890	BEH3	oi1	-2.58671	1.0396262252803368e-22	2.261706853097372e-18	-0.016	0.002	0.018	3 DAP	cluster vs. all 3DAP	martin
AT5G56740	HAC07,HAC7,HAG02,HAG2	oi1	-0.150225	1.1268884485877575e-22	2.4515458199026662e-18	-0.042	0.063	0.105	3 DAP	cluster vs. all 3DAP	picard
AT4G18880	AT-HSFA4A,HSF	oi1	-4.05631	1.372711402113662e-22	2.9863336552982715e-18	-0.013	0.001	0.014	3 DAP	cluster vs. all 3DAP	martin
AT5G15840	BBX1,CO,FG	oi1	-2.86995	1.392839289851944e-22	3.030121875072904e-18	-0.017	0.004	0.021	3 DAP	cluster vs. all 3DAP	picard
AT1G31280	AGO2,AtAGO2	oi1	-0.372466	2.241855995256827e-22	4.877157717681227e-18	-0.036	0.048	0.084	3 DAP	cluster vs. all 3DAP	picard
AT5G54260	ATMRE11,MRE11	oi1	-0.4085	3.764313105880202e-22	8.189263161842378e-18	-0.033	0.038	0.071	3 DAP	cluster vs. all 3DAP	martin
AT5G52510	SCL8	oi1	-0.764173	4.7396245074126305e-22	1.0311053115876178e-17	-0.031	0.034	0.065	3 DAP	cluster vs. all 3DAP	martin
AT2G15660	AGL95	oi1	-3.37149	6.53614072970693e-22	1.4219374157477422e-17	-0.012	0	0.012	3 DAP	cluster vs. all 3DAP	picard
AT1G62310	JMJ29	oi1	-0.176812	6.874023751065346e-22	1.495443867044266e-17	-0.079	0.251	0.33	3 DAP	cluster vs. all 3DAP	picard
AT1G63020	NRPD1,NRPD1A,POL,SDE4,SMD2	oi1	-0.555059	7.628548040898071e-22	1.659590626297375e-17	-0.028	0.037	0.065	3 DAP	cluster vs. all 3DAP	picard
AT1G01530	AGL28	oi1	-2.43215	8.967513894439519e-22	1.9508826477353174e-17	-0.014	0.002	0.016	3 DAP	cluster vs. all 3DAP	martin
AT2G33500	BBX12	oi1	-0.462497	9.145230831749935e-22	1.9895449674471987e-17	-0.036	0.042	0.078	3 DAP	cluster vs. all 3DAP	picard
AT1G34180	anac016,NAC016	oi1	-1.39151	1.1756929185746398e-21	2.557719944359129e-17	-0.021	0.007	0.028	3 DAP	cluster vs. all 3DAP	martin
AT3G19040	HAF2,TAF1,TAF1B	oi1	-2.61271	1.244982769685658e-21	2.7084600154511488e-17	-0.013	0.002	0.015	3 DAP	cluster vs. all 3DAP	picard
AT4G38160	mTERF6,PDE191	oi1	-0.734941	1.5497300327507267e-21	3.371437686249206e-17	-0.022	0.014	0.036	3 DAP	cluster vs. all 3DAP	martin
AT5G02160	FIP	oi1	-1.11252	1.6061335907855826e-21	3.494143626754035e-17	-0.021	0.01	0.031	3 DAP	cluster vs. all 3DAP	martin
AT2G23350	PAB4,PABP4	oi1	-0.108767	2.118158867587094e-21	4.6080546164357225e-17	-0.076	0.209	0.285	3 DAP	cluster vs. all 3DAP	martin
AT3G04740	ATMED14,MED14,SWP	oi1	-0.221161	2.5766801398512355e-21	5.605567644246363e-17	-0.041	0.071	0.112	3 DAP	cluster vs. all 3DAP	picard
AT3G07650	BBX7,COL9	oi1	-1.36373	3.0062054829905084e-21	6.54000002824585e-17	-0.016	0.005	0.021	3 DAP	cluster vs. all 3DAP	picard
AT2G34880	JMJ15,MEE27,PKDM7C	oi1	-4.24867	3.073490777580939e-21	6.686379186627331e-17	-0.011	0	0.011	3 DAP	cluster vs. all 3DAP	picard
AT5G62120	ARR23,RR23	oi1	-4.00521	3.1698023562577094e-21	6.895905026038648e-17	-0.011	0	0.011	3 DAP	cluster vs. all 3DAP	martin
AT3G09480	HTB7	oi1	-1.29019	3.2892848613639424e-21	7.155839215897258e-17	-0.02	0.008	0.028	3 DAP	cluster vs. all 3DAP	picard
AT3G19210	ATRAD54,CHR25,RAD54	oi1	-0.868818	3.7785674098141534e-21	8.220273400050691e-17	-0.02	0.009	0.029	3 DAP	cluster vs. all 3DAP	picard
AT2G38810	H2A.Z,HTA8	oi1	-0.197979	6.749617503192143e-21	1.4683792878194506e-16	-0.033	0.042	0.075	3 DAP	cluster vs. all 3DAP	picard
AT1G52740	H2A.Z,HTA9	oi1	-0.161469	7.125994398167306e-21	1.5502600813212975e-16	-0.052	0.105	0.157	3 DAP	cluster vs. all 3DAP	picard
AT1G64490	NA	oi1	-0.651129	7.334653747954282e-21	1.5956539228674542e-16	-0.024	0.019	0.043	3 DAP	cluster vs. all 3DAP	martin
AT3G61830	ARF18	oi1	-1.76516	8.146426231764171e-21	1.7722550267202955e-16	-0.018	0.006	0.024	3 DAP	cluster vs. all 3DAP	martin
AT1G03457	AtBRN2,BRN2	oi1	-2.52785	8.904516906980366e-21	1.9371776531135783e-16	-0.014	0.002	0.016	3 DAP	cluster vs. all 3DAP	martin
AT1G49190	ARR19,RR19	oi1	-3.9241	9.106104543769298e-21	1.9810330434970106e-16	-0.015	0.001	0.016	3 DAP	cluster vs. all 3DAP	martin
AT5G09460	SACL1	oi1	-1.23913	9.878841867121964e-21	2.1491420481923835e-16	-0.018	0.008	0.026	3 DAP	cluster vs. all 3DAP	martin
AT4G03430	EMB2770,STA1	oi1	-0.115166	1.1387532541662115e-20	2.477357704438593e-16	-0.075	0.253	0.328	3 DAP	cluster vs. all 3DAP	martin
AT5G12980	NOT9b	oi1	-0.340511	1.2439518130878151e-20	2.706217169372542e-16	-0.035	0.038	0.073	3 DAP	cluster vs. all 3DAP	martin
AT1G73360	AtEDT1,ATHDG11,EDT1,HDG11	oi1	-2.62141	2.4856384962135987e-20	5.407506548512684e-16	-0.011	0.001	0.012	3 DAP	cluster vs. all 3DAP	martin
AT3G62340	AtWRKY68,WRKY68	oi1	-5.29479	2.7652096250071994e-20	6.015713539203161e-16	-0.012	0.001	0.013	3 DAP	cluster vs. all 3DAP	martin
AT1G65300	AGL38,PHE2	oi1	-1.72288	2.90033758997692e-20	6.309684426994789e-16	-0.018	0.005	0.023	3 DAP	cluster vs. all 3DAP	martin
AT2G18790	HY3,OOP1,PHYB	oi1	-0.300765	3.1933410285873673e-20	6.947113407691817e-16	-0.036	0.05	0.086	3 DAP	cluster vs. all 3DAP	martin
AT4G00270	GeBP,STKR1	oi1	-0.277583	3.3697066179566095e-20	7.330796747364604e-16	-0.042	0.078	0.12	3 DAP	cluster vs. all 3DAP	martin
AT1G78540	ATSHB,SHB,STATLB	oi1	1.146150395555677	4.1980990537203723e-20	9.132964491368668e-16	0.034	0.084	0.05	3 DAP	cluster vs. all 3DAP	martin
AT5G62020	AT-HSFB2A,HSFB2A	oi1	-2.66026	4.223461691243517e-20	9.18814090930027e-16	-0.013	0.002	0.015	3 DAP	cluster vs. all 3DAP	martin
AT5G61780	AtTudor2,TSN2,Tudor2	oi1	-0.108305	4.3034919824723794e-20	9.36224680786866e-16	-0.077	0.262	0.339	3 DAP	cluster vs. all 3DAP	martin
AT1G26470	SNS1	oi1	-0.205923	4.828053953036899e-20	1.0503431374831776e-15	-0.039	0.06	0.099	3 DAP	cluster vs. all 3DAP	martin
AT5G43010	RPT4A	oi1	-0.207881	4.894273715733959e-20	1.064749246857923e-15	-0.038	0.066	0.104	3 DAP	cluster vs. all 3DAP	picard
AT1G11400	PYM	oi1	-0.536368	6.40289816490084e-20	1.3929504957741776e-15	-0.027	0.024	0.051	3 DAP	cluster vs. all 3DAP	martin
AT3G63030	MBD4	oi1	1.3555337318246232	1.0290703060403196e-19	2.2387424507907152e-15	0.031	0.073	0.042	3 DAP	cluster vs. all 3DAP	picard
AT2G41710	NA	oi1	-0.374055	1.0829582175742094e-19	2.3559756023326925e-15	-0.031	0.046	0.077	3 DAP	cluster vs. all 3DAP	martin
AT5G11260	HY5,TED	oi1	-0.437385	1.0927390647171072e-19	2.3772538352920665e-15	-0.031	0.03	0.061	3 DAP	cluster vs. all 3DAP	martin
AT3G09230	AtMYB1,MYB1,SRM1	oi1	-0.440856	1.5785284089411957e-19	3.4340885536515713e-15	-0.027	0.03	0.057	3 DAP	cluster vs. all 3DAP	martin
AT5G20000	NA	oi1	-0.113462	1.6105802455786407e-19	3.503817324256333e-15	-0.045	0.097	0.142	3 DAP	cluster vs. all 3DAP	picard
AT3G61150	HD-GL2-1,HDG1	oi1	1.9162943971779176	1.6512914961471994e-19	3.592384649868232e-15	0.015	0.025	0.01	3 DAP	cluster vs. all 3DAP	martin
AT1G80490	TPR1	oi1	-0.139719	1.6794084954537279e-19	3.6535531818595856e-15	-0.054	0.138	0.192	3 DAP	cluster vs. all 3DAP	martin
AT3G27420	NA	oi1	-0.233758	2.5137822982006843e-19	5.468733389735589e-15	-0.036	0.056	0.092	3 DAP	cluster vs. all 3DAP	martin
AT4G00760	APRR8,PRR8	oi1	-0.223141	3.2968762371513e-19	7.172354253922653e-15	-0.052	0.134	0.186	3 DAP	cluster vs. all 3DAP	martin
AT2G21450	CHR34	oi1	0.8143998311189113	3.5125927473652944e-19	7.641645521893198e-15	0.036	0.123	0.087	3 DAP	cluster vs. all 3DAP	martin
AT3G08020	NA	oi1	-0.216407	4.1370717791756697e-19	9.000199655596671e-15	-0.038	0.07	0.108	3 DAP	cluster vs. all 3DAP	martin
AT1G25260	RDP,RDP1	oi1	-0.125474	4.825433281150338e-19	1.0497730103142561e-14	-0.041	0.073	0.114	3 DAP	cluster vs. all 3DAP	martin
AT2G02090	CHA19,CHR19,ETL1	oi1	-0.209121	5.190046746279929e-19	1.1290946696531988e-14	-0.029	0.041	0.07	3 DAP	cluster vs. all 3DAP	picard
AT3G43920	ATDCL3,DCL3	oi1	-0.437444	8.322832199508396e-19	1.8106321450030522e-14	-0.026	0.035	0.061	3 DAP	cluster vs. all 3DAP	picard
AT3G13280	NA	oi1	-2.14932	8.880159979841308e-19	1.9318788036144765e-14	-0.013	0.001	0.014	3 DAP	cluster vs. all 3DAP	martin
AT4G11080	3xHMG-box1	oi1	-1.41556	1.0133800666220172e-18	2.2046083349361983e-14	-0.019	0.012	0.031	3 DAP	cluster vs. all 3DAP	picard
AT5G63470	NF-YC4	oi1	-0.370048	1.359326372563058e-18	2.957214523510933e-14	-0.027	0.034	0.061	3 DAP	cluster vs. all 3DAP	martin
AT3G59060	A-PUT2,bHLHb1,PIF5,PIL6	oi1	1.4577178743281791	1.6301535664377747e-18	3.5463990837853796e-14	0.015	0.025	0.01	3 DAP	cluster vs. all 3DAP	martin
AT3G61740	ATX3,SDG14	oi1	-0.167282	2.133327473331678e-18	4.6410539182330657e-14	-0.038	0.063	0.101	3 DAP	cluster vs. all 3DAP	picard
AT3G02790	MBS1	oi1	-0.40264	2.4161472517975223e-18	5.25632834628551e-14	-0.029	0.037	0.066	3 DAP	cluster vs. all 3DAP	martin
AT2G25420	RWD40	oi1	-0.181522	3.1949815978152734e-18	6.950682466047128e-14	-0.036	0.063	0.099	3 DAP	cluster vs. all 3DAP	martin
AT1G80000	BTZ1	oi1	-0.272123	3.3469136635742062e-18	7.281210675105685e-14	-0.033	0.044	0.077	3 DAP	cluster vs. all 3DAP	martin
AT4G00990	AtJMJ17,JMJ27	oi1	0.9742520018785408	3.5257903519664e-18	7.670356910702905e-14	0.029	0.08	0.051	3 DAP	cluster vs. all 3DAP	picard
AT5G03720	AT-HSFA3,FGT3,HSFA3	oi1	-1.61339	3.535100291157801e-18	7.690610683413795e-14	-0.015	0.005	0.02	3 DAP	cluster vs. all 3DAP	martin
AT4G23800	3xHMG-box2	oi1	-0.504771	3.6183899043484445e-18	7.87180723691004e-14	-0.028	0.03	0.058	3 DAP	cluster vs. all 3DAP	picard
AT5G03280	ATEIN2,CKR1,EIN2,ERA3,ORE2,ORE3,PIR2	oi1	-0.325381	5.8362314206971566e-18	1.2696721455726666e-13	-0.032	0.056	0.088	3 DAP	cluster vs. all 3DAP	martin
AT2G36660	PAB7	oi1	-1.45278	6.5010261491358874e-18	1.4142982387445125e-13	-0.012	0.003	0.015	3 DAP	cluster vs. all 3DAP	martin
AT4G26640	AtWRKY20,WRKY20	oi1	-0.152088	7.216838782184042e-18	1.5700232770641386e-13	-0.045	0.105	0.15	3 DAP	cluster vs. all 3DAP	martin
AT1G64280	ATNPR1,NIM1,NPR1,SAI1	oi1	-3.05903	9.643318581771831e-18	2.0979039574644618e-13	-0.01	0.001	0.011	3 DAP	cluster vs. all 3DAP	martin
AT5G42400	ATXR7,SDG25	oi1	0.5347773861030958	1.1468842069880779e-17	2.4950465923025643e-13	0.032	0.288	0.256	3 DAP	cluster vs. all 3DAP	picard
AT3G17170	RFC3	oi1	-0.178754	1.4170931425897018e-17	3.0828861317038965e-13	-0.027	0.035	0.062	3 DAP	cluster vs. all 3DAP	martin
AT1G20930	CDKB2;2	oi1	-0.884231	1.4234766134819948e-17	3.096773372630081e-13	-0.019	0.016	0.035	3 DAP	cluster vs. all 3DAP	martin
AT5G48250	BBX8	oi1	-0.390438	1.736785722199228e-17	3.778377338644421e-13	-0.026	0.037	0.063	3 DAP	cluster vs. all 3DAP	picard
AT1G49720	ABF1,AtABF1	oi1	-2.79146	1.9019728935359256e-17	4.1377420298874064e-13	-0.011	0.002	0.013	3 DAP	cluster vs. all 3DAP	martin
AT3G03710	PDE326,PNP,RIF10	oi1	-0.282253	2.163002547665184e-17	4.705612042445608e-13	-0.027	0.039	0.066	3 DAP	cluster vs. all 3DAP	martin
AT2G24260	DROP1,LRL1	oi1	0.4849325991220137	2.3833650466965214e-17	5.185010659088283e-13	0.032	0.088	0.056	3 DAP	cluster vs. all 3DAP	martin
AT5G61190	NA	oi1	-0.106282	2.567465060862053e-17	5.585520239905397e-13	-0.059	0.182	0.241	3 DAP	cluster vs. all 3DAP	martin
AT2G26050	NA	oi1	-3.96715	3.161295002929026e-17	6.877397278872097e-13	-0.012	0.001	0.013	3 DAP	cluster vs. all 3DAP	martin
AT1G74310	ATHSP101,HOT1,HSP101	oi1	-0.310989	3.771752419117102e-17	8.205447387789255e-13	-0.027	0.032	0.059	3 DAP	cluster vs. all 3DAP	martin
AT1G04970	LBR-1	oi1	-0.197168	3.9268115084789977e-17	8.542778436696061e-13	-0.032	0.057	0.089	3 DAP	cluster vs. all 3DAP	martin
AT1G65440	GTB1,SPT6L	oi1	0.33712660743344713	4.0494049605947847e-17	8.809480491773954e-13	0.001	0.537	0.536	3 DAP	cluster vs. all 3DAP	picard
AT5G55040	BRD13	oi1	0.3171261500424958	4.6577255397677304e-17	1.0132881911764696e-12	0.036	0.404	0.368	3 DAP	cluster vs. all 3DAP	picard
AT1G78280	NA	oi1	-0.338675	5.0250863512435705e-17	1.0932075357130386e-12	-0.035	0.06	0.095	3 DAP	cluster vs. all 3DAP	picard
AT1G51140	AKS1,CFLAP1,FBH3	oi1	-3.07789	5.037237237105579e-17	1.0958509609323188e-12	-0.01	0.001	0.011	3 DAP	cluster vs. all 3DAP	martin
AT5G02320	ATMYB3R5,MYB3R-5	oi1	-0.346382	5.0830842319619966e-17	1.1058249746633325e-12	-0.025	0.031	0.056	3 DAP	cluster vs. all 3DAP	martin
AT2G16365	AtFDA10,PCH1	oi1	-0.321849	5.659796924675955e-17	1.231288820963254e-12	-0.029	0.046	0.075	3 DAP	cluster vs. all 3DAP	martin
AT5G17810	WOX12	oi1	-3.23416	7.169567170184151e-17	1.5597393378735617e-12	-0.01	0.001	0.011	3 DAP	cluster vs. all 3DAP	martin
AT4G36900	DEAR4,RAP2.10	oi1	-1.02489	8.841833423641841e-17	1.9235408613132824e-12	-0.018	0.01	0.028	3 DAP	cluster vs. all 3DAP	martin
AT5G06500	AGL96	oi1	-1.8133	8.900040636793311e-17	1.936203840534385e-12	-0.013	0.003	0.016	3 DAP	cluster vs. all 3DAP	picard
AT2G23340	DEAR3	oi1	-0.862178	9.080764550314263e-17	1.9755203279208687e-12	-0.018	0.013	0.031	3 DAP	cluster vs. all 3DAP	martin
AT1G55970	HAC04,HAC4,HAC6,HAG04,HAG4	oi1	-0.229217	9.439989276554553e-17	2.053669667114443e-12	-0.031	0.055	0.086	3 DAP	cluster vs. all 3DAP	picard
AT1G64105	ANAC027,NAC027	oi1	-0.897179	1.0178402653217168e-16	2.2143114972073948e-12	-0.018	0.01	0.028	3 DAP	cluster vs. all 3DAP	martin
AT3G48360	ATBT2,BT2	oi1	-3.49067	1.053942440020492e-16	2.2928517782645807e-12	-0.009	0.001	0.01	3 DAP	cluster vs. all 3DAP	martin
AT2G36000	EMB3114,mTERF,SL1	oi1	-0.619761	1.1470605633892231e-16	2.4954302556532546e-12	-0.021	0.016	0.037	3 DAP	cluster vs. all 3DAP	martin
AT1G21600	PAP8,PTAC6	oi1	-0.224063	1.5788382785434275e-16	3.434762674971227e-12	-0.025	0.028	0.053	3 DAP	cluster vs. all 3DAP	martin
AT2G13960	NA	oi1	-1.10118	1.6095660524298102e-16	3.501610947061052e-12	-0.011	0.003	0.014	3 DAP	cluster vs. all 3DAP	martin
AT3G43240	ARID5	oi1	-0.144846	1.6230079070650075e-16	3.530853701819924e-12	-0.033	0.06	0.093	3 DAP	cluster vs. all 3DAP	picard
AT5G60440	AGL62	oi1	-0.927348	1.6466989627018448e-16	3.5823935933578634e-12	-0.028	0.03	0.058	3 DAP	cluster vs. all 3DAP	martin
AT5G22220	ATE2FB,E2F1,E2FB	oi1	-0.245345	1.7546798108065026e-16	3.8173059284095465e-12	-0.023	0.031	0.054	3 DAP	cluster vs. all 3DAP	martin
AT3G13040	gammaMYB2	oi1	-0.461744	2.3095798102594327e-16	5.024490877219396e-12	-0.027	0.037	0.064	3 DAP	cluster vs. all 3DAP	martin
AT5G10270	CDKC;1	oi1	-0.124021	2.490354946807497e-16	5.41776718677971e-12	-0.04	0.08	0.12	3 DAP	cluster vs. all 3DAP	martin
AT1G17040	ATSHA,SHA,STATLA	oi1	-0.307541	3.0375336139261283e-16	6.608154377096291e-12	-0.029	0.044	0.073	3 DAP	cluster vs. all 3DAP	martin
AT1G04880	AtHMGB15,HMGBD15	oi1	-1.79544	3.7694331685045815e-16	8.200401858081717e-12	-0.013	0.003	0.016	3 DAP	cluster vs. all 3DAP	picard
AT2G18490	GAZ	oi1	-2.47303	4.310622234203751e-16	9.37775867051026e-12	-0.012	0.003	0.015	3 DAP	cluster vs. all 3DAP	martin
AT5G63950	CHR24	oi1	-0.239185	4.756261237898099e-16	1.0347246323047314e-11	-0.03	0.048	0.078	3 DAP	cluster vs. all 3DAP	picard
AT3G07780	OBE1	oi1	-0.111281	5.202952056178099e-16	1.1319022198215454e-11	-0.042	0.108	0.15	3 DAP	cluster vs. all 3DAP	martin
AT3G13350	NA	oi1	-0.167862	5.320812111115303e-16	1.157542674773134e-11	-0.027	0.042	0.069	3 DAP	cluster vs. all 3DAP	picard
AT1G22590	AGL87	oi1	-1.61447	5.353706232710707e-16	1.164698790926214e-11	-0.015	0.005	0.02	3 DAP	cluster vs. all 3DAP	picard
AT4G27430	CIP7	oi1	0.6633103956160189	5.645943211269714e-16	1.2282749456117263e-11	0.035	0.144	0.109	3 DAP	cluster vs. all 3DAP	martin
AT3G57980	NA	oi1	0.6068791493789156	7.204628581929159e-16	1.567366947998689e-11	0.034	0.18	0.146	3 DAP	cluster vs. all 3DAP	picard
AT1G05400	NA	oi1	-2.68975	7.374228345043412e-16	1.6042633764641944e-11	-0.01	0.001	0.011	3 DAP	cluster vs. all 3DAP	martin
AT4G02880	NA	oi1	-0.254805	9.988815205046526e-16	2.1730667478578717e-11	-0.032	0.062	0.094	3 DAP	cluster vs. all 3DAP	martin
AT5G41910	MED10A	oi1	-0.530556	1.3068607273016078e-15	2.843075512244648e-11	-0.02	0.017	0.037	3 DAP	cluster vs. all 3DAP	picard
AT1G03360	ATRRP4,RRP4,SOP2	oi1	-0.157383	1.3656837054806045e-15	2.971044901273055e-11	-0.024	0.034	0.058	3 DAP	cluster vs. all 3DAP	martin
AT2G47260	ATWRKY23,WRKY23	oi1	-2.80485	1.5620280087082468e-15	3.398191932944791e-11	-0.01	0.001	0.011	3 DAP	cluster vs. all 3DAP	martin
AT5G59820	AtZAT12,RHL41,ZAT12	oi1	-0.447427	1.6156031296800448e-15	3.5147446086189365e-11	-0.026	0.043	0.069	3 DAP	cluster vs. all 3DAP	martin
AT5G43530	RAD5B	oi1	-1.72462	1.9926525750690633e-15	4.3350156770627473e-11	-0.012	0.004	0.016	3 DAP	cluster vs. all 3DAP	picard
AT5G26650	AGL36	oi1	-2.04321	2.3297048896292258e-15	5.068272987388381e-11	-0.01	0.002	0.012	3 DAP	cluster vs. all 3DAP	picard
AT1G01355	NA	oi1	-1.59689	2.347688937869478e-15	5.1073972843350484e-11	-0.011	0.002	0.013	3 DAP	cluster vs. all 3DAP	martin
AT4G20910	CRM2,HEN1	oi1	-0.106316	2.4799267025891565e-15	5.3950805414827094e-11	-0.031	0.054	0.085	3 DAP	cluster vs. all 3DAP	picard
AT1G65470	FAS1,FUGU2,NFB2	oi1	0.7528466340999747	2.5789399282268076e-15	5.6104838138574195e-11	0.031	0.153	0.122	3 DAP	cluster vs. all 3DAP	picard
AT3G16857	ARR1,RR1	oi1	-0.780079	2.846155819566711e-15	6.191811985467379e-11	-0.017	0.015	0.032	3 DAP	cluster vs. all 3DAP	martin
AT3G13290	VCR	oi1	-0.149241	3.1217508329064564e-15	6.791368936987994e-11	-0.037	0.082	0.119	3 DAP	cluster vs. all 3DAP	martin
AT2G28720	HTB3	oi1	-1.17892	3.706410626500068e-15	8.063296317950898e-11	-0.013	0.006	0.019	3 DAP	cluster vs. all 3DAP	picard
AT2G43500	NLP8	oi1	-0.459737	3.7975448657962585e-15	8.261558855539761e-11	-0.021	0.029	0.05	3 DAP	cluster vs. all 3DAP	martin
AT3G02990	ATHSFA1E,HSFA1E	oi1	-1.0954	4.463019949473169e-15	9.709299900078878e-11	-0.014	0.008	0.022	3 DAP	cluster vs. all 3DAP	martin
AT5G66980	NA	oi1	-2.78643	4.6130613734912095e-15	1.0035715018030128e-10	-0.009	0.001	0.01	3 DAP	cluster vs. all 3DAP	martin
AT4G23750	CRF2,TMO3	oi1	-2.65413	6.945679518037628e-15	1.5110325791490858e-10	-0.009	0.001	0.01	3 DAP	cluster vs. all 3DAP	martin
AT1G11100	FRG5	oi1	-1.33339	9.781346193037371e-15	2.1279318642952794e-10	-0.012	0.005	0.017	3 DAP	cluster vs. all 3DAP	picard
AT2G28340	GATA13	oi1	-2.20442	1.0407201401869948e-14	2.264086664976807e-10	-0.009	0.001	0.01	3 DAP	cluster vs. all 3DAP	martin
AT1G07050	FITNESS	oi1	-1.57113	1.1181073751808096e-14	2.4324425947058516e-10	-0.011	0.004	0.015	3 DAP	cluster vs. all 3DAP	martin
AT2G27170	SMC3,TTN7	oi1	0.5043363360324478	1.1815153831667476e-14	2.570386716079259e-10	0.025	0.331	0.306	3 DAP	cluster vs. all 3DAP	picard
AT1G63210	SPT6	oi1	-1.69871	1.5239498009792353e-14	3.3153527920303267e-10	-0.009	0.002	0.011	3 DAP	cluster vs. all 3DAP	picard
AT5G20220	NA	oi1	-0.156801	1.6008022788929352e-14	3.4825453577315796e-10	-0.037	0.09	0.127	3 DAP	cluster vs. all 3DAP	martin
AT3G07590	SmD1a	oi1	-0.180103	1.6931471661324482e-14	3.6834416599211405e-10	-0.024	0.038	0.062	3 DAP	cluster vs. all 3DAP	martin
AT1G08460	ATHDA8,HDA08,HDA8	oi1	-0.331377	2.6346748617011376e-14	5.731735161630825e-10	-0.02	0.025	0.045	3 DAP	cluster vs. all 3DAP	picard
AT4G17600	LIL3:1	oi1	-0.378836	3.0844414198315446e-14	6.710202308843526e-10	-0.016	0.017	0.033	3 DAP	cluster vs. all 3DAP	martin
AT4G04920	AtSFR6,GLH2,IEN1,MED16,SFR6,YID1	oi1	-0.120849	3.168319820625241e-14	6.892679769770211e-10	-0.034	0.074	0.108	3 DAP	cluster vs. all 3DAP	picard
AT4G30860	ASHR3,SDG4	oi1	1.490423122208157	3.535576159908718e-14	7.691645935881415e-10	0.018	0.039	0.021	3 DAP	cluster vs. all 3DAP	picard
AT5G28770	AtbZIP63,BZO2H3	oi1	-2.0318	4.1413333136776317e-14	9.009470623905685e-10	-0.011	0.003	0.014	3 DAP	cluster vs. all 3DAP	martin
AT4G21320	HSA32	oi1	-0.525788	4.4290252440756434e-14	9.63534441848656e-10	-0.016	0.015	0.031	3 DAP	cluster vs. all 3DAP	martin
AT3G02310	AGL4,SEP2	oi1	0.46167300888562024	4.731623680940955e-14	1.0293647317887051e-9	0.032	0.288	0.256	3 DAP	cluster vs. all 3DAP	picard
AT2G31380	BBX25,STH	oi1	-1.36285	5.115023334677207e-14	1.1127733264590266e-9	-0.009	0.002	0.011	3 DAP	cluster vs. all 3DAP	martin
AT5G49470	RAF10	oi1	-0.394779	5.760133645750354e-14	1.2531170746329895e-9	-0.018	0.018	0.036	3 DAP	cluster vs. all 3DAP	martin
AT1G07660	NA	oi1	-0.109196	5.852905520391007e-14	1.2732995959610634e-9	-0.032	0.072	0.104	3 DAP	cluster vs. all 3DAP	picard
AT2G30590	WRKY21	oi1	-1.05356	6.754173365410023e-14	1.46937041564495e-9	-0.014	0.008	0.022	3 DAP	cluster vs. all 3DAP	martin
AT1G69440	AGO7,ZIP	oi1	2.3551603518330664	6.901305335756582e-14	1.5013789757938443e-9	0.008	0.01	0.002	3 DAP	cluster vs. all 3DAP	martin
AT5G60100	APRR3,PRR3	oi1	0.8141207447798926	7.745224339739568e-14	1.6849735551103426e-9	0.027	0.08	0.053	3 DAP	cluster vs. all 3DAP	martin
AT4G15180	ATXR3,SDG2	oi1	0.3597452777378871	7.990050577766594e-14	1.7382355031931223e-9	0.008	0.434	0.426	3 DAP	cluster vs. all 3DAP	picard
AT5G21120	EIL2	oi1	-2.01101	1.375023084217436e-13	2.991362719715032e-9	-0.009	0.001	0.01	3 DAP	cluster vs. all 3DAP	martin
AT1G65480	FT,RSB8	oi1	-5.03823	1.5461406545863636e-13	3.3636289940526342e-9	-0.009	0.001	0.01	3 DAP	cluster vs. all 3DAP	picard
AT2G33290	ATSUVH2,SDG3,SUVH2	oi1	-0.77534	1.9808347719214799e-13	4.309306046315179e-9	-0.018	0.014	0.032	3 DAP	cluster vs. all 3DAP	picard
AT2G13370	CHR5	oi1	-0.114571	2.5957732808043874e-13	5.647104772389945e-9	-0.067	0.282	0.349	3 DAP	cluster vs. all 3DAP	picard
AT5G18420	NOT11	oi1	-0.154349	2.990206441688687e-13	6.505194113893739e-9	-0.026	0.058	0.084	3 DAP	cluster vs. all 3DAP	martin
AT2G46530	ARF11	oi1	-2.95251	3.1630498150666477e-13	6.881214872677492e-9	-0.01	0.001	0.011	3 DAP	cluster vs. all 3DAP	martin
AT5G17800	AtMYB56,BRAVO,MYB56	oi1	2.412217167477624	5.28072442331984e-13	1.1488215982932312e-8	0.008	0.01	0.002	3 DAP	cluster vs. all 3DAP	martin
AT3G54560	H2A.Z,HTA11	oi1	-0.184896	5.863596168776431e-13	1.2756253465173124e-8	-0.032	0.07	0.102	3 DAP	cluster vs. all 3DAP	picard
AT5G38140	NF-YC12	oi1	0.9162124847985574	5.980376814849196e-13	1.3010309760704426e-8	0.029	0.106	0.077	3 DAP	cluster vs. all 3DAP	martin
AT2G23320	AtWRKY15,WRKY15	oi1	-1.70932	6.050578396739742e-13	1.3163033302107311e-8	-0.009	0.003	0.012	3 DAP	cluster vs. all 3DAP	martin
AT5G14530	APRF1,S2La	oi1	-0.308541	8.91031543651967e-13	1.9384391232148542e-8	-0.019	0.022	0.041	3 DAP	cluster vs. all 3DAP	picard
AT5G50490	NF-YC5	oi1	-1.03359	9.706222769355997e-13	2.1115887634733965e-8	-0.01	0.004	0.014	3 DAP	cluster vs. all 3DAP	martin
AT3G10590	NA	oi1	-3.33723	1.0002441571023732e-12	2.1760311637762133e-8	-0.011	0.003	0.014	3 DAP	cluster vs. all 3DAP	martin
AT5G08565	SPT4-1	oi1	-0.509345	1.2289788305657661e-12	2.6736434458958246e-8	-0.016	0.015	0.031	3 DAP	cluster vs. all 3DAP	picard
AT4G34410	ERF109,RRTF1	oi1	-0.763788	1.2706217500392518e-12	2.7642376172103924e-8	-0.016	0.015	0.031	3 DAP	cluster vs. all 3DAP	martin
AT5G65630	GTE7	oi1	0.45255310250109426	1.2894331186640016e-12	2.8051617496535355e-8	0.009	0.457	0.448	3 DAP	cluster vs. all 3DAP	picard
AT3G54670	ATSMC1,SMC1,TTN8	oi1	0.5238558139262968	1.3772342097638026e-12	2.996173023341153e-8	0.015	0.338	0.323	3 DAP	cluster vs. all 3DAP	picard
AT3G62800	ATTIF3K1,DRB4	oi1	-0.307455	1.4007000140503169e-12	3.0472228805664655e-8	-0.022	0.028	0.05	3 DAP	cluster vs. all 3DAP	picard
AT5G26630	AGL35	oi1	-1.65518	1.4450052361506517e-12	3.143608891245742e-8	-0.008	0.003	0.011	3 DAP	cluster vs. all 3DAP	martin
AT1G04100	IAA10	oi1	-0.680249	1.558537402635338e-12	3.3905981194331775e-8	-0.014	0.011	0.025	3 DAP	cluster vs. all 3DAP	martin
AT5G66240	S2Lb,ULCS1	oi1	-0.140416	1.5746655909315764e-12	3.425684993071644e-8	-0.027	0.058	0.085	3 DAP	cluster vs. all 3DAP	picard
AT1G54160	NF-YA5,NFYA5	oi1	-2.60858	1.9316295567543058e-12	4.202260100718992e-8	-0.009	0.001	0.01	3 DAP	cluster vs. all 3DAP	martin
AT4G24970	AtMORC7	oi1	1.0351848212554151	2.0427313520292187e-12	4.443962056339565e-8	0.025	0.073	0.048	3 DAP	cluster vs. all 3DAP	martin
AT2G37060	NF-YB8	oi1	-0.348909	2.883911465230186e-12	6.27394939260827e-8	-0.02	0.028	0.048	3 DAP	cluster vs. all 3DAP	martin
AT2G42400	ATVOZ2,VOZ2	oi1	-0.137021	3.0745217286622027e-12	6.688622020704623e-8	-0.022	0.041	0.063	3 DAP	cluster vs. all 3DAP	martin
AT3G18550	AtBRC1,ATTCP18,BRC1,TCP18	oi1	-4.11562	3.4254003804152757e-12	7.451958527593432e-8	-0.01	0.001	0.011	3 DAP	cluster vs. all 3DAP	martin
AT1G72270	HDP1,IDAP1	oi1	-0.938711	4.074590527568999e-12	8.864271692726357e-8	-0.01	0.004	0.014	3 DAP	cluster vs. all 3DAP	martin
AT5G44800	CHR4,PKR1	oi1	0.4063270860691998	4.171478006227334e-12	9.075050402547567e-8	0.001	0.411	0.41	3 DAP	cluster vs. all 3DAP	picard
AT1G17770	SDG17,SUVH7	oi1	-2.1681	4.22523259309385e-12	9.19199350627567e-8	-0.01	0.001	0.011	3 DAP	cluster vs. all 3DAP	picard
AT5G18270	ANAC087	oi1	-1.92411	5.372239376112469e-12	1.1687306762732677e-7	-0.009	0.004	0.013	3 DAP	cluster vs. all 3DAP	martin
AT5G57910	NA	oi1	0.9023023093014556	5.4384995226630056e-12	1.183145571155337e-7	0.016	0.039	0.023	3 DAP	cluster vs. all 3DAP	martin
AT1G14580	BLJ	oi1	-0.546013	5.561372968282156e-12	1.209876689249783e-7	-0.018	0.025	0.043	3 DAP	cluster vs. all 3DAP	martin
AT4G22745	MBD1	oi1	-0.313047	5.7067418510691086e-12	1.2415016897000848e-7	-0.023	0.037	0.06	3 DAP	cluster vs. all 3DAP	picard
AT1G69200	FLN2	oi1	-0.329706	6.826223371355033e-12	1.4850448944382876e-07	-0.017	0.018	0.035	3 DAP	cluster vs. all 3DAP	martin
AT3G08720	ATPK19,ATPK2,ATS6K2,S6K2	oi1	-0.453811	7.1635306008059205e-12	1.5584260822053285e-7	-0.021	0.037	0.058	3 DAP	cluster vs. all 3DAP	martin
AT1G61040	VIP5	oi1	-0.172223	9.300370384735064e-12	2.0232955771991137e-7	-0.028	0.064	0.092	3 DAP	cluster vs. all 3DAP	picard
AT4G24240	ATWRKY7,WRKY7	oi1	-1.91788	9.91753393730539e-12	2.1575595080607874e-7	-0.008	0.002	0.01	3 DAP	cluster vs. all 3DAP	martin
AT5G06770	KHZ2	oi1	-0.182033	1.2239780795903334e-11	2.66276431214877e-7	-0.017	0.027	0.044	3 DAP	cluster vs. all 3DAP	martin
AT1G80010	FRS8	oi1	-0.335199	1.2393372270541449e-11	2.6961781374562924e-7	-0.02	0.025	0.045	3 DAP	cluster vs. all 3DAP	martin
AT2G15740	GAL1	oi1	-1.70779	1.2786089642242836e-11	2.781613801669929e-7	-0.009	0.003	0.012	3 DAP	cluster vs. all 3DAP	martin
AT3G12270	ATPRMT3,PRMT3	oi1	-0.155836	1.2841436578841562e-11	2.793654527726982e-7	-0.016	0.022	0.038	3 DAP	cluster vs. all 3DAP	picard
AT2G38560	RDO2,TFIIS	oi1	-0.261459	1.4993190223855887e-11	3.261768533199848e-7	-0.021	0.027	0.048	3 DAP	cluster vs. all 3DAP	martin
AT3G27860	PDP6	oi1	-1.58148	1.917707326686219e-11	4.17197228920587e-7	-0.009	0.003	0.012	3 DAP	cluster vs. all 3DAP	martin
AT3G11020	DREB2,DREB2B	oi1	-0.352453	1.9990809174827484e-11	4.349000535983719e-7	-0.016	0.023	0.039	3 DAP	cluster vs. all 3DAP	martin
AT1G14790	AtRDR1,ATRDRP1,RDR1	oi1	-0.567186	2.1719758495062e-11	4.725133460600738e-7	-0.015	0.022	0.037	3 DAP	cluster vs. all 3DAP	picard
AT5G13790	AGL15	oi1	-0.84308	2.5037356856617515e-11	5.44687698415714e-7	-0.013	0.016	0.029	3 DAP	cluster vs. all 3DAP	picard
AT3G19580	AZF2,ZF2	oi1	-1.27522	2.8171963307092205e-11	6.128810617457909e-7	-0.012	0.006	0.018	3 DAP	cluster vs. all 3DAP	martin
AT1G08620	JMJ16,PKDM7D	oi1	0.45569045299881383	2.828344585826109e-11	6.1530636464647e-7	0.025	0.252	0.227	3 DAP	cluster vs. all 3DAP	picard
AT3G19500	NA	oi1	-0.996037	3.15715899697838e-11	6.868399397926465e-7	-0.011	0.008	0.019	3 DAP	cluster vs. all 3DAP	martin
AT1G10522	PRIN2	oi1	-0.144127	3.396263350396274e-11	7.388570918787095e-7	-0.017	0.023	0.04	3 DAP	cluster vs. all 3DAP	martin
AT1G47760	AGL102	oi1	-1.75434	3.8523953312524785e-11	8.380886043139768e-7	-0.008	0.003	0.011	3 DAP	cluster vs. all 3DAP	martin
AT3G48160	DEL1,E2FE,E2L3	oi1	-0.130838	4.9228955841384685e-11	1.0709759343293238e-6	-0.014	0.014	0.028	3 DAP	cluster vs. all 3DAP	martin
AT3G22760	SOL1,TCX3	oi1	-1.86463	1.1343735778247444e-10	2.4678297185577313e-6	-0.007	0.003	0.01	3 DAP	cluster vs. all 3DAP	martin
AT2G30350	HIGLE	oi1	-0.376092	1.173639621668295e-10	2.5532529969393764e-6	-0.016	0.017	0.033	3 DAP	cluster vs. all 3DAP	martin
AT2G47890	BBX11	oi1	-1.1583	1.9970149561616372e-10	4.344506037129642e-6	-0.007	0.003	0.01	3 DAP	cluster vs. all 3DAP	martin
AT5G59380	ATMBD6,MBD6	oi1	-0.245383	2.0206489078273422e-10	4.3959216989783835e-6	-0.015	0.02	0.035	3 DAP	cluster vs. all 3DAP	picard
AT5G44210	ATERF-9,ATERF9,ERF9	oi1	1.252809304806474	2.0585346836973449e-10	4.478342204383574e-6	0.01	0.019	0.009	3 DAP	cluster vs. all 3DAP	martin
AT5G65350	HTR11	oi1	1.448987851093963	2.723094953206489e-10	5.924093070700717e-6	0.021	0.059	0.038	3 DAP	cluster vs. all 3DAP	picard
AT1G49520	NA	oi1	0.7560577679724256	3.6421095342107107e-10	7.923409291675403e-6	0.027	0.121	0.094	3 DAP	cluster vs. all 3DAP	picard
AT1G01010	ANAC001,NAC001,NTL10	oi1	-0.774892	4.5499721284114916e-10	9.898464365359202e-6	-0.011	0.009	0.02	3 DAP	cluster vs. all 3DAP	martin
AT2G22840	AtGRF1,GRF1	oi1	-0.493421	6.539290291014069e-10	1.4226226028101106e-5	-0.013	0.012	0.025	3 DAP	cluster vs. all 3DAP	martin
AT2G31650	ATX1,SDG27	oi1	0.12542866291534316	6.925830704271223e-10	1.5067144697142045e-5	-0.028	0.08	0.108	3 DAP	cluster vs. all 3DAP	picard
AT1G54290	NA	oi1	-0.220061	7.420143987219043e-10	1.6142523244195028e-5	-0.018	0.03	0.048	3 DAP	cluster vs. all 3DAP	martin
AT1G51130	Nse4A	oi1	-0.197055	8.206232484918887e-10	1.7852658770941038e-5	-0.013	0.016	0.029	3 DAP	cluster vs. all 3DAP	martin
AT5G23720	PHS1	oi1	-0.212314	1.0963269972723564e-9	2.3850593825660113e-5	-0.021	0.047	0.068	3 DAP	cluster vs. all 3DAP	martin
AT3G01890	SWP73A	oi1	-0.21573	1.4242570700819974e-9	3.098471255963385e-5	-0.015	0.023	0.038	3 DAP	cluster vs. all 3DAP	martin
AT3G07050	NSN1	oi1	0.12930055525823836	1.6945242088118675e-9	3.6864374162702176e-5	-0.028	0.088	0.116	3 DAP	cluster vs. all 3DAP	martin
AT3G19360	NA	oi1	-0.170838	2.2634630396152583e-9	4.924163842682994e-5	-0.013	0.017	0.03	3 DAP	cluster vs. all 3DAP	martin
AT2G28230	MED20,MED20A	oi1	-0.172259	2.408413219102272e-9	5.239502958156992e-5	-0.019	0.039	0.058	3 DAP	cluster vs. all 3DAP	picard
AT5G08139	NA	oi1	-0.287905	3.032231386887374e-9	6.596619382173484e-5	-0.015	0.021	0.036	3 DAP	cluster vs. all 3DAP	martin
AT5G58080	ARR18,RR18	oi1	-0.774963	3.2183842831548406e-9	7.001595008003355e-5	-0.009	0.004	0.013	3 DAP	cluster vs. all 3DAP	martin
AT5G21160	AtLARP1a,LARP1a	oi1	0.1138580411815609	3.540403530697642e-9	7.702147881032721e-5	-0.038	0.134	0.172	3 DAP	cluster vs. all 3DAP	martin
AT2G39880	AtMYB25,MYB25	oi1	-0.811758	3.833666266600833e-9	8.340140962990114e-5	-0.008	0.003	0.011	3 DAP	cluster vs. all 3DAP	martin
AT5G64060	anac103,NAC103	oi1	-0.186278	3.8387474595214645e-9	8.351195098188946e-5	-0.011	0.013	0.024	3 DAP	cluster vs. all 3DAP	martin
AT5G15020	SNL2	oi1	0.5044293734546199	4.1919876448248775e-9	9.11966912131652e-5	0.024	0.248	0.224	3 DAP	cluster vs. all 3DAP	picard
AT3G02550	LBD41	oi1	0.5586358282310242	4.374752792910843e-9	9.51727470097754e-5	0.031	0.205	0.174	3 DAP	cluster vs. all 3DAP	martin
AT2G34900	GTE01,GTE1,IMB1	oi1	0.1086852262661844	4.402322706800886e-9	9.577253048645329e-5	-0.034	0.137	0.171	3 DAP	cluster vs. all 3DAP	picard
AT2G30620	H1.2,HON2	oi1	0.1931703071412404	4.586213342014297e-9	9.977307125552104e-5	-0.04	0.169	0.209	3 DAP	cluster vs. all 3DAP	picard
AT2G40030	ATNRPD1B,DMS5,DRD3,NRPD1B,NRPE1	oi1	0.5412979952610731	6.934253438263984e-9	1.5085468354943295e-4	0.028	0.204	0.176	3 DAP	cluster vs. all 3DAP	picard
AT3G55730	AtMYB109,MYB109	oi1	-0.502833	6.934270658714291e-9	1.508550581803294e-4	-0.012	0.013	0.025	3 DAP	cluster vs. all 3DAP	martin
AT1G18950	DDR4	oi1	0.1264149936438651	7.233964186077257e-9	1.5737489086811073e-4	-0.039	0.155	0.194	3 DAP	cluster vs. all 3DAP	martin
AT5G06839	bZIP65,TGA10	oi1	-1.94662	8.856609941863339e-9	1.9267554928523693e-4	-0.007	0.005	0.012	3 DAP	cluster vs. all 3DAP	martin
AT3G21890	BBX31,miP1a	oi1	1.3548344289068392	9.017775284526766e-9	1.9618170131487976e-4	0.007	0.012	0.005	3 DAP	cluster vs. all 3DAP	martin
AT1G63490	JMJ17	oi1	0.5727757242637916	1.1405550498529232e-8	2.4812775109550345e-4	0.019	0.176	0.157	3 DAP	cluster vs. all 3DAP	picard
AT5G38110	ASF1B,SGA01,SGA1	oi1	-0.416086	1.256731717775454e-8	2.7340198520205003e-4	-0.01	0.008	0.018	3 DAP	cluster vs. all 3DAP	picard
AT4G33280	NA	oi1	-0.339754	1.6060714394136933e-8	3.494008416444489e-4	-0.009	0.009	0.018	3 DAP	cluster vs. all 3DAP	picard
AT5G65070	AGL69,FCL4,MAF4	oi1	-0.160731	2.7373291873441406e-8	5.955059647067177e-4	-0.014	0.02	0.034	3 DAP	cluster vs. all 3DAP	picard
AT3G17609	HYH	oi1	-0.512133	2.7625834554853914e-8	6.010000307408468e-4	-0.009	0.006	0.015	3 DAP	cluster vs. all 3DAP	martin
AT1G27730	STZ,ZAT10	oi1	-0.616753	3.0941221102371515e-8	6.731262650820921e-4	-0.011	0.016	0.027	3 DAP	cluster vs. all 3DAP	martin
AT1G75060	AFR1	oi1	-0.129933	3.0965055721218155e-8	6.736447872151008e-4	-0.026	0.09	0.116	3 DAP	cluster vs. all 3DAP	martin
AT5G24330	ATXR6,SDG34	oi1	-0.639697	3.3245272383433655e-8	7.232509007015991e-4	-0.01	0.01	0.02	3 DAP	cluster vs. all 3DAP	picard
AT2G27880	AGO5,AtAGO5	oi1	0.28835883557387776	3.328216035387078e-8	7.240533984984588e-4	0.021	0.4	0.379	3 DAP	cluster vs. all 3DAP	picard
AT1G06230	GTE4	oi1	0.10183479042950484	4.1805208069438414e-8	9.094723015506326e-4	-0.051	0.242	0.293	3 DAP	cluster vs. all 3DAP	picard
AT2G21710	EMB2219	oi1	-0.120298	6.601207149332545e-8	0.00143609	-0.017	0.033	0.05	3 DAP	cluster vs. all 3DAP	martin
AT5G04240	ELF6	oi1	0.10163431165026492	8.339028398289535e-8	0.00181416	-0.041	0.172	0.213	3 DAP	cluster vs. all 3DAP	picard
AT5G18620	CHR17	oi1	0.5669898137458692	9.49946944581835e-8	0.00206661	0.023	0.207	0.184	3 DAP	cluster vs. all 3DAP	picard
AT2G20110	TCX6	oi1	-0.319929	1.0608615275571485e-7	0.0023079	-0.012	0.017	0.029	3 DAP	cluster vs. all 3DAP	martin
AT3G24340	CHR40,CLSY4	oi1	0.6670421724953313	1.1020369110692846e-7	0.00239748	0.015	0.073	0.058	3 DAP	cluster vs. all 3DAP	picard
AT5G07810	NA	oi1	-0.17289	1.5869612651262226e-7	0.00345243	-0.011	0.012	0.023	3 DAP	cluster vs. all 3DAP	picard
AT1G73100	SDG19,SUVH3	oi1	0.6905833987437795	1.748248187371611e-7	0.00380331	0.017	0.078	0.061	3 DAP	cluster vs. all 3DAP	picard
AT3G45930	NA	oi1	0.1183245534248244	2.039135422047969e-7	0.00443614	-0.025	0.073	0.098	3 DAP	cluster vs. all 3DAP	picard
AT3G28730	ATHMG,HMG,NFD,SSRP1	oi1	0.12570993052456236	2.8669724815512653e-7	0.0062371	-0.029	0.126	0.155	3 DAP	cluster vs. all 3DAP	picard
AT5G58610	NA	oi1	-0.25649	3.568416264681842e-7	0.00776309	-0.008	0.007	0.015	3 DAP	cluster vs. all 3DAP	martin
AT1G18450	ARP4,ATARP4	oi1	0.14727789610750525	3.844324879743913e-7	0.00836333	-0.026	0.118	0.144	3 DAP	cluster vs. all 3DAP	picard
AT2G38620	CDKB1;2	oi1	-0.350016	4.209505160755354e-7	0.00915778	-0.006	0.004	0.01	3 DAP	cluster vs. all 3DAP	martin
AT5G11510	AtMYB3R4,MYB3R-4	oi1	-0.280784	6.051089070023277e-7	0.0131641	-0.01	0.01	0.02	3 DAP	cluster vs. all 3DAP	martin
AT5G67580	ATTBP3,ATTRB2,TBP3,TRB2	oi1	0.13704016672455815	6.116368356520128e-7	0.0133062	-0.029	0.125	0.154	3 DAP	cluster vs. all 3DAP	picard
AT5G02850	MED4	oi1	-0.245952	7.083196550453817e-7	0.0154095	-0.012	0.024	0.036	3 DAP	cluster vs. all 3DAP	picard
AT5G17240	SDG40	oi1	0.19890639292143344	7.82149193722487e-7	0.0170157	-0.013	0.039	0.052	3 DAP	cluster vs. all 3DAP	picard
AT4G33470	ATHDA14,AtHDAC14,HDA14,HDAC14	oi1	-0.230703	7.927137880867479e-7	0.0172455	-0.009	0.014	0.023	3 DAP	cluster vs. all 3DAP	picard
AT4G14900	NA	oi1	-0.140707	8.773328389946685e-7	0.0190864	-0.011	0.025	0.036	3 DAP	cluster vs. all 3DAP	picard
AT5G41070	DRB5	oi1	1.0198849164155592	8.859025244114704e-7	0.0192728	0.007	0.017	0.01	3 DAP	cluster vs. all 3DAP	picard
AT2G47410	NA	oi1	0.14286178431753935	1.1101555991401843e-6	0.0241514	-0.032	0.149	0.181	3 DAP	cluster vs. all 3DAP	picard
AT5G49160	DDM2,DMT01,DMT1,MET1,MET2,METI	oi1	0.2852683335395343	1.1294786738232836e-6	0.0245718	-0.03	0.111	0.141	3 DAP	cluster vs. all 3DAP	picard
AT1G67370	ASY1,ATASY1	oi1	-0.871213	1.273521051065535e-6	0.0277055	-0.006	0.004	0.01	3 DAP	cluster vs. all 3DAP	martin
AT5G59870	h2a.w.6,HTA6	oi1	0.41006152069211016	1.3225230529853852e-6	0.0287715	-0.03	0.12	0.15	3 DAP	cluster vs. all 3DAP	picard
AT3G06630	NA	oi1	1.2310625733062155	1.3520149472716518e-6	0.0294131	0.009	0.023	0.014	3 DAP	cluster vs. all 3DAP	martin
AT5G06550	JMJ22	oi1	-0.211194	1.4351756247839516e-6	0.0312222	-0.01	0.011	0.021	3 DAP	cluster vs. all 3DAP	martin
AT1G63100	SCL28	oi1	-1.74319	1.52049427517126e-6	0.0330784	-0.007	0.007	0.014	3 DAP	cluster vs. all 3DAP	martin
AT1G17520	NA	oi1	0.11214821909612184	1.636352255372183e-6	0.0355988	-0.017	0.053	0.07	3 DAP	cluster vs. all 3DAP	picard
AT1G14900	HMGA	oi1	1.004467650919981	1.960143229537311e-6	0.0426429	0.019	0.126	0.107	3 DAP	cluster vs. all 3DAP	picard
AT5G61070	ATHDA18,HDA18	oi1	-0.466747	2.2897496457115698e-6	0.0498135	-0.008	0.009	0.017	3 DAP	cluster vs. all 3DAP	picard
AT4G11130	AtRDR2,RDR2,SMD1	oi1	-0.512116	2.450441335953268e-6	0.0533094	-0.008	0.011	0.019	3 DAP	cluster vs. all 3DAP	picard
AT3G04450	NA	oi1	-0.139741	2.5499116749565443e-6	0.0554733	-0.012	0.024	0.036	3 DAP	cluster vs. all 3DAP	martin
AT1G05900	ATNTH2,NTH2	oi1	0.10047824257593764	2.868814683979369e-6	0.0624111	-0.016	0.055	0.071	3 DAP	cluster vs. all 3DAP	picard
AT2G17410	ARID2	oi1	0.1343486973732662	3.0504996254757535e-6	0.0663636	-0.028	0.141	0.169	3 DAP	cluster vs. all 3DAP	picard
AT4G19020	CMT2	oi1	0.8005144441512242	3.2590869788989017e-6	0.0709014	0.017	0.081	0.064	3 DAP	cluster vs. all 3DAP	picard
AT2G27040	AGO4,OCP11	oi1	0.2927388954983312	3.845848072403438e-6	0.0836664	0.017	0.344	0.327	3 DAP	cluster vs. all 3DAP	picard
AT3G46320	NA	oi1	0.20460634399946476	5.022269107948084e-6	0.10925946444341056	-0.019	0.065	0.084	3 DAP	cluster vs. all 3DAP	picard
AT3G54810	BME3,BME3-ZF,GATA8	oi1	-0.200618	5.798500053950636e-6	0.12614636867369608	-0.019	0.081	0.1	3 DAP	cluster vs. all 3DAP	martin
AT1G22070	TGA3	oi1	-0.615634	7.164919512685741e-6	0.1558728239984783	-0.006	0.005	0.011	3 DAP	cluster vs. all 3DAP	martin
AT2G31450	ATNTH1	oi1	0.163626	7.527481589376224e-6	0.16376036197687974	-0.019	0.071	0.09	3 DAP	cluster vs. all 3DAP	picard
AT5G62410	ATCAP-E1,ATSMC4,SMC2,TTN3	oi1	0.6875868756725492	7.773061188453415e-6	0.16910294615480403	0.015	0.141	0.126	3 DAP	cluster vs. all 3DAP	picard
AT5G67410	ADA1C	oi1	-0.269834	9.222611386503814e-6	0.2006379107133905	-0.007	0.009	0.016	3 DAP	cluster vs. all 3DAP	martin
AT5G20170	MED17	oi1	0.17323463284437501	9.834545214355968e-6	0.21395053113831403	-0.02	0.079	0.099	3 DAP	cluster vs. all 3DAP	picard
AT3G21060	RBL	oi1	0.14384536733914244	1.0365790905243827e-5	0.22550778114357947	-0.018	0.053	0.071	3 DAP	cluster vs. all 3DAP	picard
AT1G49480	RTV1	oi1	0.5377680809897052	1.0624228686642833e-5	0.2311300950779148	0.012	0.16	0.148	3 DAP	cluster vs. all 3DAP	picard
AT1G19490	bZIP62	oi1	0.872518	1.2382603490760494e-5	0.2693835389414945	0.009	0.03	0.021	3 DAP	cluster vs. all 3DAP	martin
AT5G48470	PRDA1	oi1	0.1313472221406755	1.2836094220203708e-5	0.2792492297605316	-0.009	0.025	0.034	3 DAP	cluster vs. all 3DAP	martin
AT2G47620	ATSWI3A,CHB1,SWI3A	oi1	0.23703590863391527	1.2885913933289336e-5	0.2803330576187095	-0.021	0.109	0.13	3 DAP	cluster vs. all 3DAP	picard
AT1G08000	GATA10	oi1	-0.179032	1.3746253165343924e-5	0.29904973761205705	-0.009	0.014	0.023	3 DAP	cluster vs. all 3DAP	martin
AT5G09230	AtSRT2,SRT2	oi1	0.12066690124840827	1.5012606993841073e-5	0.32659926515101256	-0.021	0.075	0.096	3 DAP	cluster vs. all 3DAP	picard
AT4G35050	MSI3,NFC3	oi1	0.1027639306564594	1.5807930821130995e-5	0.3439015350137048	-0.011	0.025	0.036	3 DAP	cluster vs. all 3DAP	picard
AT5G27670	h2a.w.7,HTA7	oi1	0.3146672653673921	2.2765041769795064e-5	0.4952534837018916	-0.027	0.157	0.184	3 DAP	cluster vs. all 3DAP	picard
AT5G19480	MED19B	oi1	0.16481527307566343	3.2174011455431514e-5	0.6999456192129125	-0.029	0.169	0.198	3 DAP	cluster vs. all 3DAP	picard
AT3G49660	AtWDR5a,WDR5a	oi1	-0.103863	3.3042001264462e-5	0.7188287375083707	-0.008	0.015	0.023	3 DAP	cluster vs. all 3DAP	picard
AT2G17970	ALKBH9B	oi1	0.5942144599489461	3.566332832249501e-5	0.775856	0.015	0.147	0.132	3 DAP	cluster vs. all 3DAP	martin
AT3G22590	CDC73,PHP	oi1	0.1103326095223438	3.756871045014261e-5	0.8173072958428524	-0.015	0.039	0.054	3 DAP	cluster vs. all 3DAP	picard
AT2G36400	AtGRF3,GRF3	oi1	1.0809246679176252	3.966439433585259e-5	0.8628988987764731	0.006	0.016	0.01	3 DAP	cluster vs. all 3DAP	martin
AT1G21710	ATOGG1,OGG1	oi1	-0.235537	3.977519641002944e-5	0.8653093979001905	-0.007	0.012	0.019	3 DAP	cluster vs. all 3DAP	picard
AT4G03110	AtBRN1,AtRBP-DR1,BRN1,RBP-DR1	oi1	-0.340884	4.8572285383420144e-5	1	-0.006	0.007	0.013	3 DAP	cluster vs. all 3DAP	martin
AT4G09180	FBH2	oi1	0.7422467127038321	4.885474471609284e-5	1	0.01	0.038	0.028	3 DAP	cluster vs. all 3DAP	martin
AT5G14280	GPL2	oi1	0.95516	6.773481831022705e-5	1	0.009	0.033	0.024	3 DAP	cluster vs. all 3DAP	martin
AT1G20670	BRD1	oi1	0.1948523582785331	7.212265854921023e-5	1	-0.022	0.109	0.131	3 DAP	cluster vs. all 3DAP	picard
AT5G46760	MYC3	oi1	-0.108928	7.57518472082674e-5	1	-0.01	0.027	0.037	3 DAP	cluster vs. all 3DAP	martin
AT4G16250	PHYD	oi1	0.19006652980690797	7.824109273650219e-5	1	-0.009	0.028	0.037	3 DAP	cluster vs. all 3DAP	martin
AT4G12620	ATORC1B,ORC1B,UNE13	oi1	0.17696118410358253	7.952692001614253e-5	1	-0.01	0.027	0.037	3 DAP	cluster vs. all 3DAP	martin
AT3G57180	BPG2,YL1	oi1	0.21489512887264572	9.021677329584675e-5	1	-0.01	0.028	0.038	3 DAP	cluster vs. all 3DAP	martin
AT5G35210	DDP1,PTM	oi1	0.10223633575228395	9.676874740810128e-5	1	-0.051	0.342	0.393	3 DAP	cluster vs. all 3DAP	martin
AT5G44280	ATRING1A,RING1A	oi1	0.5082512158094329	1.0614144436809584e-4	1	0.013	0.134	0.121	3 DAP	cluster vs. all 3DAP	martin
AT5G37260	CIR1,RVE2	oi1	-0.745451	1.0972842766002896e-4	1	-0.005	0.005	0.01	3 DAP	cluster vs. all 3DAP	martin
AT3G54610	BGT,GCN5,HAC3,HAG01,HAG1,HAT1	oi1	0.17159796131524185	1.2455944864620363e-4	1	-0.012	0.055	0.067	3 DAP	cluster vs. all 3DAP	picard
AT5G12400	DDP3	oi1	0.19361228786951157	1.293698094466028e-4	1	-0.031	0.178	0.209	3 DAP	cluster vs. all 3DAP	martin
AT1G50410	CHR28,FRG2	oi1	0.10059107943370188	1.3117183482214858e-4	1	-0.034	0.216	0.25	3 DAP	cluster vs. all 3DAP	picard
AT5G43990	SDG18,SUVR2	oi1	0.5550501300713415	1.436172557208028e-4	1	0.012	0.145	0.133	3 DAP	cluster vs. all 3DAP	picard
AT3G06930	ATPRMT4B,PRMT4B	oi1	0.23253074753266545	1.5467518986858462e-4	1	-0.016	0.074	0.09	3 DAP	cluster vs. all 3DAP	picard
AT3G60530	GATA4	oi1	0.5954908564789134	1.744679191960898e-4	1	0.015	0.1	0.085	3 DAP	cluster vs. all 3DAP	martin
AT3G22270	AtPAT1H1,PAT1H1,PATH1	oi1	0.1690908833040436	2.118089972129778e-4	1	-0.023	0.12	0.143	3 DAP	cluster vs. all 3DAP	martin
AT3G07750	RRP42	oi1	0.13159177578365533	2.3660458756984983e-4	1	-0.009	0.026	0.035	3 DAP	cluster vs. all 3DAP	martin
AT4G30200	VEL1,VIL2	oi1	0.14216599768939409	2.368353006246602e-4	1	-0.021	0.1	0.121	3 DAP	cluster vs. all 3DAP	picard
AT4G27230	HTA2	oi1	0.9148651968759982	2.4009136332227293e-4	1	0.014	0.134	0.12	3 DAP	cluster vs. all 3DAP	picard
AT3G54320	ASML1,ATWRI1,WRI,WRI1	oi1	-0.117634	2.525780174824348e-4	1	-0.018	0.086	0.104	3 DAP	cluster vs. all 3DAP	martin
AT3G54280	ATBTAF1,BTAF1,CHA16,CHR16,RGD3	oi1	0.18539213443792507	2.5904073798168465e-4	1	-0.034	0.176	0.21	3 DAP	cluster vs. all 3DAP	picard
AT1G01370	CENH3,HTR12	oi1	0.39494639392294273	2.6599651415608636e-4	1	-0.008	0.03	0.038	3 DAP	cluster vs. all 3DAP	picard
AT5G51230	AtEMF2,CYR1,EMF2,VEF2	oi1	0.21581446666428197	2.7387312924152417e-4	1	-0.02	0.103	0.123	3 DAP	cluster vs. all 3DAP	picard
[truncated: 23,701 more rows]

## Sheet: S6
Supplementary Table 6. Transcription factors that are vary along 5 DAP PEN-CZE pseudotime
README
• This table contains all transcription factors that vary on PEN/CZE pseudotime described in Fig. 4
• The values and statistics for each gene were generated using graph_test in monocle3
• All arabidopsis transcription factors were accessed from the Plant Transcription Factor database: https://planttfdb.gao-lab.org/index.php?sp=Ath
graph_test output column descriptions:
gene - TAIR ID
status - the gene successfully completed the Moran's I test
p_value - calculated from the Moran's I test for spatial autocorrelation
morans_test_statistic - Moran's I statistic standard deviate
morans_I - a measure of autocorrelation of a gene's expression among nuclei that are proximal along a trajectory, varies from -1 (anticorrelated) +1 (perfectly correlated)
q_value - Benjamini-Hochberg adjusted p-value
Family - transcription factor family from the Plant Transcription Factor Database
gene	status	p_value	morans_test_statistic	morans_I	q_value	Family
AT1G05230	OK	0	80.4523	0.316361	0	HD-ZIP
AT1G08985	OK	0	65.2336	0.254198	0	B3
AT1G32540	OK	0	102.584	0.405802	0	LSD
AT1G47760	OK	0	41.9703	0.164676	0	M-type_MADS
AT1G48195	OK	0	59.2411	0.232498	0	C3H
AT1G49190	OK	0	100.696	0.397095	0	ARR-B
AT1G65300	OK	0	53.9179	0.21211	0	M-type_MADS
AT1G65330	OK	0	40.1449	0.15792	0	M-type_MADS
AT1G73360	OK	0	41.6207	0.163956	0	HD-ZIP
AT2G15740	OK	0	85.6849	0.336834	0	C2H2
AT2G18490	OK	0	80.5564	0.317135	0	C2H2
AT2G26320	OK	0	169.56	0.666842	0	M-type_MADS
AT2G32370	OK	0	109.197	0.432107	0	HD-ZIP
AT2G46830	OK	0	60.7105	0.239969	0	MYB_related
AT3G03260	OK	0	176.762	0.697175	0	HD-ZIP
AT3G05860	OK	0	69.182	0.272115	0	M-type_MADS
AT3G66656	OK	0	54.2349	0.212043	0	M-type_MADS
AT3G18550	OK	0	138.463	0.545897	0	TCP
AT3G19290	OK	0	48.796	0.19257	0	bZIP
AT3G19580	OK	0	51.4325	0.202149	0	C2H2
AT3G21810	OK	0	100.541	0.396675	0	C3H
AT3G25990	OK	0	72.4804	0.281096	0	Trihelix
AT3G62340	OK	0	126.678	0.496725	0	WRKY
AT4G01500	OK	0	77.9172	0.306395	0	B3
AT4G04580	OK	0	84.9261	0.333406	0	G2-like
AT4G18020	OK	0	43.6841	0.172745	0	ARR-B
AT4G18870	OK	0	70.8232	0.277372	0	HSF
AT4G21040	OK	0	108.44	0.426691	0	Dof
AT4G21080	OK	0	42.482	0.166147	0	Dof
AT4G21750	OK	0	39.3529	0.155396	0	HD-ZIP
AT4G25530	OK	0	56.2381	0.222415	0	HD-ZIP
AT4G36590	OK	0	127.568	0.503122	0	M-type_MADS
AT4G37740	OK	0	74.5472	0.293679	0	GRF
AT5G07210	OK	0	90.6335	0.355101	0	ARR-B
AT5G11510	OK	0	57.9622	0.22896	0	MYB
AT5G14960	OK	0	64.8889	0.254224	0	E2F/DP
AT5G23650	OK	0	71.6966	0.282993	0	MYB
AT5G42700	OK	0	48.9543	0.193234	0	B3
AT5G42910	OK	0	101.362	0.39833	0	bZIP
AT5G47140	OK	0	75.9702	0.298482	0	GATA
AT5G56200	OK	0	83.9367	0.328874	0	C2H2
AT5G60440	OK	0	44.4906	0.17565	0	M-type_MADS
AT5G62110	OK	0	42.2763	0.166624	0	G2-like
AT3G56560	OK	0	46.4319	0.170946	0	NAC
AT1G34650	OK	3.08182332820901e-264	34.7071	0.135517	5.69932202685176e-263	HD-ZIP
AT4G25610	OK	1.30236190212354e-262	34.5991	0.136606	2.40051432191577e-261	C2H2
AT2G28700	OK	9.00567989933731e-257	34.2086	0.130901	1.63151799904131e-255	M-type_MADS
AT4G26640	OK	8.21139009824916e-250	33.7373	0.133141	1.46611237344563e-248	WRKY
AT1G22590	OK	1.20183586728534e-244	33.3832	0.131979	2.13043137909776e-243	M-type_MADS
AT2G20110	OK	2.63214554157878e-244	33.3597	0.13116	4.65843656399321e-243	CPP
AT4G00270	OK	2.51215627113021e-241	33.1536	0.130656	4.41444440718999e-240	GeBP
AT5G26630	OK	2.48220498419631e-240	33.0845	0.128885	4.34806419178092e-239	M-type_MADS
AT1G55600	OK	2.54493816147656e-240	33.0838	0.129336	4.45444333791042e-239	WRKY
AT5G12840	OK	5.81734282009238e-204	30.451	0.120274	9.37055895274156e-203	NF-YA
AT1G54160	OK	1.16687612062215e-189	29.3508	0.111937	1.79753910501107e-188	NF-YA
AT1G01060	OK	4.10330027440744e-168	27.611	0.108975	5.9151920752142e-167	MYB_related

## Sheet: S7
Supplementary Table 7. Wilcoxon Rank Sum results for all GSEA in this study
README
• This table contains the results of all statistical analyses of GSEA scores described in this study. Please see the methods section for details about how statistical tests were performed
Column descriptions:
figure - the figure displaying the results of this test
gene set - the gene set or GO term underlying the GSEA module scores
cluster - focal cluster being tested for enrichment vs. all other clusters
group2 - identity of nuclei outside of the focal cluster used in the statistical test
mean1 -the mean module score of all nuclei within the focal cluster
mean2 - the mean module score of all nuclei outside of the focal cluster
diff - the difference between mean1 and mean2
group1_n - the number of nuclei in the focal cluster
group2_n - the number of nuclei in all other clusters
statistic - test statistic used to compute the p-value.
effsize - estimate of the effect size (r value).
magnitude - magnitude of effect size.
pval - raw p-value from wilcox_test
p_bonf_adj - Bonferroni-adjusted p-value
figure	gene set	cluster	group2	mean1	mean2	diff	group1_n	group2_n	statistic	effsize	magnitude	p	p_bonf_adj	symb
main3_B	Brassino_biosyn_GO0016132_modsc	CZE	all_other	-0.0865858	-0.00443974	-0.0821461	2941	51269	52988849	0.11658	small	3.04e-162	3.952e-161	****
main3_B	Brassino_biosyn_GO0016132_modsc	MCE	all_other	0.0231314	-0.0106927	0.0338241	2879	51331	83317558	0.0495508	small	8.59e-31	1.1167e-29	****
main3_B	Brassino_biosyn_GO0016132_modsc	ii1'	all_other	-0.0821979	-0.00673303	-0.0754648	1554	52656	29816830	0.0783897	small	2.01e-74	2.613e-73	****
main3_B	Brassino_biosyn_GO0016132_modsc	EMB	all_other	0.0357303	-0.0141226	0.0498529	5683	48527	162875478	0.0961443	small	5.47e-111	7.111e-110	****
main3_B	Brassino_biosyn_GO0016132_modsc	FUN	all_other	-0.0230773	-0.00867799	-0.0143993	822	53388	20861853	0.0104237	small	0.0152	0.1976	ns
main3_B	Brassino_biosyn_GO0016132_modsc	OVL	all_other	-0.0537434	-0.00875358	-0.0449898	172	54038	3865052	0.0163953	small	0.000135	0.001755	**
main3_B	Brassino_biosyn_GO0016132_modsc	CPT	all_other	-0.0339762	-0.0085302	-0.025446	780	53430	18971966	0.0184679	small	1.71e-05	0.0002223	***
main3_B	Brassino_biosyn_GO0016132_modsc	oi2	all_other	0.0138778	-0.0120132	0.0258909	6526	47684	174043739	0.0668365	small	1.33e-54	1.729e-53	****
main3_B	Brassino_biosyn_GO0016132_modsc	CZSC	all_other	-0.0465293	-0.00673289	-0.0397964	2947	51263	63664209	0.0617209	small	7.92e-47	1.0296e-45	****
main3_B	Brassino_biosyn_GO0016132_modsc	ii2	all_other	0.104908	-0.0145509	0.119459	2566	51644	91764416	0.141578	small	2.69e-238	3.497e-237	****
main3_B	Brassino_biosyn_GO0016132_modsc	oi1	all_other	0.016166	-0.0196543	0.0358203	16281	37929	345899944	0.0955015	small	1.55e-109	2.015e-108	****
main3_B	Brassino_biosyn_GO0016132_modsc	ii1	all_other	-0.07816	-0.00311386	-0.0750462	4177	50033	75282623	0.129121	small	1.46e-198	1.898e-197	****
main3_B	Brassino_biosyn_GO0016132_modsc	PEN	all_other	-0.0689021	-0.000170852	-0.0687312	6882	47328	125658908	0.131703	small	1.7e-206	2.21e-205	****
main3_C1	Brassino_biosyn_GO0016132_modsc	7DAP 7. EMB hypophysis (SMB)	all_other	0.0515629	-0.00906969	0.0606326	155	54055	5184150	0.0219633	small	3.16e-07	2.9072e-05	****
main3_C1	Brassino_biosyn_GO0016132_modsc	7DAP 18. CZSC placentochalazal callose-synthesizing (ARR22, TET5, and CALS8)	all_other	-0.0987301	-0.00882502	-0.0899051	43	54167	781204	0.0160525	small	0.000186	0.017112	*
main3_C1	Brassino_biosyn_GO0016132_modsc	7DAP 11. CZE cyst disaccharide metabolic (ARR21 and NPF4.5)	all_other	-0.0534961	-0.00881969	-0.0446764	93	54117	2166739	0.00996085	small	0.0204	1	ns
main3_C1	Brassino_biosyn_GO0016132_modsc	7DAP 8. EMB S-phase (HMGB6)	all_other	-0.00971675	-0.00889233	-0.000824417	263	53947	7174259	0.00136105	small	0.751	1	ns
main3_C1	Brassino_biosyn_GO0016132_modsc	7DAP 20. ii1 endothelium (BAN and TT1)	all_other	-0.0940319	-0.00866484	-0.0853671	147	54063	2725205	0.0282983	small	4.44e-11	4.0848e-09	****
main3_C1	Brassino_biosyn_GO0016132_modsc	7DAP 19. ii1 basal (contains pigment strand) (BAN and SWEET4)	all_other	-0.073791	-0.00868736	-0.0651036	174	54036	3635102	0.0222157	small	2.31e-07	2.1252e-05	****
main3_C1	Brassino_biosyn_GO0016132_modsc	7DAP 16. PEN dehydrin enriched (ERD10)	all_other	-0.0557511	-0.00876719	-0.0469839	149	54061	3431209	0.0134265	small	0.00177	0.16284	ns
main3_C1	Brassino_biosyn_GO0016132_modsc	7DAP 5. EMB ground tissue initials (JKD and SCR)	all_other	0.0744325	-0.00957977	0.0840122	441	53769	14980237	0.0409975	small	1.36e-21	1.2512e-19	****
main3_C1	Brassino_biosyn_GO0016132_modsc	7DAP 2. EMB lower protoderm (PDF1 and KAN1)	all_other	0.100492	-0.00966649	0.110159	379	53831	13934472	0.0528186	small	9.31e-35	8.5652e-33	****
main3_C1	Brassino_biosyn_GO0016132_modsc	7DAP 21. ii1'/ii2 (DELTAVPE)	all_other	-0.000927411	-0.00893073	0.00800332	233	53977	6425248	0.00246726	small	0.566	1	ns
main3_C1	Brassino_biosyn_GO0016132_modsc	7DAP 17. CZSC placentochalazal phosphate transport (ARR22, SWEET10, and UMAMIT14)	all_other	-0.0319763	-0.00870574	-0.0232706	444	53766	10833781	0.0144162	small	0.000789	0.072588	ns
main3_C1	Brassino_biosyn_GO0016132_modsc	7DAP 9. EMB G2M-phase (MAD2)	all_other	-0.0223437	-0.00879914	-0.0135446	389	53821	10270360	0.00276272	small	0.52	1	ns
main3_C1	Brassino_biosyn_GO0016132_modsc	7DAP 14. MCE_ESR general (ZOU)	all_other	0.035005	-0.0092844	0.0442894	475	53735	15326592	0.0324369	small	4.28e-14	3.9376e-12	****
main3_C1	Brassino_biosyn_GO0016132_modsc	7DAP 22. ii1'/ii2 high senescence (DELTAVPE and NAC029)	all_other	-0.0467229	-0.00887119	-0.0378517	36	54174	872866	0.00467942	small	0.276	1	ns
main3_C1	Brassino_biosyn_GO0016132_modsc	7DAP 1. EMB upper protoderm (PDF1)	all_other	0.0223823	-0.00949255	0.0318748	1014	53196	30035573	0.0266691	small	5.32e-10	4.8944e-08	****
main3_C1	Brassino_biosyn_GO0016132_modsc	7DAP 15. PEN (ABS6)	all_other	-0.0271323	-0.00848879	-0.0186435	1185	53025	30305696	0.00896113	small	0.0369	1	ns
main3_C1	Brassino_biosyn_GO0016132_modsc	7DAP 13. MCE_ESR high PCD (ZOU and NAC074)	all_other	0.0654226	-0.00986432	0.0752869	697	53513	24070730	0.0567253	small	7.96e-40	7.3232e-38	****
main3_C1	Brassino_biosyn_GO0016132_modsc	7DAP 4. EMB vascular primordium (SHR and JUL1)	all_other	0.0920406	-0.0100584	0.102099	617	53593	21812063	0.0586585	small	1.82e-42	1.6744e-40	****
main3_C1	Brassino_biosyn_GO0016132_modsc	7DAP 24. oi1 polyester monomer biosynthesis (MYB11 and CYP86B1)	all_other	-0.0346185	-0.00870079	-0.0259177	409	53801	10291892	0.00967745	small	0.0242	1	ns
main3_C1	Brassino_biosyn_GO0016132_modsc	7DAP 23. oi1 flavinol synthesizing (MYB11)	all_other	-0.0160969	-0.00866364	-0.00743325	1697	52513	44200298	0.00241646	small	0.574	1	ns
main3_C1	Brassino_biosyn_GO0016132_modsc	7DAP 6. EMB cortical initials (JKD)	all_other	0.075051	-0.00936818	0.0844192	303	53907	10789454	0.0414654	small	4.71e-22	4.3332e-20	****
main3_C1	Brassino_biosyn_GO0016132_modsc	7DAP 10. CZE cyst photosynthetic (GA3OX4 and NPF4.5)	all_other	-0.0759667	-0.00646818	-0.0694985	1894	52316	37341496	0.0783289	small	2.61e-74	2.4012e-72	****
main3_C1	Brassino_biosyn_GO0016132_modsc	7DAP 12. MCE_ESR sheath promoting (ZOU, RGP3 and KRS)	all_other	0.122843	-0.010762	0.133605	757	53453	29613654	0.0942442	small	1.01e-106	9.292e-105	****
main3_C1	Brassino_biosyn_GO0016132_modsc	7DAP 3. EMB inner cotyledon (XYL4)	all_other	0.0333156	-0.0101347	0.0434502	1545	52665	47988379	0.0517467	small	1.98e-33	1.8216e-31	****
main3_C1	Brassino_biosyn_GO0016132_modsc	7DAP 25. oi2 general (GLABRA2)	all_other	-0.0934239	-0.00793755	-0.0854864	608	53602	11229814	0.0566971	small	8.68e-40	7.9856e-38	****
main3_C1	Brassino_biosyn_GO0016132_modsc	5DAP 5. EMB vascular primordium and hypophysis (SHR and PIN4)	all_other	0.013865	-0.00890473	0.0227697	20	54190	604912	0.00386773	small	0.368	1	ns
main3_C1	Brassino_biosyn_GO0016132_modsc	5DAP 1. EMB upper protoderm I (PDF1 and KRATOS)	all_other	-0.0173237	-0.0088831	-0.00844055	85	54125	2299657	1.95286e-05	small	0.996	1	ns
main3_C1	Brassino_biosyn_GO0016132_modsc	5DAP 4. EMB cortical initials (XYL4 and JKD)	all_other	-0.0690721	-0.00882409	-0.060248	65	54145	1378027	0.013001	small	0.00247	0.22724	ns
main3_C1	Brassino_biosyn_GO0016132_modsc	5DAP 8. CZE basal cyst (RALFL3)	all_other	-0.021237	-0.00887946	-0.0123575	74	54136	1991357	0.000372739	small	0.931	1	ns
main3_C1	Brassino_biosyn_GO0016132_modsc	5DAP 6. EMB unknown (IMK2)	all_other	-0.0296522	-0.0088764	-0.0207758	52	54158	1339581	0.00260937	small	0.543	1	ns
main3_C1	Brassino_biosyn_GO0016132_modsc	5DAP 23. ii1 endothelium (BAN and TT1)	all_other	-0.105144	-0.0085596	-0.0965841	189	54021	3190097	0.0382947	small	4.83e-19	4.4436e-17	****
main3_C1	Brassino_biosyn_GO0016132_modsc	5DAP 3. EMB lower protoderm (PDF1 and KAN1)	all_other	-0.0251668	-0.00886355	-0.0163033	109	54101	2816132	0.00348329	small	0.417	1	ns
main3_C1	Brassino_biosyn_GO0016132_modsc	5DAP 9. CZE nodule-like (MEA)	all_other	-0.105168	-0.00853626	-0.0966317	202	54008	3507873	0.0376664	small	1.79e-18	1.6468e-16	****
main3_C1	Brassino_biosyn_GO0016132_modsc	5DAP 2. EMB upper protoderm II (PDF1 and AS2)	all_other	-0.0273053	-0.00887321	-0.0184321	68	54142	1775698	0.00216904	small	0.614	1	ns
main3_C1	Brassino_biosyn_GO0016132_modsc	5DAP 21. CZSC placentochalazal callose-synthesizing (ARR22, TET5, and CALS8)	all_other	-0.130043	-0.00862307	-0.12142	122	54088	1717257	0.0393563	small	5.03e-20	4.6276e-18	****
main3_C1	Brassino_biosyn_GO0016132_modsc	5DAP 19. CPT persistent nucellus (AGO3)	all_other	-0.0754506	-0.00868202	-0.0667686	174	54036	3574965	0.023469	small	4.65e-08	4.278e-06	****
main3_C1	Brassino_biosyn_GO0016132_modsc	5DAP 33. oi2 very long chain fatty acid-synthesizing (KCS6 and WRI4)	all_other	-0.0358441	-0.00879404	-0.02705	205	54005	4988107	0.0105129	small	0.0144	1	ns
main3_C1	Brassino_biosyn_GO0016132_modsc	5DAP 15. PEN general III (NAC075)	all_other	-0.0362282	-0.00859816	-0.0276301	585	53625	14383957	0.0148471	small	0.000547	0.050324	ns
main3_C1	Brassino_biosyn_GO0016132_modsc	5DAP 17. PEN general IV (TGA9)	all_other	-0.0868628	-0.00853656	-0.0783263	249	53961	4868590	0.0322429	small	6.04e-14	5.5568e-12	****
main3_C1	Brassino_biosyn_GO0016132_modsc	5DAP 32. oi2 general (GLABRA2)	all_other	-0.0103441	-0.0088704	-0.00147375	954	53256	25816553	0.00370649	small	0.388	1	ns
main3_C1	Brassino_biosyn_GO0016132_modsc	5DAP 18. FUN epidermal (CER3)	all_other	-0.0325147	-0.00881984	-0.0236949	175	54035	4374497	0.00734718	small	0.0871	1	ns
main3_C1	Brassino_biosyn_GO0016132_modsc	5DAP 24. ii1' (DELTAVPE and UMAMIT29)	all_other	-0.084932	-0.00845476	-0.0764772	313	53897	6096864	0.0363748	small	2.47e-17	2.2724e-15	****
main3_C1	Brassino_biosyn_GO0016132_modsc	5DAP 16. PEN S-phase (HMGB6)	all_other	-0.0619327	-0.00833974	-0.053593	563	53647	12643857	0.0285774	small	2.86e-11	2.6312e-09	****
main3_C1	Brassino_biosyn_GO0016132_modsc	5DAP 10. CZE nodule (CYCD4;2)	all_other	-0.113888	-0.00875281	-0.105136	74	54136	1226016	0.0248072	small	7.66e-09	7.0472e-07	****
main3_C1	Brassino_biosyn_GO0016132_modsc	5DAP 30. oi1 S-phase (MYB11 and TSO2)	all_other	-0.0380212	-0.00878848	-0.0292327	200	54010	4922522	0.00930287	small	0.0303	1	ns
main3_C1	Brassino_biosyn_GO0016132_modsc	5DAP 29. oi micropylar (SWEET12)	all_other	0.120387	-0.00949771	0.129885	251	53959	9556363	0.0483489	small	2.14e-29	1.9688e-27	****
main3_C1	Brassino_biosyn_GO0016132_modsc	5DAP 22. ii1 basal (contains pigment strand) (BAN and SWEET4)	all_other	-0.0697628	-0.00851786	-0.0612449	335	53875	6932666	0.0314577	small	2.4e-13	2.208e-11	****
main3_C1	Brassino_biosyn_GO0016132_modsc	5DAP 13. PEN G2M-phase (MAD2)	all_other	-0.0950406	-0.00766982	-0.0873708	761	53449	14075865	0.0627368	small	2.53e-48	2.3276e-46	****
main3_C1	Brassino_biosyn_GO0016132_modsc	5DAP 7. CZE apical cyst (MEE56)	all_other	-0.145774	-0.00838184	-0.137392	203	54007	2541259	0.0567477	small	7.42e-40	6.8264e-38	****
main3_C1	Brassino_biosyn_GO0016132_modsc	5DAP 11. MCE (ALE1)	all_other	-0.0278297	-0.00874637	-0.0190834	426	53784	11060527	0.00527939	small	0.219	1	ns
main3_C1	Brassino_biosyn_GO0016132_modsc	5DAP 20. CZSC placentochalazal phosphate transport (ARR22, SWEET10, and UMAMIT14)	all_other	-0.0302519	-0.00863756	-0.0216144	649	53561	15918883	0.0158419	small	0.000226	0.020792	*
main3_C1	Brassino_biosyn_GO0016132_modsc	5DAP 14. PEN general II (PTR3)	all_other	-0.0775862	-0.00808737	-0.0694988	631	53579	13091242	0.0419039	small	1.73e-22	1.5916e-20	****
main3_C1	Brassino_biosyn_GO0016132_modsc	5DAP 28. oi1 flavinol synthesizing high PCD (MYB11, SCOOP15, BAP1)	all_other	0.00652841	-0.00907711	0.0156055	628	53582	17630294	0.00887377	small	0.0388	1	ns
main3_C1	Brassino_biosyn_GO0016132_modsc	5DAP 26. oi1 flavinol synthesizing (MYB11)	all_other	-0.0163141	-0.00853244	-0.0077817	2535	51675	63754300	0.00973566	small	0.0234	1	ns
main3_C1	Brassino_biosyn_GO0016132_modsc	5DAP 31. oi2 LTP-enriched (LTP1)	all_other	-0.00715154	-0.00892979	0.00177825	1020	53190	27918151	0.00686446	small	0.11	1	ns
main3_C1	Brassino_biosyn_GO0016132_modsc	5DAP 27. oi1 basal (MYB11 and PIN3)	all_other	0.00309235	-0.00932514	0.0124175	1872	52338	50597475	0.010388	small	0.0156	1	ns
main3_C1	Brassino_biosyn_GO0016132_modsc	5DAP 25. ii2 general (DELTAVPE and STK)	all_other	0.13157	-0.010827	0.142397	735	53475	27964709	0.0847281	small	1.26e-86	1.1592e-84	****
main3_C1	Brassino_biosyn_GO0016132_modsc	5DAP 12. PEN general I (IMK2)	all_other	-0.0534655	-0.00761495	-0.0458505	1515	52695	34563806	0.0382812	small	4.97e-19	4.5724e-17	****
main3_C1	Brassino_biosyn_GO0016132_modsc	3DAP 7. CZE basal cyst (RALFL3)	all_other	-0.144562	-0.00881871	-0.135743	31	54179	394282	0.021966	small	3.15e-07	2.898e-05	****
main3_C1	Brassino_biosyn_GO0016132_modsc	3DAP 3. EMB suspensor (PIN7)	all_other	-0.0615491	-0.00887301	-0.0526761	24	54186	548057	0.00572536	small	0.183	1	ns
main3_C1	Brassino_biosyn_GO0016132_modsc	3DAP 23. ii1 endothelium S-phase (BAN, TT1, and BARD1)	all_other	-0.17439	-0.00874967	-0.16564	48	54162	469265	0.0329187	small	1.8e-14	1.656e-12	****
main3_C1	Brassino_biosyn_GO0016132_modsc	3DAP 5. EMB unknown II, potential pre- or early-globular (AGP18 and PME5)	all_other	-0.0548206	-0.00887853	-0.0459421	21	54189	495448	0.00440499	small	0.305	1	ns
main3_C1	Brassino_biosyn_GO0016132_modsc	3DAP 14. FUN companion cells (SUC2)	all_other	-0.0569403	-0.00885375	-0.0480866	48	54162	1102117	0.00783794	small	0.068	1	ns
main3_C1	Brassino_biosyn_GO0016132_modsc	3DAP 12. FUN hilum (ADPG1)	all_other	-0.0385315	-0.00869212	-0.0298394	371	53839	8850270	0.0162548	small	0.000154	0.014168	*
main3_C1	Brassino_biosyn_GO0016132_modsc	3DAP 2. EMB lower protoderm (PDF1 and KAN1)	all_other	-0.0469616	-0.0088626	-0.0380991	48	54162	1134139	0.00656886	small	0.126	1	ns
main3_C1	Brassino_biosyn_GO0016132_modsc	3DAP 6. CZE nodule (CYCD4;2)	all_other	-0.0976991	-0.00853447	-0.0891646	220	53990	4004118	0.0358733	small	6.69e-17	6.1548e-15	****
main3_C1	Brassino_biosyn_GO0016132_modsc	3DAP 8. CZE nodule-like (MEA)	all_other	-0.126548	-0.00856988	-0.117978	150	54060	2260094	0.0402665	small	6.9e-21	6.348e-19	****
main3_C1	Brassino_biosyn_GO0016132_modsc	3DAP 9. MCE (ARF13)	all_other	-0.146504	-0.00755322	-0.138951	524	53686	6520108	0.0909089	small	1.95e-99	1.794e-97	****
main3_C1	Brassino_biosyn_GO0016132_modsc	3DAP 1. EMB upper protoderm (PDF1)	all_other	-0.0539558	-0.00887138	-0.0450844	30	54180	671521	0.00707615	small	0.0994	1	ns
main3_C1	Brassino_biosyn_GO0016132_modsc	3DAP 11. PEN G2/M-phase (AGL62 and TOPII)	all_other	-0.154069	-0.00844234	-0.145627	169	54041	2027025	0.0536958	small	7.28e-36	6.6976e-34	****
main3_C1	Brassino_biosyn_GO0016132_modsc	3DAP 34. oi2 S-phase (GLABRA2 and BARD1)	all_other	0.0274262	-0.00917926	0.0366054	419	53791	13296831	0.0272917	small	2.09e-10	1.9228e-08	****
main3_C1	Brassino_biosyn_GO0016132_modsc	3DAP 24. ii1' (DELTAVPE and UMAMIT29)	all_other	-0.102113	-0.00719442	-0.0949184	972	53238	17080141	0.0781135	small	6.52e-74	5.9984e-72	****
main3_C1	Brassino_biosyn_GO0016132_modsc	3DAP 4. EMB unknown I, (PME5)	all_other	0.000532477	-0.00890591	0.00943838	55	54155	1537273	0.00177764	small	0.679	1	ns
main3_C1	Brassino_biosyn_GO0016132_modsc	3DAP 30. oi1 flavinol synthesizing G2M-phase (MYB11 and TOPII)	all_other	0.00915946	-0.00893672	0.0180962	121	54089	3573664	0.0075254	small	0.0797	1	ns
main3_C1	Brassino_biosyn_GO0016132_modsc	3DAP 13. FUN epidermal (CER3)	all_other	0.0164425	-0.00900335	0.0254458	228	53982	6761534	0.0110668	small	0.00998	0.91816	ns
main3_C1	Brassino_biosyn_GO0016132_modsc	3DAP 15. OVL scenescing (BFN1)	all_other	-0.0537434	-0.00875358	-0.0449898	172	54038	3865052	0.0163953	small	0.000135	0.01242	*
main3_C1	Brassino_biosyn_GO0016132_modsc	3DAP 17. CPT transient nucellus (PLL24)	all_other	0.0874245	-0.00934259	0.0967671	250	53960	9252238	0.0436211	small	3.11e-24	2.8612e-22	****
main3_C1	Brassino_biosyn_GO0016132_modsc	3DAP 32. oi2 very long chain fatty acid-synthesizing (KCS6 and WRI4)	all_other	0.0131648	-0.00927846	0.0224433	923	53287	26313769	0.0156886	small	0.000259	0.023828	*
main3_C1	Brassino_biosyn_GO0016132_modsc	3DAP 18. CZSC general (ARR22 and AAP6)	all_other	0.0219425	-0.00936059	0.0313031	804	53406	23630036	0.0210719	small	9.29e-07	8.5468e-05	****
main3_C1	Brassino_biosyn_GO0016132_modsc	3DAP 16. CPT persistent nucellus (AGO3)	all_other	-0.0989582	-0.00830098	-0.0906572	356	53854	6339207	0.0473838	small	2.67e-28	2.4564e-26	****
main3_C1	Brassino_biosyn_GO0016132_modsc	3DAP 28. oi1 flavinol synthesizing S-phase (MYB11 and BARD1)	all_other	0.00511949	-0.00909722	0.0142167	766	53444	21619749	0.0114922	small	0.00746	0.68632	ns
main3_C1	Brassino_biosyn_GO0016132_modsc	3DAP 29. oi micropylar (SWEET12)	all_other	0.121644	-0.0117332	0.133378	1153	53057	42317682	0.0958365	small	2.72e-110	2.5024e-108	****
main3_C1	Brassino_biosyn_GO0016132_modsc	3DAP 33. oi2 general (GLABRA2 and WRKY40)	all_other	0.0677538	-0.0097701	0.0775239	611	53599	21708199	0.0595576	small	1.01e-43	9.292e-42	****
main3_C1	Brassino_biosyn_GO0016132_modsc	3DAP 22. ii1 basal (contains pigment strand) (BAN and SWEET4)	all_other	-0.0730231	-0.00784428	-0.0651788	875	53335	17721352	0.0525013	small	2.32e-34	2.1344e-32	****
main3_C1	Brassino_biosyn_GO0016132_modsc	3DAP 20. CZSC placentochalazal callose-synthesizing (ARR22, TET5, and CALS8)	all_other	-0.135355	-0.00801782	-0.127337	374	53836	5174512	0.0696778	small	3.46e-59	3.1832e-57	****
main3_C1	Brassino_biosyn_GO0016132_modsc	3DAP 31. oi2 general (GLABRA2)	all_other	0.0598201	-0.0112374	0.0710575	1786	52424	60590247	0.090973	small	1.42e-99	1.3064e-97	****
main3_C1	Brassino_biosyn_GO0016132_modsc	3DAP 19. CZSC placentochalazal phosphate transport (ARR22, SWEET10, and UMAMIT14)	all_other	-0.0982375	-0.00804616	-0.0901914	511	53699	9109699	0.0562408	small	3.54e-39	3.2568e-37	****
main3_C1	Brassino_biosyn_GO0016132_modsc	3DAP 27. oi1 flavinol synthesizing high PCD (MYB11, SCOOP15, BAP1)	all_other	0.0438973	-0.0107919	0.0546892	1879	52331	58798998	0.0620829	small	2.34e-47	2.1528e-45	****
main3_C1	Brassino_biosyn_GO0016132_modsc	3DAP 25. ii2 general (DELTAVPE and STK)	all_other	0.0942053	-0.0125004	0.106706	1831	52379	65145492	0.112182	small	2.19e-150	2.0148e-148	****
main3_C1	Brassino_biosyn_GO0016132_modsc	3DAP 26. oi1 flavinol synthesizing (MYB11)	all_other	0.0179789	-0.0114893	0.0294682	4770	49440	130327472	0.0516521	small	2.59e-33	2.3828e-31	****
main3_C1	Brassino_biosyn_GO0016132_modsc	3DAP 21. ii1 endothelium (BAN and TT1)	all_other	-0.0765062	-0.00575214	-0.0707541	2409	51801	45947080	0.0940833	small	2.31e-106	2.1252e-104	****
main3_C1	Brassino_biosyn_GO0016132_modsc	3DAP 10. PEN general (AGL62)	all_other	-0.118804	-0.00667274	-0.112131	1075	53135	16646466	0.100729	small	1.24e-121	1.1408e-119	****
main3_C2	Brassino_homeo_GO0010268_modsc	7DAP 7. EMB hypophysis (SMB)	all_other	0.0075493	-0.0066521	0.0142014	155	54055	4.76038e+06	0.012608	small	0.00333	0.30636	ns
main3_C2	Brassino_homeo_GO0010268_modsc	7DAP 18. CZSC placentochalazal callose-synthesizing (ARR22, TET5, and CALS8)	all_other	-0.0897861	-0.00654547	-0.0832407	43	54167	921934	0.0101601	small	0.018	1	ns
main3_C2	Brassino_homeo_GO0010268_modsc	7DAP 11. CZE cyst disaccharide metabolic (ARR21 and NPF4.5)	all_other	-0.0747592	-0.00649439	-0.0682648	93	54117	1.88842e+06	0.0178884	small	3.11e-05	0.0028612	**
main3_C2	Brassino_homeo_GO0010268_modsc	7DAP 8. EMB S-phase (HMGB6)	all_other	-0.0631444	-0.00633589	-0.0568086	263	53947	5.96978e+06	0.0190725	small	8.97e-06	0.00082524	***
main3_C2	Brassino_homeo_GO0010268_modsc	7DAP 20. ii1 endothelium (BAN and TT1)	all_other	-0.0829989	-0.0064038	-0.0765951	147	54063	3.08113e+06	0.0202305	small	2.47e-06	0.00022724	***
main3_C2	Brassino_homeo_GO0010268_modsc	7DAP 19. ii1 basal (contains pigment strand) (BAN and SWEET4)	all_other	-0.0248026	-0.00655292	-0.0182497	174	54036	4.89802e+06	0.00410309	small	0.339	1	ns
main3_C2	Brassino_homeo_GO0010268_modsc	7DAP 16. PEN dehydrin enriched (ERD10)	all_other	-0.103443	-0.00634462	-0.0970982	149	54061	2819047	0.0272093	small	2.37e-10	2.1804e-08	****
main3_C2	Brassino_homeo_GO0010268_modsc	7DAP 5. EMB ground tissue initials (JKD and SCR)	all_other	0.000811861	-0.00667238	0.00748424	441	53769	13696643	0.0241533	small	1.87e-08	1.7204e-06	****
main3_C2	Brassino_homeo_GO0010268_modsc	7DAP 2. EMB lower protoderm (PDF1 and KAN1)	all_other	-0.0581789	-0.00624844	-0.0519305	379	53831	8999454	0.0169982	small	7.57e-05	0.0069644	**
main3_C2	Brassino_homeo_GO0010268_modsc	7DAP 21. ii1'/ii2 (DELTAVPE)	all_other	0.0043977	-0.00665902	0.0110567	233	53977	6810104	0.00940189	small	0.0286	1	ns
main3_C2	Brassino_homeo_GO0010268_modsc	7DAP 17. CZSC placentochalazal phosphate transport (ARR22, SWEET10, and UMAMIT14)	all_other	-0.0208775	-0.00649369	-0.0143838	444	53766	1.20595e+07	0.00161503	small	0.707	1	ns
main3_C2	Brassino_homeo_GO0010268_modsc	7DAP 9. EMB G2M-phase (MAD2)	all_other	-0.0737776	-0.00612605	-0.0676516	389	53821	8.98461e+06	0.0207188	small	1.41e-06	0.00012972	***
main3_C2	Brassino_homeo_GO0010268_modsc	7DAP 14. MCE_ESR general (ZOU)	all_other	-0.085292	-0.00591599	-0.079376	475	53735	1.05033e+07	0.028569	small	2.9e-11	2.668e-09	****
main3_C2	Brassino_homeo_GO0010268_modsc	7DAP 22. ii1'/ii2 high senescence (DELTAVPE and NAC029)	all_other	-0.0485857	-0.00658361	-0.0420021	36	54174	1068528	0.00427355	small	0.32	1	ns
main3_C2	Brassino_homeo_GO0010268_modsc	7DAP 1. EMB upper protoderm (PDF1)	all_other	-0.0570297	-0.00565045	-0.0513792	1014	53196	25648787	0.0114986	small	0.00742	0.68264	ns
main3_C2	Brassino_homeo_GO0010268_modsc	7DAP 15. PEN (ABS6)	all_other	-0.0938261	-0.00466243	-0.0891636	1185	53025	22616790	0.0709441	small	2.73e-61	2.5116e-59	****
main3_C2	Brassino_homeo_GO0010268_modsc	7DAP 13. MCE_ESR high PCD (ZOU and NAC074)	all_other	-0.0701181	-0.00578433	-0.0643337	697	53513	18205590	0.00464239	small	0.28	1	ns
main3_C2	Brassino_homeo_GO0010268_modsc	7DAP 4. EMB vascular primordium (SHR and JUL1)	all_other	0.0479271	-0.00723939	0.0551665	617	53593	2.08469e+07	0.0479327	small	6.39e-29	5.8788e-27	****
main3_C2	Brassino_homeo_GO0010268_modsc	7DAP 24. oi1 polyester monomer biosynthesis (MYB11 and CYP86B1)	all_other	0.00147987	-0.00667301	0.00815288	409	53801	1.19445e+07	0.0128349	small	0.0028	0.2576	ns
main3_C2	Brassino_homeo_GO0010268_modsc	7DAP 23. oi1 flavinol synthesizing (MYB11)	all_other	0.00483908	-0.00698153	0.0118206	1697	52513	5.13062e+07	0.0456841	small	2.01e-26	1.8492e-24	****
main3_C2	Brassino_homeo_GO0010268_modsc	7DAP 6. EMB cortical initials (JKD)	all_other	-0.0625054	-0.00629733	-0.0562081	303	53907	7133969	0.016332	small	0.000143	0.013156	*
main3_C2	Brassino_homeo_GO0010268_modsc	7DAP 10. CZE cyst photosynthetic (GA3OX4 and NPF4.5)	all_other	-0.117151	-0.00260962	-0.114542	1894	52316	27607922	0.140813	small	9.43e-236	8.6756e-234	****
main3_C2	Brassino_homeo_GO0010268_modsc	7DAP 12. MCE_ESR sheath promoting (ZOU, RGP3 and KRS)	all_other	-0.0804607	-0.00556565	-0.0748951	757	53453	1.89527e+07	0.0128508	small	0.00277	0.25484	ns
main3_C2	Brassino_homeo_GO0010268_modsc	7DAP 3. EMB inner cotyledon (XYL4)	all_other	-0.0553337	-0.00518217	-0.0501515	1545	52665	40259243	0.00300697	small	0.484	1	ns
main3_C2	Brassino_homeo_GO0010268_modsc	7DAP 25. oi2 general (GLABRA2)	all_other	-0.0549113	-0.00606364	-0.0488477	608	53602	1.54614e+07	0.00933152	small	0.0298	1	ns
main3_C2	Brassino_homeo_GO0010268_modsc	5DAP 5. EMB vascular primordium and hypophysis (SHR and PIN4)	all_other	0.0133366	-0.00661886	0.0199554	20	54190	611294	0.00425946	small	0.321	1	ns
main3_C2	Brassino_homeo_GO0010268_modsc	5DAP 1. EMB upper protoderm I (PDF1 and KRATOS)	all_other	-0.0701606	-0.0065117	-0.0636489	85	54125	2.00275e+06	0.00886495	small	0.039	1	ns
main3_C2	Brassino_homeo_GO0010268_modsc	5DAP 4. EMB cortical initials (XYL4 and JKD)	all_other	-0.0421282	-0.00656886	-0.0355593	65	54145	1.60309e+06	0.00533491	small	0.214	1	ns
main3_C2	Brassino_homeo_GO0010268_modsc	5DAP 8. CZE basal cyst (RALFL3)	all_other	-0.0183097	-0.00659551	-0.0117142	74	54136	2.07144e+06	0.0021839	small	0.611	1	ns
main3_C2	Brassino_homeo_GO0010268_modsc	5DAP 6. EMB unknown (IMK2)	all_other	-0.0256091	-0.00659326	-0.0190159	52	54158	1.525e+06	0.00445103	small	0.3	1	ns
main3_C2	Brassino_homeo_GO0010268_modsc	5DAP 23. ii1 endothelium (BAN and TT1)	all_other	-0.0534421	-0.00644766	-0.0469944	189	54021	4.60698e+06	0.00995922	small	0.0204	1	ns
main3_C2	Brassino_homeo_GO0010268_modsc	5DAP 3. EMB lower protoderm (PDF1 and KAN1)	all_other	-0.0505057	-0.00652306	-0.0439827	109	54101	2675693	0.00717884	small	0.0946	1	ns
main3_C2	Brassino_homeo_GO0010268_modsc	5DAP 9. CZE nodule-like (MEA)	all_other	-0.101077	-0.00625818	-0.0948191	202	54008	3351307	0.0406954	small	2.66e-21	2.4472e-19	****
main3_C2	Brassino_homeo_GO0010268_modsc	5DAP 2. EMB upper protoderm II (PDF1 and AS2)	all_other	-0.0826948	-0.00651594	-0.0761789	68	54142	1422798	0.0139217	small	0.00119	0.10948	ns
main3_C2	Brassino_homeo_GO0010268_modsc	5DAP 21. CZSC placentochalazal callose-synthesizing (ARR22, TET5, and CALS8)	all_other	-0.0752683	-0.00645664	-0.0688117	122	54088	2474574	0.0205174	small	1.78e-06	0.00016376	***
main3_C2	Brassino_homeo_GO0010268_modsc	5DAP 19. CPT persistent nucellus (AGO3)	all_other	-0.0669436	-0.00641723	-0.0605264	174	54036	3879664	0.0171191	small	6.72e-05	0.0061824	**
main3_C2	Brassino_homeo_GO0010268_modsc	5DAP 33. oi2 very long chain fatty acid-synthesizing (KCS6 and WRI4)	all_other	0.016646	-0.00669978	0.0233458	205	54005	6.30547e+06	0.0147869	small	0.000576	0.052992	ns
main3_C2	Brassino_homeo_GO0010268_modsc	5DAP 15. PEN general III (NAC075)	all_other	-0.0668501	-0.00595435	-0.0608957	585	53625	1.31246e+07	0.0292151	small	1.03e-11	9.476e-10	****
main3_C2	Brassino_homeo_GO0010268_modsc	5DAP 17. PEN general IV (TGA9)	all_other	-0.123403	-0.00607257	-0.11733	249	53961	3263436	0.0602253	small	1.14e-44	1.0488e-42	****
main3_C2	Brassino_homeo_GO0010268_modsc	5DAP 32. oi2 general (GLABRA2)	all_other	0.00613252	-0.00683979	0.0129723	954	53256	2.69367e+07	0.013749	small	0.00137	0.12604	ns
main3_C2	Brassino_homeo_GO0010268_modsc	5DAP 18. FUN epidermal (CER3)	all_other	-0.00882634	-0.00660433	-0.00222201	175	54035	5371502	0.0133708	small	0.00185	0.1702	ns
main3_C2	Brassino_homeo_GO0010268_modsc	5DAP 24. ii1' (DELTAVPE and UMAMIT29)	all_other	-0.0182837	-0.00654371	-0.01174	313	53897	8531837	0.00150845	small	0.725	1	ns
main3_C2	Brassino_homeo_GO0010268_modsc	5DAP 16. PEN S-phase (HMGB6)	all_other	-0.118402	-0.00543831	-0.112964	563	53647	7.69175e+06	0.0861572	small	1.65e-89	1.518e-87	****
main3_C2	Brassino_homeo_GO0010268_modsc	5DAP 10. CZE nodule (CYCD4;2)	all_other	-0.0928104	-0.00649367	-0.0863167	74	54136	1249269	0.0240648	small	2.11e-08	1.9412e-06	****
main3_C2	Brassino_homeo_GO0010268_modsc	5DAP 30. oi1 S-phase (MYB11 and TSO2)	all_other	0.00354667	-0.00664912	0.0101958	200	54010	5778722	0.00734391	small	0.0873	1	ns
main3_C2	Brassino_homeo_GO0010268_modsc	5DAP 29. oi micropylar (SWEET12)	all_other	0.257573	-0.0078404	0.265413	251	53959	10885712	0.0714312	small	4.13e-62	3.7996e-60	****
main3_C2	Brassino_homeo_GO0010268_modsc	5DAP 22. ii1 basal (contains pigment strand) (BAN and SWEET4)	all_other	0.0134726	-0.00673638	0.020209	335	53875	10393154	0.0205932	small	1.63e-06	0.00014996	***
main3_C2	Brassino_homeo_GO0010268_modsc	5DAP 13. PEN G2M-phase (MAD2)	all_other	-0.136094	-0.00476795	-0.131326	761	53449	9003899	0.113555	small	4.87e-154	4.4804e-152	****
main3_C2	Brassino_homeo_GO0010268_modsc	5DAP 7. CZE apical cyst (MEE56)	all_other	-0.155969	-0.0060501	-0.149919	203	54007	1.78123e+06	0.0714155	small	4.39e-62	4.0388e-60	****
main3_C2	Brassino_homeo_GO0010268_modsc	5DAP 11. MCE (ALE1)	all_other	-0.115776	-0.00574685	-0.110029	426	53784	6263994	0.0693123	small	1.38e-58	1.2696e-56	****
main3_C2	Brassino_homeo_GO0010268_modsc	5DAP 20. CZSC placentochalazal phosphate transport (ARR22, SWEET10, and UMAMIT14)	all_other	0.0172987	-0.00690122	0.0241999	649	53561	18857173	0.0160041	small	0.000194	0.017848	*
main3_C2	Brassino_homeo_GO0010268_modsc	5DAP 14. PEN general II (PTR3)	all_other	-0.13325	-0.00512008	-0.12813	631	53579	7672059	0.10146	small	2.23e-123	2.0516e-121	****
main3_C2	Brassino_homeo_GO0010268_modsc	5DAP 28. oi1 flavinol synthesizing high PCD (MYB11, SCOOP15, BAP1)	all_other	0.0833093	-0.0076654	0.0909747	628	53582	21365347	0.0500185	small	2.41e-31	2.2172e-29	****
main3_C2	Brassino_homeo_GO0010268_modsc	5DAP 26. oi1 flavinol synthesizing (MYB11)	all_other	0.0638206	-0.0100667	0.0738873	2535	51675	8.01245e+07	0.0816611	small	1.33e-80	1.2236e-78	****
main3_C2	Brassino_homeo_GO0010268_modsc	5DAP 31. oi2 LTP-enriched (LTP1)	all_other	0.00452719	-0.0068251	0.0113523	1020	53190	3.01143e+07	0.025917	small	1.6e-09	1.472e-07	****
main3_C2	Brassino_homeo_GO0010268_modsc	5DAP 27. oi1 basal (MYB11 and PIN3)	all_other	0.0589749	-0.00895736	0.0679322	1872	52338	6.10387e+07	0.0777934	small	2.53e-73	2.3276e-71	****
main3_C2	Brassino_homeo_GO0010268_modsc	5DAP 25. ii2 general (DELTAVPE and STK)	all_other	0.0861913	-0.00788705	0.0940784	735	53475	24868460	0.053169	small	3.38e-35	3.1096e-33	****
main3_C2	Brassino_homeo_GO0010268_modsc	5DAP 12. PEN general I (IMK2)	all_other	-0.123034	-0.0032643	-0.11977	1515	52695	19253322	0.147779	small	1.95e-259	1.794e-257	****
main3_C2	Brassino_homeo_GO0010268_modsc	3DAP 7. CZE basal cyst (RALFL3)	all_other	-0.0562171	-0.00658312	-0.049634	31	54179	642333	0.0097353	small	0.0234	1	ns
main3_C2	Brassino_homeo_GO0010268_modsc	3DAP 3. EMB suspensor (PIN7)	all_other	-0.102402	-0.00656907	-0.0958329	24	54186	376790	0.0153223	small	0.00036	0.03312	*
main3_C2	Brassino_homeo_GO0010268_modsc	3DAP 23. ii1 endothelium S-phase (BAN, TT1, and BARD1)	all_other	-0.0888606	-0.00653861	-0.082322	48	54162	923138	0.0149311	small	0.000508	0.046736	*
main3_C2	Brassino_homeo_GO0010268_modsc	3DAP 5. EMB unknown II, potential pre- or early-globular (AGP18 and PME5)	all_other	-0.0714701	-0.00658636	-0.0648837	21	54189	461608	0.00643208	small	0.134	1	ns
main3_C2	Brassino_homeo_GO0010268_modsc	3DAP 14. FUN companion cells (SUC2)	all_other	-0.0649731	-0.00655978	-0.0584133	48	54162	1056173	0.00965876	small	0.0245	1	ns
main3_C2	Brassino_homeo_GO0010268_modsc	3DAP 12. FUN hilum (ADPG1)	all_other	-0.0171779	-0.00653869	-0.0106392	371	53839	1.04199e+07	0.0061882	small	0.15	1	ns
main3_C2	Brassino_homeo_GO0010268_modsc	3DAP 2. EMB lower protoderm (PDF1 and KAN1)	all_other	-0.107478	-0.00652211	-0.100956	48	54162	758011	0.0214753	small	5.73e-07	5.2716e-05	****
main3_C2	Brassino_homeo_GO0010268_modsc	3DAP 6. CZE nodule (CYCD4;2)	all_other	-0.0932205	-0.00625858	-0.086962	220	53990	3986229	0.036205	small	3.47e-17	3.1924e-15	****
main3_C2	Brassino_homeo_GO0010268_modsc	3DAP 8. CZE nodule-like (MEA)	all_other	-0.10105	-0.00634946	-0.0947006	150	54060	2621256	0.032162	small	6.98e-14	6.4216e-12	****
main3_C2	Brassino_homeo_GO0010268_modsc	3DAP 9. MCE (ARF13)	all_other	-0.117188	-0.00553222	-0.111656	524	53686	7398497	0.0803261	small	4.74e-78	4.3608e-76	****
main3_C2	Brassino_homeo_GO0010268_modsc	3DAP 1. EMB upper protoderm (PDF1)	all_other	-0.0717508	-0.00657543	-0.0651754	30	54180	676094	0.00684695	small	0.111	1	ns
main3_C2	Brassino_homeo_GO0010268_modsc	3DAP 11. PEN G2/M-phase (AGL62 and TOPII)	all_other	-0.127655	-0.00623297	-0.121422	169	54041	2331127	0.0472656	small	3.62e-28	3.3304e-26	****
main3_C2	Brassino_homeo_GO0010268_modsc	3DAP 34. oi2 S-phase (GLABRA2 and BARD1)	all_other	-0.0195978	-0.00651034	-0.0130875	419	53791	10883775	0.00518802	small	0.227	1	ns
main3_C2	Brassino_homeo_GO0010268_modsc	3DAP 24. ii1' (DELTAVPE and UMAMIT29)	all_other	-0.0542688	-0.00574139	-0.0485274	972	53238	2.1244e+07	0.0411256	small	1.02e-21	9.384e-20	****
main3_C2	Brassino_homeo_GO0010268_modsc	3DAP 4. EMB unknown I, (PME5)	all_other	-0.00873056	-0.00660935	-0.00212121	55	54155	1.52669e+06	0.00138577	small	0.747	1	ns
main3_C2	Brassino_homeo_GO0010268_modsc	3DAP 30. oi1 flavinol synthesizing G2M-phase (MYB11 and TOPII)	all_other	0.0669252	-0.00677601	0.0737012	121	54089	4150378	0.0219306	small	3.29e-07	3.0268e-05	****
main3_C2	Brassino_homeo_GO0010268_modsc	3DAP 13. FUN epidermal (CER3)	all_other	0.0243354	-0.00674221	0.0310776	228	53982	6.92932e+06	0.014123	small	0.00101	0.09292	ns
main3_C2	Brassino_homeo_GO0010268_modsc	3DAP 15. OVL scenescing (BFN1)	all_other	-0.029933	-0.00653727	-0.0233957	172	54038	4851712	0.00428517	small	0.318	1	ns
main3_C2	Brassino_homeo_GO0010268_modsc	3DAP 17. CPT transient nucellus (PLL24)	all_other	0.276749	-0.00792433	0.284673	250	53960	11450873	0.0818731	small	5.17e-81	4.7564e-79	****
main3_C2	Brassino_homeo_GO0010268_modsc	3DAP 32. oi2 very long chain fatty acid-synthesizing (KCS6 and WRI4)	all_other	0.0309029	-0.0072613	0.0381642	923	53287	27541019	0.0268708	small	3.94e-10	3.6248e-08	****
main3_C2	Brassino_homeo_GO0010268_modsc	3DAP 18. CZSC general (ARR22 and AAP6)	all_other	0.0965255	-0.00816417	0.10469	804	53406	27800641	0.0617427	small	7.36e-47	6.7712e-45	****
main3_C2	Brassino_homeo_GO0010268_modsc	3DAP 16. CPT persistent nucellus (AGO3)	all_other	-0.066667	-0.0062145	-0.0604525	356	53854	7.4426e+06	0.0312809	small	3.26e-13	2.9992e-11	****
main3_C2	Brassino_homeo_GO0010268_modsc	3DAP 28. oi1 flavinol synthesizing S-phase (MYB11 and BARD1)	all_other	0.0464688	-0.00737229	0.0538411	766	53444	23632131	0.0315903	small	1.91e-13	1.7572e-11	****
main3_C2	Brassino_homeo_GO0010268_modsc	3DAP 29. oi micropylar (SWEET12)	all_other	0.1942	-0.0109754	0.205175	1153	53057	45501134	0.121845	small	4.84e-177	4.4528e-175	****
main3_C2	Brassino_homeo_GO0010268_modsc	3DAP 33. oi2 general (GLABRA2 and WRKY40)	all_other	-8.43775e-05	-0.00668591	0.00660153	611	53599	16787241	0.00460884	small	0.283	1	ns
main3_C2	Brassino_homeo_GO0010268_modsc	3DAP 22. ii1 basal (contains pigment strand) (BAN and SWEET4)	all_other	-0.00788508	-0.00659061	-0.00129448	875	53335	23952533	0.00578517	small	0.178	1	ns
main3_C2	Brassino_homeo_GO0010268_modsc	3DAP 20. CZSC placentochalazal callose-synthesizing (ARR22, TET5, and CALS8)	all_other	-0.104406	-0.00593212	-0.0984736	374	53836	6258510	0.0542408	small	1.46e-36	1.3432e-34	****
main3_C2	Brassino_homeo_GO0010268_modsc	3DAP 31. oi2 general (GLABRA2)	all_other	-0.00602674	-0.00663142	0.000604682	1786	52424	46656828	0.00104212	small	0.808	1	ns
main3_C2	Brassino_homeo_GO0010268_modsc	3DAP 19. CZSC placentochalazal phosphate transport (ARR22, SWEET10, and UMAMIT14)	all_other	-0.0571552	-0.00613053	-0.0510246	511	53699	1.10465e+07	0.0326142	small	3.11e-14	2.8612e-12	****
main3_C2	Brassino_homeo_GO0010268_modsc	3DAP 27. oi1 flavinol synthesizing high PCD (MYB11, SCOOP15, BAP1)	all_other	0.0939751	-0.0102232	0.104198	1879	52331	6.38118e+07	0.0943859	small	4.9e-107	4.508e-105	****
main3_C2	Brassino_homeo_GO0010268_modsc	3DAP 25. ii2 general (DELTAVPE and STK)	all_other	0.0638563	-0.00907482	0.0729311	1831	52379	5.80185e+07	0.0656783	small	8.66e-53	7.9672e-51	****
main3_C2	Brassino_homeo_GO0010268_modsc	3DAP 26. oi1 flavinol synthesizing (MYB11)	all_other	0.073216	-0.0143133	0.0875293	4770	49440	148695305	0.128083	small	2.05e-195	1.886e-193	****
main3_C2	Brassino_homeo_GO0010268_modsc	3DAP 21. ii1 endothelium (BAN and TT1)	all_other	-0.0231107	-0.00584421	-0.0172665	2409	51801	6.00779e+07	0.0132507	small	0.00203	0.18676	ns
main3_C2	Brassino_homeo_GO0010268_modsc	3DAP 10. PEN general (AGL62)	all_other	-0.108497	-0.0045502	-0.103947	1075	53135	1.73206e+07	0.0950293	small	1.79e-108	1.6468e-106	****
main3_E	behs1	7DAP ii1	all_other	0.0171732	0.00254682	0.0146263	321	53889	1.0178e+07	0.0234892	small	4.53e-08	1.5402e-06	****
main3_E	behs1	7DAP CZSC	all_other	-0.00423158	0.00269566	-0.00692724	487	53723	14314243	0.0153999	small	0.000336	0.011424	*
main3_E	behs1	7DAP ii1'	all_other	0.0211963	0.00254086	0.0186554	269	53941	8281783	0.0172236	small	6.07e-05	0.0020638	**
main3_E	behs1	7DAP PEN	all_other	0.0782547	0.00072559	0.0775291	1334	52876	4.30492e+07	0.0592008	small	3.19e-43	1.0846e-41	****
main3_E	behs1	7DAP oi1	all_other	6.81373e-05	0.00273711	-0.00266898	2106	52104	6.67568e+07	0.0725387	small	5.4e-64	1.836e-62	****
main3_E	behs1	7DAP CZE	all_other	0.00938214	0.00237665	0.00700549	1987	52223	54139936	0.0141544	small	0.000982	0.033388	*
main3_E	behs1	7DAP MCE	all_other	0.139671	-0.00242282	0.142094	1929	52281	72292549	0.139145	small	3e-230	1.02e-228	****
main3_E	behs1	7DAP EMB	all_other	0.0147976	0.00136855	0.0134291	5106	49104	1.50881e+08	0.102981	small	4.81e-127	1.6354e-125	****
main3_E	behs1	7DAP oi2	all_other	-0.000592159	0.00267001	-0.00326217	608	53602	19850240	0.0397954	small	1.94e-20	6.596e-19	****
main3_E	behs1	5DAP EMB	all_other	-0.0260069	0.00284579	-0.0288527	399	53811	9514160	0.0168403	small	8.82e-05	0.0029988	**
main3_E	behs1	5DAP CPT	all_other	-0.002126	0.00264875	-0.00477475	174	54036	4.78797e+06	0.00180975	small	0.673	1	ns
main3_E	behs1	5DAP FUN	all_other	0.0102619	0.00260872	0.00765321	175	54035	5746510	0.0211636	small	8.33e-07	2.8322e-05	****
main3_E	behs1	5DAP ii1'	all_other	-0.00414718	0.0026728	-0.00681999	313	53897	7937534	0.0077377	small	0.0716	1	ns
main3_E	behs1	5DAP ii1	all_other	-0.0129052	0.00278509	-0.0156903	524	53686	1.51674e+07	0.0132731	small	0.002	0.068	ns
main3_E	behs1	5DAP CZE	all_other	-0.0727878	0.00341073	-0.0761985	553	53657	8.29664e+06	0.0767145	small	2.35e-71	7.99e-70	****
main3_E	behs1	5DAP MCE	all_other	0.421965	-0.000687917	0.422653	426	53784	1.95362e+07	0.10787	small	3.38e-139	1.1492e-137	****
main3_E	behs1	5DAP CZSC	all_other	-0.0143414	0.00287833	-0.0172197	771	53439	20261938	0.00337279	small	0.432	1	ns
main3_E	behs1	5DAP oi2	all_other	-0.00689537	0.00303248	-0.00992785	2179	52031	58769660	0.0124941	small	0.00363	0.12342	ns
main3_E	behs1	5DAP oi1	all_other	-0.00806908	0.00383846	-0.0119075	5486	48724	1.58579e+08	0.0974332	small	6.24e-114	2.1216e-112	****
main3_E	behs1	5DAP ii2	all_other	-0.021892	0.00297052	-0.0248625	735	53475	1.99853e+07	0.00339663	small	0.429	1	ns
main3_E	behs1	5DAP PEN	all_other	0.13694	-0.00894949	0.14589	4304	49906	1.3571e+08	0.123442	small	1.17e-181	3.978e-180	****
main3_E	behs1	3DAP CZE	all_other	-0.088199	0.00331034	-0.0915093	401	53809	5451722	0.0734181	small	1.65e-65	5.61e-64	****
main3_E	behs1	3DAP MCE	all_other	-0.0810368	0.00345009	-0.0844868	524	53686	7.78334e+06	0.0756896	small	1.65e-69	5.61e-68	****
main3_E	behs1	3DAP ii1'	all_other	-0.0536015	0.00366014	-0.0572617	972	53238	1.72157e+07	0.076909	small	1.04e-71	3.536e-70	****
main3_E	behs1	3DAP EMB	all_other	-0.040825	0.00277659	-0.0436016	178	54032	4.02513e+06	0.0161485	small	0.00017	0.00578	**
main3_E	behs1	3DAP FUN	all_other	-0.0077613	0.00275899	-0.0105203	647	53563	16585237	0.00805855	small	0.0606	1	ns
main3_E	behs1	3DAP OVL	all_other	-0.0223544	0.00271296	-0.0250674	172	54038	4.70017e+06	0.00110893	small	0.796	1	ns
main3_E	behs1	3DAP CPT	all_other	-0.0475727	0.00320101	-0.0507737	606	53604	11952892	0.0480884	small	4.24e-29	1.4416e-27	****
main3_E	behs1	3DAP oi2	all_other	-0.030365	0.00507802	-0.035443	3739	50471	73665224	0.0962444	small	3.24e-111	1.1016e-109	****
main3_E	behs1	3DAP CZSC	all_other	-0.0154506	0.00321498	-0.0186656	1689	52521	36965845	0.0501258	small	1.8e-31	6.12e-30	****
main3_E	behs1	3DAP ii2	all_other	-0.0462459	0.00434209	-0.050588	1831	52379	34894417	0.0852079	small	1.37e-87	4.658e-86	****
main3_E	behs1	3DAP oi1	all_other	-0.0299768	0.00885802	-0.0388348	8689	45521	175056948	0.0729651	small	9.99e-65	3.3966e-63	****
main3_E	behs1	3DAP ii1	all_other	-0.0477953	0.00593601	-0.0537313	3332	50878	60407600	0.119531	small	1.86e-170	6.324e-169	****
main3_E	behs1	3DAP PEN	all_other	-0.113118	0.00535204	-0.11847	1244	52966	1.31819e+07	0.155579	small	2.6e-287	8.84e-286	****
main3_F	bes1_targ_mce1	3DAP MCE	5DAP MCE	0.0133521	0.238619	-0.225267	524	426	5537	0.818241	large	2.43e-140	7.29e-140	****
main3_F	bes1_targ_mce1	3DAP MCE	7DAP MCE	0.0133521	0.396576	-0.383223	524	1929	265	0.709379	large	2.04e-270	6.12e-270	****
main3_F	bes1_targ_mce1	5DAP MCE	7DAP MCE	0.238619	0.396576	-0.157956	426	1929	158143	0.410016	moderate	4.29e-88	1.29e-87	****
main5_E1	TPD_modsc1	7DAP ii1	all_other	-0.012446	0.00139629	-0.0138422	321	53889	1.00396e+07	0.021363	small	6.56e-07	2.2304e-05	****
main5_E1	TPD_modsc1	7DAP CZSC	all_other	-0.0127734	0.00144203	-0.0142154	487	53723	1.41031e+07	0.0127619	small	0.00296	0.10064	ns
main5_E1	TPD_modsc1	7DAP ii1'	all_other	-0.0141153	0.00139127	-0.0155066	269	53941	7462750	0.003484	small	0.417	1	ns
main5_E1	TPD_modsc1	7DAP PEN	all_other	-0.00937267	0.00158395	-0.0109566	1334	52876	38845965	0.0272208	small	2.33e-10	7.922e-09	****
main5_E1	TPD_modsc1	7DAP oi1	all_other	-0.00793124	0.00168803	-0.00961926	2106	52104	77717491	0.139401	small	4.34e-231	1.4756e-229	****
main5_E1	TPD_modsc1	7DAP CZE	all_other	-0.0147647	0.00192611	-0.0166908	1987	52223	40418348	0.0719216	small	6.1e-63	2.074e-61	****
main5_E1	TPD_modsc1	7DAP MCE	all_other	-0.0150373	0.00191765	-0.016955	1929	52281	57022724	0.0419819	small	1.45e-22	4.93e-21	****
main5_E1	TPD_modsc1	7DAP EMB	all_other	-0.00270633	0.00173241	-0.00443874	5106	49104	1.33491e+08	0.032805	small	2.21e-14	7.514e-13	****
main5_E1	TPD_modsc1	7DAP oi2	all_other	-0.00660512	0.00140416	-0.00800928	608	53602	2.03925e+07	0.045865	small	1.28e-26	4.352e-25	****
main5_E1	TPD_modsc1	5DAP EMB	all_other	0.073964	0.000775642	0.0731884	399	53811	11874326	0.015708	small	0.000255	0.00867	**
main5_E1	TPD_modsc1	5DAP CPT	all_other	-0.0134259	0.00136179	-0.0147877	174	54036	3560907	0.0237619	small	3.16e-08	1.0744e-06	****
main5_E1	TPD_modsc1	5DAP FUN	all_other	-0.0160217	0.00137047	-0.0173921	175	54035	4660263	0.00140889	small	0.743	1	ns
main5_E1	TPD_modsc1	5DAP ii1'	all_other	-0.0175235	0.00142373	-0.0189473	313	53897	8.19581e+06	0.00371952	small	0.386	1	ns
main5_E1	TPD_modsc1	5DAP ii1	all_other	-0.011975	0.00144404	-0.0134191	524	53686	1.68169e+07	0.0331458	small	1.19e-14	4.046e-13	****
main5_E1	TPD_modsc1	5DAP CZE	all_other	-0.023331	0.00156833	-0.0248993	553	53657	6308231	0.10004	small	5.29e-120	1.7986e-118	****
main5_E1	TPD_modsc1	5DAP MCE	all_other	-0.0257322	0.00152855	-0.0272608	426	53784	6521272	0.0658777	small	4.24e-53	1.4416e-51	****
main5_E1	TPD_modsc1	5DAP CZSC	all_other	-0.0184135	0.00159895	-0.0200124	771	53439	1.79402e+07	0.0264859	small	6.97e-10	2.3698e-08	****
main5_E1	TPD_modsc1	5DAP oi2	all_other	0.00657143	0.00109417	0.00547726	2179	52031	64390267	0.0462252	small	5.17e-27	1.7578e-25	****
main5_E1	TPD_modsc1	5DAP oi1	all_other	-0.00812873	0.00237755	-0.0105063	5486	48724	184217519	0.197642	small	0	0	****
main5_E1	TPD_modsc1	5DAP ii2	all_other	-0.0154133	0.00154424	-0.0169576	735	53475	2.14805e+07	0.0186368	small	1.43e-05	0.0004862	***
main5_E1	TPD_modsc1	5DAP PEN	all_other	-0.0296828	0.00398758	-0.0336704	4304	49906	45116286	0.271552	small	0	0	****
main5_E1	TPD_modsc1	3DAP CZE	all_other	0.0596813	0.00087936	0.0588019	401	53809	1.00739e+07	0.00983284	small	0.0221	0.7514	ns
main5_E1	TPD_modsc1	3DAP MCE	all_other	0.220495	-0.000824973	0.22132	524	53686	2.07846e+07	0.0809483	small	3.1e-79	1.054e-77	****
main5_E1	TPD_modsc1	3DAP ii1'	all_other	-0.00293311	0.00139188	-0.00432499	972	53238	1.83314e+07	0.0669983	small	7.37e-55	2.5058e-53	****
main5_E1	TPD_modsc1	3DAP EMB	all_other	0.0586995	0.00112528	0.0575742	178	54032	4.94056e+06	0.00271385	small	0.527	1	ns
main5_E1	TPD_modsc1	3DAP FUN	all_other	0.0140455	0.00116054	0.012885	647	53563	1.53665e+07	0.0212881	small	7.18e-07	2.4412e-05	****
main5_E1	TPD_modsc1	3DAP OVL	all_other	0.000724208	0.00131621	-0.000591998	172	54038	3.60977e+06	0.0217461	small	4.12e-07	1.4008e-05	****
main5_E1	TPD_modsc1	3DAP CPT	all_other	-0.00645849	0.0014022	-0.00786069	606	53604	1.16379e+07	0.0516205	small	2.83e-33	9.622e-32	****
main5_E1	TPD_modsc1	3DAP oi2	all_other	-0.00520301	0.00179715	-0.00700015	3739	50471	81881071	0.058027	small	1.36e-41	4.624e-40	****
main5_E1	TPD_modsc1	3DAP CZSC	all_other	-0.012813	0.00176864	-0.0145817	1689	52521	28930128	0.104645	small	4.06e-131	1.3804e-129	****
main5_E1	TPD_modsc1	3DAP ii2	all_other	-0.00265083	0.00145294	-0.00410376	1831	52379	4.27831e+07	0.0337339	small	4.02e-15	1.3668e-13	****
main5_E1	TPD_modsc1	3DAP oi1	all_other	0.00496432	0.000617621	0.0043467	8689	45521	211644963	0.0445937	small	2.97e-25	1.0098e-23	****
main5_E1	TPD_modsc1	3DAP ii1	all_other	9.68888e-05	0.00139406	-0.00129717	3332	50878	7.75623e+07	0.0353387	small	1.9e-16	6.46e-15	****
main5_E1	TPD_modsc1	3DAP PEN	all_other	0.189372	-0.00310254	0.192475	1244	52966	4.77986e+07	0.116932	small	3.26e-163	1.1084e-161	****
main5_E2	CLE_modsc1	7DAP ii1	all_other	-0.00905532	-0.000152498	-0.00890282	321	53889	8967510	0.00489092	small	0.255	1	ns
main5_E2	CLE_modsc1	7DAP CZSC	all_other	-0.00520646	-0.000159879	-0.00504658	487	53723	15550153	0.030841	small	6.93e-13	2.3562e-11	****
main5_E2	CLE_modsc1	7DAP ii1'	all_other	-0.00567652	-0.00017793	-0.00549859	269	53941	7941913	0.0115225	small	0.0073	0.2482	ns
main5_E2	CLE_modsc1	7DAP PEN	all_other	-0.00321804	-0.000129205	-0.00308884	1334	52876	3.62159e+07	0.00721021	small	0.0932	1	ns
main5_E2	CLE_modsc1	7DAP oi1	all_other	-0.0062127	3.76026e-05	-0.0062503	2106	52104	64372093	0.0579937	small	1.51e-41	5.134e-40	****
main5_E2	CLE_modsc1	7DAP CZE	all_other	-0.0107647	0.000196557	-0.0109613	1987	52223	3.31793e+07	0.117336	small	2.49e-164	8.466e-163	****
main5_E2	CLE_modsc1	7DAP MCE	all_other	-0.00655625	2.91178e-05	-0.00658537	1929	52281	5.35036e+07	0.0195899	small	5.09e-06	0.00017306	***
main5_E2	CLE_modsc1	7DAP EMB	all_other	-0.00197811	-2.08633e-05	-0.00195725	5106	49104	1.36517e+08	0.0450176	small	1.05e-25	3.57e-24	****
main5_E2	CLE_modsc1	7DAP oi2	all_other	-0.0014931	-0.000190607	-0.0013025	608	53602	20984835	0.0524972	small	2.34e-34	7.956e-33	****
main5_E2	CLE_modsc1	5DAP EMB	all_other	-0.00380402	-0.00017853	-0.00362549	399	53811	8.30536e+06	0.0335116	small	6.07e-15	2.0638e-13	****
main5_E2	CLE_modsc1	5DAP CPT	all_other	-0.00221569	-0.000198741	-0.00201694	174	54036	3999541	0.0146214	small	0.000663	0.022542	*
main5_E2	CLE_modsc1	5DAP FUN	all_other	-0.00361097	-0.000194185	-0.00341679	175	54035	5.1316e+06	0.00838587	small	0.0509	1	ns
main5_E2	CLE_modsc1	5DAP ii1'	all_other	-0.00920916	-0.000152926	-0.00905624	313	53897	6452267	0.0308464	small	6.87e-13	2.3358e-11	****
main5_E2	CLE_modsc1	5DAP ii1	all_other	-0.00140744	-0.000193481	-0.00121396	524	53686	1.66715e+07	0.0313954	small	2.68e-13	9.112e-12	****
main5_E2	CLE_modsc1	5DAP CZE	all_other	-0.0120185	-8.34652e-05	-0.011935	553	53657	5.76215e+06	0.10645	small	1.31e-135	4.454e-134	****
main5_E2	CLE_modsc1	5DAP MCE	all_other	-0.00219028	-0.000189492	-0.00200079	426	53784	8.88261e+06	0.0343553	small	1.25e-15	4.25e-14	****
main5_E2	CLE_modsc1	5DAP CZSC	all_other	-0.00582009	-0.000124205	-0.00569589	771	53439	20811259	0.00209589	small	0.626	1	ns
main5_E2	CLE_modsc1	5DAP oi2	all_other	-0.00518449	3.31134e-06	-0.0051878	2179	52031	6.38079e+07	0.0427318	small	2.54e-23	8.636e-22	****
main5_E2	CLE_modsc1	5DAP oi1	all_other	-0.00284044	9.14935e-05	-0.00293193	5486	48724	1.83762e+08	0.195866	small	0	0	****
main5_E2	CLE_modsc1	5DAP ii2	all_other	-0.00363991	-0.000158006	-0.0034819	735	53475	2.43263e+07	0.0476442	small	1.36e-28	4.624e-27	****
main5_E2	CLE_modsc1	5DAP PEN	all_other	-0.00466018	0.000178991	-0.00483917	4304	49906	6.78932e+07	0.172249	small	0	0	****
main5_E2	CLE_modsc1	3DAP CZE	all_other	0.112569	-0.00104564	0.113615	401	53809	1.37922e+07	0.0413183	small	6.57e-22	2.2338e-20	****
main5_E2	CLE_modsc1	3DAP MCE	all_other	0.0152903	-0.000356459	0.0156468	524	53686	9.24968e+06	0.0580251	small	1.36e-41	4.624e-40	****
main5_E2	CLE_modsc1	3DAP ii1'	all_other	4.72116e-05	-0.000209824	0.000257035	972	53238	2.01515e+07	0.050832	small	2.57e-32	8.738e-31	****
main5_E2	CLE_modsc1	3DAP EMB	all_other	-0.00715187	-0.00018233	-0.00696954	178	54032	3.02247e+06	0.0368093	small	1.03e-17	3.502e-16	****
main5_E2	CLE_modsc1	3DAP FUN	all_other	0.000500944	-0.000213745	0.000714689	647	53563	1.33854e+07	0.0427941	small	2.2e-23	7.48e-22	****
main5_E2	CLE_modsc1	3DAP OVL	all_other	-0.000870841	-0.000203096	-0.000667745	172	54038	3840588	0.0169086	small	8.26e-05	0.0028084	**
main5_E2	CLE_modsc1	3DAP CPT	all_other	0.00100446	-0.00021889	0.00122335	606	53604	12150899	0.0458699	small	1.26e-26	4.284e-25	****
main5_E2	CLE_modsc1	3DAP oi2	all_other	-0.00142834	-0.000114604	-0.00131373	3739	50471	87074682	0.0338692	small	3.13e-15	1.0642e-13	****
main5_E2	CLE_modsc1	3DAP CZSC	all_other	0.00322778	-0.000315615	0.0035434	1689	52521	34711752	0.0654211	small	2.17e-52	7.378e-51	****
main5_E2	CLE_modsc1	3DAP ii2	all_other	0.000120817	-0.000216612	0.000337429	1831	52379	4.99268e+07	0.01288	small	0.00271	0.09214	ns
main5_E2	CLE_modsc1	3DAP oi1	all_other	0.00145874	-0.000522829	0.00198157	8689	45521	216803164	0.0611693	small	5.02e-46	1.7068e-44	****
main5_E2	CLE_modsc1	3DAP ii1	all_other	0.00484869	-0.000536195	0.00538488	3332	50878	8.12257e+07	0.0173596	small	5.3e-05	0.001802	**
main5_E2	CLE_modsc1	3DAP PEN	all_other	0.0355536	-0.00104507	0.0365987	1244	52966	27548517	0.0424826	small	4.54e-23	1.5436e-21	****
main5_E3	LCR_modsc1	7DAP ii1	all_other	-0.0153421	-0.00231691	-0.0130252	321	53889	7617354	0.0158531	small	0.000223	0.007582	**
main5_E3	LCR_modsc1	7DAP CZSC	all_other	-0.00930794	-0.00233136	-0.00697658	487	53723	12849425	0.00289992	small	0.5	1	ns
main5_E3	LCR_modsc1	7DAP ii1'	all_other	-0.0182188	-0.00231512	-0.0159037	269	53941	6.16423e+06	0.0182992	small	2.04e-05	0.0006936	***
main5_E3	LCR_modsc1	7DAP PEN	all_other	0.0310863	-0.0032387	0.034325	1334	52876	54844752	0.148948	small	1.6e-263	5.44e-262	****
main5_E3	LCR_modsc1	7DAP oi1	all_other	-0.0165378	-0.00182235	-0.0147154	2106	52104	51224102	0.0222132	small	2.32e-07	7.888e-06	****
main5_E3	LCR_modsc1	7DAP CZE	all_other	0.0153337	-0.00306854	0.0184022	1987	52223	70548741	0.117087	small	1.21e-163	4.114e-162	****
main5_E3	LCR_modsc1	7DAP MCE	all_other	0.022547	-0.00331428	0.0258613	1929	52281	7.44591e+07	0.152931	small	1.09e-277	3.706e-276	****
main5_E3	LCR_modsc1	7DAP EMB	all_other	-0.0121153	-0.00138318	-0.0107322	5106	49104	122497227	0.0115632	small	0.0071	0.2414	ns
main5_E3	LCR_modsc1	7DAP oi2	all_other	-0.0153587	-0.00224698	-0.0131117	608	53602	1.5152e+07	0.0127946	small	0.00289	0.09826	ns
main5_E3	LCR_modsc1	5DAP EMB	all_other	-0.0184757	-0.00227479	-0.0162009	399	53811	8.50338e+06	0.0307796	small	7.7e-13	2.618e-11	****
main5_E3	LCR_modsc1	5DAP CPT	all_other	0.014998	-0.00245004	0.017448	174	54036	5727266	0.0213843	small	6.39e-07	2.1726e-05	****
main5_E3	LCR_modsc1	5DAP FUN	all_other	-0.0136981	-0.00235742	-0.0113407	175	54035	4235965	0.0102259	small	0.0173	0.5882	ns
main5_E3	LCR_modsc1	5DAP ii1'	all_other	-0.0242119	-0.00226733	-0.0219446	313	53897	5885103	0.0396693	small	2.55e-20	8.67e-19	****
main5_E3	LCR_modsc1	5DAP ii1	all_other	-0.0154198	-0.0022669	-0.0131529	524	53686	1.30901e+07	0.0117537	small	0.00621	0.21114	ns
main5_E3	LCR_modsc1	5DAP CZE	all_other	0.08148	-0.00325846	0.0847385	553	53657	22454215	0.0893667	small	3.72e-96	1.2648e-94	****
main5_E3	LCR_modsc1	5DAP MCE	all_other	0.0309851	-0.00265842	0.0336435	426	53784	18087940	0.0885354	small	2.07e-94	7.038e-93	****
main5_E3	LCR_modsc1	5DAP CZSC	all_other	-0.00753621	-0.00231984	-0.00521637	771	53439	20640597	0.00039684	small	0.926	1	ns
main5_E3	LCR_modsc1	5DAP oi2	all_other	-0.00809076	-0.00215546	-0.0059353	2179	52031	5.31492e+07	0.0212365	small	7.63e-07	2.5942e-05	****
main5_E3	LCR_modsc1	5DAP oi1	all_other	-0.0200023	-0.000411456	-0.0195909	5486	48724	114475595	0.0749425	small	3.51e-68	1.1934e-66	****
main5_E3	LCR_modsc1	5DAP ii2	all_other	-0.0210944	-0.002137	-0.0189574	735	53475	1.6212e+07	0.0350632	small	3.25e-16	1.105e-14	****
main5_E3	LCR_modsc1	5DAP PEN	all_other	0.00362714	-0.00291331	0.00654045	4304	49906	134595760	0.118586	small	8.36e-168	2.8424e-166	****
main5_E3	LCR_modsc1	3DAP CZE	all_other	0.201236	-0.00391155	0.205148	401	53809	20274028	0.130485	small	9.85e-203	3.349e-201	****
main5_E3	LCR_modsc1	3DAP MCE	all_other	0.288763	-0.00523586	0.293998	524	53686	27694237	0.164195	small	0	0	****
main5_E3	LCR_modsc1	3DAP ii1'	all_other	-0.0267248	-0.00194981	-0.024775	972	53238	15595309	0.0913034	small	2.77e-100	9.418e-99	****
main5_E3	LCR_modsc1	3DAP EMB	all_other	-0.000667435	-0.00239972	0.00173229	178	54032	4783973	0.000512548	small	0.905	1	ns
main5_E3	LCR_modsc1	3DAP FUN	all_other	0.0038421	-0.00246936	0.00631146	647	53563	18898361	0.01705	small	7.19e-05	0.0024446	**
main5_E3	LCR_modsc1	3DAP OVL	all_other	-0.00861639	-0.00237423	-0.00624216	172	54038	4467571	0.00376647	small	0.381	1	ns
main5_E3	LCR_modsc1	3DAP CPT	all_other	0.00717024	-0.00250216	0.0096724	606	53604	16569357	0.0036701	small	0.393	1	ns
main5_E3	LCR_modsc1	3DAP oi2	all_other	-0.0241879	-0.000779498	-0.0234084	3739	50471	6.11396e+07	0.154509	small	2.1e-283	7.14e-282	****
main5_E3	LCR_modsc1	3DAP CZSC	all_other	0.00627567	-0.00267284	0.0089485	1689	52521	5.1741e+07	0.050118	small	1.84e-31	6.256e-30	****
main5_E3	LCR_modsc1	3DAP ii2	all_other	-0.019107	-0.0018098	-0.0172972	1831	52379	36273412	0.0762098	small	1.92e-70	6.528e-69	****
main5_E3	LCR_modsc1	3DAP oi1	all_other	-0.0175176	0.000492735	-0.0180103	8689	45521	154072232	0.14039	small	2.39e-234	8.126e-233	****
main5_E3	LCR_modsc1	3DAP ii1	all_other	-0.0137726	-0.00164885	-0.0121238	3332	50878	71782739	0.0637037	small	9.08e-50	3.0872e-48	****
main5_E3	LCR_modsc1	3DAP PEN	all_other	0.059859	-0.00385616	0.0637151	1244	52966	5.02153e+07	0.135957	small	6.49e-220	2.2066e-218	****
main5_E4	PMEI_modsc1	7DAP ii1	all_other	-0.0416791	0.0115544	-0.0532335	321	53889	5150366	0.0537559	small	6.1e-36	2.074e-34	****
main5_E4	PMEI_modsc1	7DAP CZSC	all_other	-0.0399338	0.0117031	-0.0516369	487	53723	8.38259e+06	0.0587036	small	1.58e-42	5.372e-41	****
main5_E4	PMEI_modsc1	7DAP ii1'	all_other	-0.038114	0.0114853	-0.0495993	269	53941	5152779	0.0352666	small	2.19e-16	7.446e-15	****
main5_E4	PMEI_modsc1	7DAP PEN	all_other	-0.0280527	0.0122305	-0.0402831	1334	52876	29237465	0.0458856	small	1.22e-26	4.148e-25	****
main5_E4	PMEI_modsc1	7DAP oi1	all_other	-0.0390227	0.0132707	-0.0522934	2106	52104	3.72259e+07	0.107605	small	1.59e-138	5.406e-137	****
main5_E4	PMEI_modsc1	7DAP CZE	all_other	-0.0375113	0.0130941	-0.0506054	1987	52223	32070789	0.124286	small	4.02e-184	1.3668e-182	****
main5_E4	PMEI_modsc1	7DAP MCE	all_other	-0.0175196	0.0123003	-0.0298199	1929	52281	5.25906e+07	0.0137797	small	0.00134	0.04556	*
main5_E4	PMEI_modsc1	7DAP EMB	all_other	-0.0345938	0.0160051	-0.0505989	5106	49104	99034592	0.106249	small	4.17e-135	1.4178e-133	****
main5_E4	PMEI_modsc1	7DAP oi2	all_other	-0.036463	0.0117803	-0.0482433	608	53602	12692998	0.040319	small	6.14e-21	2.0876e-19	****
main5_E4	PMEI_modsc1	5DAP EMB	all_other	-0.00121732	0.0113315	-0.0125489	399	53811	9926931	0.0111479	small	0.00944	0.32096	ns
main5_E4	PMEI_modsc1	5DAP CPT	all_other	0.0327624	0.0111699	0.0215926	174	54036	5.44592e+06	0.0155211	small	0.000302	0.010268	*
main5_E4	PMEI_modsc1	5DAP FUN	all_other	-0.00732466	0.0112993	-0.018624	175	54035	4697420	0.000636759	small	0.882	1	ns
main5_E4	PMEI_modsc1	5DAP ii1'	all_other	-0.00831536	0.0113527	-0.0196681	313	53897	7358871	0.0167405	small	9.71e-05	0.0033014	**
main5_E4	PMEI_modsc1	5DAP ii1	all_other	0.0269166	0.0110862	0.0158305	524	53686	15710023	0.0198102	small	3.98e-06	0.00013532	***
main5_E4	PMEI_modsc1	5DAP CZE	all_other	0.00624091	0.0112907	-0.00504978	553	53657	13799936	0.0121558	small	0.00465	0.1581	ns
main5_E4	PMEI_modsc1	5DAP MCE	all_other	-0.0205086	0.0114906	-0.0319992	426	53784	8731687	0.036369	small	2.5e-17	8.5e-16	****
main5_E4	PMEI_modsc1	5DAP CZSC	all_other	-0.0174786	0.0116535	-0.0291321	771	53439	1.68245e+07	0.037593	small	2.08e-18	7.072e-17	****
main5_E4	PMEI_modsc1	5DAP oi2	all_other	0.0259434	0.0106234	0.01532	2179	52031	63649141	0.0417775	small	2.31e-22	7.854e-21	****
main5_E4	PMEI_modsc1	5DAP oi1	all_other	-0.0214008	0.0149142	-0.036315	5486	48724	1.06679e+08	0.105416	small	4.99e-133	1.6966e-131	****
main5_E4	PMEI_modsc1	5DAP ii2	all_other	-0.0142547	0.0115896	-0.0258443	735	53475	16794619	0.029125	small	1.19e-11	4.046e-10	****
main5_E4	PMEI_modsc1	5DAP PEN	all_other	-0.0248317	0.01435	-0.0391818	4304	49906	7.25539e+07	0.151922	small	4.6e-274	1.564e-272	****
main5_E4	PMEI_modsc1	3DAP CZE	all_other	0.0743808	0.0107686	0.0636122	401	53809	14963036	0.0574241	small	9.04e-41	3.0736e-39	****
main5_E4	PMEI_modsc1	3DAP MCE	all_other	0.376392	0.00767512	0.368717	524	53686	27500074	0.161855	small	0	0	****
main5_E4	PMEI_modsc1	3DAP ii1'	all_other	0.0583258	0.0103795	0.0479463	972	53238	34169269	0.0736904	small	5.54e-66	1.8836e-64	****
main5_E4	PMEI_modsc1	3DAP EMB	all_other	0.0651186	0.0110617	0.0540569	178	54032	6270481	0.0301169	small	2.35e-12	7.99e-11	****
main5_E4	PMEI_modsc1	3DAP FUN	all_other	0.063909	0.010603	0.053306	647	53563	22818787	0.0596055	small	8.61e-44	2.9274e-42	****
main5_E4	PMEI_modsc1	3DAP OVL	all_other	0.0413406	0.0111434	0.0301972	172	54038	5836819	0.0249331	small	6.43e-09	2.1862e-07	****
main5_E4	PMEI_modsc1	3DAP CPT	all_other	0.0433633	0.010876	0.0324873	606	53604	19682998	0.0385794	small	2.65e-19	9.01e-18	****
main5_E4	PMEI_modsc1	3DAP oi2	all_other	0.0130575	0.0111045	0.00195298	3739	50471	9.48861e+07	0.00246784	small	0.566	1	ns
main5_E4	PMEI_modsc1	3DAP CZSC	all_other	0.0123232	0.0112043	0.00111889	1689	52521	44122728	0.00156899	small	0.715	1	ns
main5_E4	PMEI_modsc1	3DAP ii2	all_other	0.046343	0.0100121	0.0363309	1831	52379	6.09839e+07	0.0850272	small	3.16e-87	1.0744e-85	****
main5_E4	PMEI_modsc1	3DAP oi1	all_other	0.0233873	0.00892037	0.0144669	8689	45521	222153235	0.0783573	small	2.31e-74	7.854e-73	****
main5_E4	PMEI_modsc1	3DAP ii1	all_other	0.133233	0.00324978	0.129984	3332	50878	143193290	0.286767	small	0	0	****
main5_E4	PMEI_modsc1	3DAP PEN	all_other	0.0714919	0.00982404	0.0616679	1244	52966	4.56308e+07	0.0998665	small	1.36e-119	4.624e-118	****
exdata2_D	sam1	7DAP 7. EMB hypophysis (SMB)	all_other	0.000839674	0.00563674	-0.00479707	155	5528	413246	0.00999137	small	0.451	1	ns
exdata2_D	sam1	7DAP 8. EMB S-phase (HMGB6)	all_other	0.00305955	0.00562461	-0.00256506	263	5420	710107	0.00133905	small	0.92	1	ns
exdata2_D	sam1	7DAP 5. EMB ground tissue initials (JKD and SCR)	all_other	0.0224783	0.00407805	0.0184002	441	5242	1305360	0.0599301	small	6.25e-06	0.00013125	***
exdata2_D	sam1	7DAP 2. EMB lower protoderm (PDF1 and KAN1)	all_other	-0.0125499	0.00679609	-0.0193459	379	5304	897545	0.0462398	small	0.000491	0.010311	*
exdata2_D	sam1	7DAP 9. EMB G2M-phase (MAD2)	all_other	0.0331187	0.00348813	0.0296305	387	5296	1230560	0.0876106	small	3.99e-11	8.379e-10	****
exdata2_D	sam1	7DAP 1. EMB upper protoderm (PDF1)	all_other	-0.0172721	0.0104409	-0.027713	1012	4671	1945941	0.117064	small	1.09e-18	2.289e-17	****
exdata2_D	sam1	7DAP 4. EMB vascular primordium (SHR and JUL1)	all_other	0.0570162	-0.000756246	0.0577724	616	5067	2103098	0.187145	small	3.39e-45	7.119e-44	****
exdata2_D	sam1	7DAP 6. EMB cortical initials (JKD)	all_other	-0.00534223	0.00611687	-0.0114591	303	5380	767955	0.0224917	small	0.09	1	ns
exdata2_D	sam1	7DAP 3. EMB inner cotyledon (XYL4)	all_other	-0.017174	0.0139663	-0.0311403	1544	4139	2592833	0.145259	small	6.61e-28	1.3881e-26	****
exdata2_D	sam1	5DAP 5. EMB vascular primordium and hypophysis (SHR and PIN4)	all_other	0.122684	0.00509207	0.117592	20	5663	89477	0.0594884	small	7.31e-06	0.00015351	***
exdata2_D	sam1	cuc1_cells	all_other	0.131542	0.00523921	0.126303	12	5671	55555	0.0503012	small	0.000149	0.003129	**
exdata2_D	sam1	5DAP 1. EMB upper protoderm I (PDF1 and KRATOS)	all_other	-0.0113895	0.00575938	-0.0171489	84	5599	207345	0.0247188	small	0.0624	1	ns
exdata2_D	sam1	5DAP 4. EMB cortical initials (XYL4 and JKD)	all_other	0.0801084	0.00466961	0.0754388	63	5620	255675	0.0805578	small	1.26e-09	2.646e-08	****
exdata2_D	sam1	5DAP 6. EMB unknown (IMK2)	all_other	0.0223405	0.00535044	0.0169901	52	5631	166737	0.0229002	small	0.0843	1	ns
exdata2_D	sam1	5DAP 3. EMB lower protoderm (PDF1 and KAN1)	all_other	0.0512829	0.0046191	0.0466638	108	5575	381337	0.0630646	small	1.99e-06	4.179e-05	****
exdata2_D	sam1	5DAP 2. EMB upper protoderm II (PDF1 and AS2)	all_other	0.00850565	0.00547066	0.003035	66	5617	191890	0.00653578	small	0.622	1	ns
exdata2_D	sam1	3DAP 3. EMB suspensor (PIN7)	all_other	0.0415817	0.0053529	0.0362288	24	5659	77222	0.0154041	small	0.246	1	ns
exdata2_D	sam1	3DAP 5. EMB unknown II, potential pre- or early-globular (AGP18 and PME5)	all_other	0.0019851	0.00551896	-0.00353386	21	5662	61185	0.00306499	small	0.817	1	ns
exdata2_D	sam1	3DAP 2. EMB lower protoderm (PDF1 and KAN1)	all_other	0.133864	0.00441252	0.129451	48	5635	215781	0.0943896	small	1.11e-12	2.331e-11	****
exdata2_D	sam1	3DAP 1. EMB upper protoderm (PDF1)	all_other	0.00586684	0.00550399	0.000362849	30	5653	79374	0.00802332	small	0.545	1	ns
exdata2_D	sam1	3DAP 4. EMB unknown I, (PME5)	all_other	-0.00273769	0.00558646	-0.00832416	55	5628	151037	0.00408954	small	0.758	1	ns
exdata4_C	Nucleoside_met_GO0009116_modsc	7. CZE basal cyst (RALFL3)	all_other	0.0250288	-0.00395257	0.0289813	31	23993	469491	0.0163178	small	0.0114	0.3876	ns
exdata4_C	Nucleoside_met_GO0009116_modsc	3. EMB suspensor (PIN7)	all_other	-0.0302363	-0.00388885	-0.0263474	24	24000	229032	0.0112032	small	0.0825	1	ns
exdata4_C	Nucleoside_met_GO0009116_modsc	23. ii1 endothelium S-phase (BAN, TT1, and BARD1)	all_other	0.0024891	-0.00392799	0.00641709	48	23976	630716	0.00743172	small	0.249	1	ns
exdata4_C	Nucleoside_met_GO0009116_modsc	5. EMB unknown II, potential pre- or early-globular (AGP18 and PME5)	all_other	-0.032919	-0.0038898	-0.0290292	21	24003	196678	0.0112419	small	0.0814	1	ns
exdata4_C	Nucleoside_met_GO0009116_modsc	14. FUN companion cells (SUC2)	all_other	0.0143925	-0.00395182	0.0183443	48	23976	672954	0.0131089	small	0.0422	1	ns
exdata4_C	Nucleoside_met_GO0009116_modsc	12. FUN hilum (ADPG1)	all_other	0.0342078	-0.00451313	0.0387209	371	23653	5563447	0.0572329	small	7.26e-19	2.4684e-17	****
exdata4_C	Nucleoside_met_GO0009116_modsc	2. EMB lower protoderm (PDF1 and KAN1)	all_other	-0.00759644	-0.0039078	-0.00368864	48	23976	575765	4.58334e-05	small	0.994	1	ns
exdata4_C	Nucleoside_met_GO0009116_modsc	6. CZE nodule (CYCD4;2)	all_other	-0.0511624	-0.00347851	-0.0476839	220	23804	1623782	0.062672	small	2.63e-22	8.942e-21	****
exdata4_C	Nucleoside_met_GO0009116_modsc	8. CZE nodule-like (MEA)	all_other	-0.0590784	-0.00356858	-0.0555098	150	23874	1013144	0.0592347	small	4.26e-20	1.4484e-18	****
exdata4_C	Nucleoside_met_GO0009116_modsc	9. MCE (ARF13)	all_other	-0.0404731	-0.00310001	-0.0373731	524	23500	4390993	0.0725653	small	2.39e-29	8.126e-28	****
exdata4_C	Nucleoside_met_GO0009116_modsc	1. EMB upper protoderm (PDF1)	all_other	0.0108421	-0.00393362	0.0147758	30	23994	419148	0.0100676	small	0.119	1	ns
exdata4_C	Nucleoside_met_GO0009116_modsc	11. PEN G2/M-phase (AGL62 and TOPII)	all_other	-0.0751264	-0.00341068	-0.0717157	169	23855	907525	0.0795848	small	5.84e-35	1.9856e-33	****
exdata4_C	Nucleoside_met_GO0009116_modsc	34. oi2 S-phase (GLABRA2 and BARD1)	all_other	-0.0160604	-0.00369959	-0.0123609	419	23605	4648059	0.0136257	small	0.0347	1	ns
exdata4_C	Nucleoside_met_GO0009116_modsc	24. ii1' (DELTAVPE and UMAMIT29)	all_other	0.0269206	-0.00521538	0.0321359	972	23052	14131407	0.0891949	small	1.8e-43	6.12e-42	****
exdata4_C	Nucleoside_met_GO0009116_modsc	4. EMB unknown I, (PME5)	all_other	-0.0192648	-0.00387995	-0.0153848	55	23969	594710	0.00809224	small	0.21	1	ns
exdata4_C	Nucleoside_met_GO0009116_modsc	30. oi1 flavinol synthesizing G2M-phase (MYB11 and TOPII)	all_other	-0.0390778	-0.00373717	-0.0353406	121	23903	1076887	0.0313063	small	1.22e-06	4.148e-05	****
exdata4_C	Nucleoside_met_GO0009116_modsc	13. FUN epidermal (CER3)	all_other	0.0260532	-0.00420231	0.0302555	228	23796	3338378	0.0387291	small	1.94e-09	6.596e-08	****
exdata4_C	Nucleoside_met_GO0009116_modsc	15. OVL scenescing (BFN1)	all_other	0.0504269	-0.00430704	0.054734	172	23852	2763677	0.050715	small	3.82e-15	1.2988e-13	****
exdata4_C	Nucleoside_met_GO0009116_modsc	17. CPT transient nucellus (PLL24)	all_other	0.0372439	-0.00434799	0.0415919	250	23774	3901392	0.0549833	small	1.57e-17	5.338e-16	****
exdata4_C	Nucleoside_met_GO0009116_modsc	32. oi2 very long chain fatty acid-synthesizing (KCS6 and WRI4)	all_other	-0.00637733	-0.0038168	-0.00256053	923	23101	10600515	0.0018922	small	0.769	1	ns
exdata4_C	Nucleoside_met_GO0009116_modsc	18. CZSC general (ARR22 and AAP6)	all_other	-0.0141027	-0.00356242	-0.0105403	804	23220	8686381	0.0216268	small	0.000802	0.027268	*
exdata4_C	Nucleoside_met_GO0009116_modsc	16. CPT persistent nucellus (AGO3)	all_other	0.108217	-0.00560179	0.113818	356	23668	6003523	0.0889475	small	3.07e-43	1.0438e-41	****
exdata4_C	Nucleoside_met_GO0009116_modsc	28. oi1 flavinol synthesizing S-phase (MYB11 and BARD1)	all_other	-0.0116429	-0.00366066	-0.00798225	766	23258	8492013	0.0142043	small	0.0277	0.9418	ns
exdata4_C	Nucleoside_met_GO0009116_modsc	29. oi micropylar (SWEET12)	all_other	0.0182709	-0.00503364	0.0233045	1153	22871	15569373	0.0669467	small	3.17e-25	1.0778e-23	****
exdata4_C	Nucleoside_met_GO0009116_modsc	33. oi2 general (GLABRA2 and WRKY40)	all_other	-0.0229567	-0.00341825	-0.0195384	611	23413	6247895	0.0344928	small	8.98e-08	3.0532e-06	****
exdata4_C	Nucleoside_met_GO0009116_modsc	22. ii1 basal (contains pigment strand) (BAN and SWEET4)	all_other	-0.0102639	-0.0036752	-0.00658873	875	23149	9766044	0.0115864	small	0.0725	1	ns
exdata4_C	Nucleoside_met_GO0009116_modsc	20. CZSC placentochalazal callose-synthesizing (ARR22, TET5, and CALS8)	all_other	-0.0259651	-0.00356648	-0.0223986	374	23650	3738770	0.0331514	small	2.77e-07	9.418e-06	****
exdata4_C	Nucleoside_met_GO0009116_modsc	31. oi2 general (GLABRA2)	all_other	-0.0242232	-0.00228417	-0.021939	1786	22238	16916244	0.0673183	small	1.73e-25	5.882e-24	****
exdata4_C	Nucleoside_met_GO0009116_modsc	19. CZSC placentochalazal phosphate transport (ARR22, SWEET10, and UMAMIT14)	all_other	0.0203862	-0.00444331	0.0248295	511	23513	7173601	0.0485044	small	5.56e-14	1.8904e-12	****
exdata4_C	Nucleoside_met_GO0009116_modsc	27. oi1 flavinol synthesizing high PCD (MYB11, SCOOP15, BAP1)	all_other	-0.0173149	-0.00277821	-0.0145367	1879	22145	18747959	0.045986	small	1.02e-12	3.468e-11	****
exdata4_C	Nucleoside_met_GO0009116_modsc	25. ii2 general (DELTAVPE and STK)	all_other	0.0440702	-0.00787413	0.0519443	1831	22193	27753793	0.168201	small	7.85e-150	2.669e-148	****
exdata4_C	Nucleoside_met_GO0009116_modsc	26. oi1 flavinol synthesizing (MYB11)	all_other	-0.0184404	-0.000316673	-0.0181238	4770	19254	40012538	0.0888946	small	3.44e-43	1.1696e-41	****
exdata4_C	Nucleoside_met_GO0009116_modsc	21. ii1 endothelium (BAN and TT1)	all_other	0.0143711	-0.00595319	0.0203243	2409	21615	30518191	0.089578	small	7.89e-44	2.6826e-42	****
exdata4_C	Nucleoside_met_GO0009116_modsc	10. PEN general (AGL62)	all_other	-0.0494257	-0.00178332	-0.0476424	1075	22949	7867493	0.129695	small	7.04e-90	2.3936e-88	****
exdata5_C	Callose_synth_0003843_modsc	7DAP, 18	all_other	0.713746	-0.028819	0.742565	43	34788	1450108	0.0570965	small	1.64e-26	7.052e-25	****
exdata5_C	Callose_synth_0003843_modsc	7DAP, 20	all_other	-0.0427477	-0.0278394	-0.0149084	147	34684	2547055	9.77355e-05	small	0.985	1	ns
exdata5_C	Callose_synth_0003843_modsc	7DAP, 19	all_other	0.0118713	-0.028102	0.0399733	174	34657	3412608	0.0160964	small	0.00266	0.11438	ns
exdata5_C	Callose_synth_0003843_modsc	7DAP, 21	all_other	0.032448	-0.0283087	0.0607567	233	34598	4790024	0.0265987	small	6.9e-07	2.967e-05	****
exdata5_C	Callose_synth_0003843_modsc	7DAP, 17	all_other	0.0379059	-0.028752	0.066658	444	34387	9021530	0.0353182	small	4.36e-11	1.8748e-09	****
exdata5_C	Callose_synth_0003843_modsc	7DAP, 22	all_other	0.00321687	-0.0279345	0.0311514	36	34795	712894	0.0076939	small	0.151	1	ns
exdata5_C	Callose_synth_0003843_modsc	7DAP, 24	all_other	0.0481177	-0.0288056	0.0769233	409	34422	8649343	0.0426753	small	1.66e-15	7.138e-14	****
exdata5_C	Callose_synth_0003843_modsc	7DAP, 23	all_other	0.0305431	-0.0308957	0.0614387	1697	33134	33361318	0.0695924	small	1.43e-38	6.149e-37	****
exdata5_C	Callose_synth_0003843_modsc	7DAP, 25	all_other	-0.0534489	-0.0274485	-0.0260004	608	34223	10081030	0.00703704	small	0.189	1	ns
exdata5_C	Callose_synth_0003843_modsc	5DAP, 23	all_other	-0.0711611	-0.0276663	-0.0434948	189	34642	2984892	0.011224	small	0.0362	1	ns
exdata5_C	Callose_synth_0003843_modsc	5DAP, 21	all_other	0.798421	-0.0308068	0.829228	122	34709	4168924	0.0991576	small	1.85e-76	7.955e-75	****
exdata5_C	Callose_synth_0003843_modsc	5DAP, 19	all_other	0.0397867	-0.0282422	0.0680289	174	34657	3560154	0.022072	small	3.8e-05	0.001634	**
exdata5_C	Callose_synth_0003843_modsc	5DAP, 33	all_other	-0.0637359	-0.0276902	-0.0360458	205	34626	3309654	0.00894058	small	0.0952	1	ns
exdata5_C	Callose_synth_0003843_modsc	5DAP, 32	all_other	-0.10363	-0.0257698	-0.0778604	954	33877	13067793	0.0540837	small	5.89e-24	2.5327e-22	****
exdata5_C	Callose_synth_0003843_modsc	5DAP, 24	all_other	-0.00919907	-0.0280719	0.0188728	313	34518	5675563	0.00827512	small	0.122	1	ns
exdata5_C	Callose_synth_0003843_modsc	5DAP, 30	all_other	0.0704848	-0.0284705	0.0989553	200	34631	4350192	0.0335227	small	3.94e-10	1.6942e-08	****
exdata5_C	Callose_synth_0003843_modsc	5DAP, 29	all_other	0.00249415	-0.0281229	0.0306171	251	34580	4724559	0.0129888	small	0.0153	0.6579	ns
exdata5_C	Callose_synth_0003843_modsc	5DAP, 22	all_other	-0.0299438	-0.0278825	-0.00206136	335	34496	5837606	0.00174148	small	0.745	1	ns
exdata5_C	Callose_synth_0003843_modsc	5DAP, 20	all_other	0.0464594	-0.0293142	0.0757736	649	34182	13001139	0.0403108	small	5.34e-14	2.2962e-12	****
exdata5_C	Callose_synth_0003843_modsc	5DAP, 28	all_other	-0.0277875	-0.0279044	0.000116923	628	34203	11008567	0.00576868	small	0.282	1	ns
exdata5_C	Callose_synth_0003843_modsc	5DAP, 26	all_other	0.00669783	-0.0306182	0.037316	2535	32296	45888753	0.054447	small	2.95e-24	1.2685e-22	****
exdata5_C	Callose_synth_0003843_modsc	5DAP, 31	all_other	-0.0826923	-0.0262494	-0.0564428	1020	33811	14947939	0.0388776	small	3.99e-13	1.7157e-11	****
exdata5_C	Callose_synth_0003843_modsc	5DAP, 27	all_other	-0.011802	-0.0288168	0.0170147	1872	32959	32805296	0.0247614	small	3.81e-06	0.00016383	***
exdata5_C	Callose_synth_0003843_modsc	5DAP, 25	all_other	0.0364376	-0.0292893	0.0657269	735	34096	14751254	0.0441232	small	1.8e-16	7.74e-15	****
exdata5_C	Callose_synth_0003843_modsc	3DAP, 23	all_other	-0.0269983	-0.0279036	0.000905266	48	34783	873738	0.00299762	small	0.576	1	ns
exdata5_C	Callose_synth_0003843_modsc	3DAP, 34	all_other	-0.00274079	-0.0282087	0.0254679	419	34412	7835705	0.016406	small	0.0022	0.0946	ns
exdata5_C	Callose_synth_0003843_modsc	3DAP, 24	all_other	-0.0542853	-0.0271449	-0.0271404	972	33859	15811464	0.0111645	small	0.0372	1	ns
exdata5_C	Callose_synth_0003843_modsc	3DAP, 30	all_other	0.0142216	-0.0280492	0.0422707	121	34710	2379387	0.0135605	small	0.0114	0.4902	ns
exdata5_C	Callose_synth_0003843_modsc	3DAP, 17	all_other	-0.0444768	-0.0277825	-0.0166944	250	34581	4227906	0.00320381	small	0.55	1	ns
exdata5_C	Callose_synth_0003843_modsc	3DAP, 32	all_other	-0.0752231	-0.0266142	-0.0486089	923	33908	13849477	0.0319826	small	2.39e-09	1.0277e-07	****
exdata5_C	Callose_synth_0003843_modsc	3DAP, 18	all_other	0.0122942	-0.0288521	0.0411463	804	34027	15189651	0.0287266	small	8.26e-08	3.5518e-06	****
exdata5_C	Callose_synth_0003843_modsc	3DAP, 16	all_other	0.025105	-0.0284497	0.0535547	356	34475	6966371	0.0235573	small	1.1e-05	0.000473	***
exdata5_C	Callose_synth_0003843_modsc	3DAP, 28	all_other	0.0343273	-0.0293016	0.0636289	766	34065	15291230	0.0436956	small	3.49e-16	1.5007e-14	****
exdata5_C	Callose_synth_0003843_modsc	3DAP, 29	all_other	-0.0670033	-0.0265636	-0.0404396	1153	33678	17802913	0.0257346	small	1.56e-06	6.708e-05	****
exdata5_C	Callose_synth_0003843_modsc	3DAP, 33	all_other	-0.126169	-0.0261477	-0.100022	611	34220	7854341	0.056547	small	4.9e-26	2.107e-24	****
exdata5_C	Callose_synth_0003843_modsc	3DAP, 22	all_other	-0.0180605	-0.0281559	0.0100954	875	33956	15630905	0.0141431	small	0.0083	0.3569	ns
exdata5_C	Callose_synth_0003843_modsc	3DAP, 20	all_other	0.661202	-0.0353819	0.696584	374	34457	12368139	0.164138	small	4.43e-206	1.9049e-204	****
exdata5_C	Callose_synth_0003843_modsc	3DAP, 31	all_other	-0.132811	-0.0222323	-0.110579	1786	33045	21114854	0.10867	small	1.88e-91	8.084e-90	****
exdata5_C	Callose_synth_0003843_modsc	3DAP, 19	all_other	0.125049	-0.0301796	0.155229	511	34320	11947898	0.0754994	small	4.34e-45	1.8662e-43	****
exdata5_C	Callose_synth_0003843_modsc	3DAP, 27	all_other	-0.0852925	-0.0246298	-0.0606627	1879	32952	26627781	0.0547349	small	1.7e-24	7.31e-23	****
exdata5_C	Callose_synth_0003843_modsc	3DAP, 25	all_other	0.000109621	-0.0294565	0.0295662	1831	33000	33423895	0.0411004	small	1.71e-14	7.353e-13	****
exdata5_C	Callose_synth_0003843_modsc	3DAP, 26	all_other	-0.0790005	-0.0197942	-0.0592063	4770	30061	61825717	0.0819718	small	7.83e-53	3.3669e-51	****
exdata5_C	Callose_synth_0003843_modsc	3DAP, 21	all_other	-0.112358	-0.0216272	-0.0907306	2409	32422	30316512	0.0983065	small	3.49e-75	1.5007e-73	****
exdata6_D1	UMAMIT_TAIR_modsc	7DAP PEN	all_other	-0.0112959	-0.0263302	0.0150344	1334	11368	10409247	0.197959	small	2.92e-110	2.628e-109	****
exdata6_D1	UMAMIT_TAIR_modsc	7DAP CZE	all_other	-0.0517561	-0.0197435	-0.0320127	1987	10715	11584236	0.0554904	small	4e-10	3.6e-09	****
exdata6_D1	UMAMIT_TAIR_modsc	7DAP MCE	all_other	0.237621	-0.0717314	0.309353	1929	10773	20068000	0.578932	large	0	0	****
exdata6_D1	UMAMIT_TAIR_modsc	5DAP CZE	all_other	-0.104196	-0.0211351	-0.0830607	553	12149	1781884	0.165954	small	4.64e-78	4.176e-77	****
exdata6_D1	UMAMIT_TAIR_modsc	5DAP MCE	all_other	0.0139646	-0.0260948	0.0400594	426	12276	3764553	0.137113	small	7.2e-54	6.48e-53	****
exdata6_D1	UMAMIT_TAIR_modsc	5DAP PEN	all_other	-0.0843499	0.00579322	-0.0901431	4304	8398	12025838	0.274279	small	8.21e-210	7.389e-209	****
exdata6_D1	UMAMIT_TAIR_modsc	3DAP CZE	all_other	-0.116237	-0.0217689	-0.0944678	401	12301	1021168	0.177452	small	5.57e-89	5.013e-88	****
exdata6_D1	UMAMIT_TAIR_modsc	3DAP MCE	all_other	-0.0863583	-0.0221004	-0.0642578	524	12178	2400257	0.0853264	small	6.81e-22	6.129e-21	****
exdata6_D1	UMAMIT_TAIR_modsc	3DAP PEN	all_other	-0.119195	-0.0144975	-0.104697	1244	11458	2393529	0.341905	moderate	0	0	****
exdata6_D2	Nitrate_TAIR_transp_modsc	7DAP PEN	all_other	-0.0255067	-0.0332357	0.007729	1334	11368	8951118	0.0958468	small	3.36e-27	3.024e-26	****
exdata6_D2	Nitrate_TAIR_transp_modsc	7DAP CZE	all_other	-0.0164251	-0.0353909	0.0189658	1987	10715	13168445	0.149121	small	2.19e-63	1.971e-62	****
exdata6_D2	Nitrate_TAIR_transp_modsc	7DAP MCE	all_other	0.114394	-0.058713	0.173107	1929	10773	17742853	0.439835	moderate	0	0	****
exdata6_D2	Nitrate_TAIR_transp_modsc	5DAP CZE	all_other	-0.0976091	-0.0294569	-0.0681522	553	12149	2049746	0.137771	small	2.27e-54	2.043e-53	****
exdata6_D2	Nitrate_TAIR_transp_modsc	5DAP MCE	all_other	0.0894604	-0.0366536	0.126114	426	12276	3916924	0.155283	small	1.41e-68	1.269e-67	****
exdata6_D2	Nitrate_TAIR_transp_modsc	5DAP PEN	all_other	-0.0767423	-0.00971078	-0.0670315	4304	8398	12768262	0.240602	small	6.27e-162	5.643e-161	****
exdata6_D2	Nitrate_TAIR_transp_modsc	3DAP CZE	all_other	-0.105594	-0.0300387	-0.0755554	401	12301	1277251	0.146008	small	7.65e-61	6.885e-60	****
exdata6_D2	Nitrate_TAIR_transp_modsc	3DAP PEN	all_other	-0.112698	-0.0237087	-0.0889889	1244	11458	2925420	0.303485	moderate	2.13e-256	1.917e-255	****
exdata6_D2	Nitrate_TAIR_transp_modsc	3DAP MCE	all_other	-0.0708919	-0.0307688	-0.0401231	524	12178	2648693	0.0585061	small	4.29e-11	3.861e-10	****
exdata10_A	top_pos_m2a1	7DAP ii1	all_other	-0.0086582	0.00318997	-0.0118482	321	53889	7022286	0.024995687726021076	small	5.89e-9	2.0026e-7	****
exdata10_A	top_pos_m2a1	7DAP CZSC	all_other	-0.00638372	0.00320596	-0.00958968	487	53723	11069671	0.025134171068464186	small	4.86e-9	1.6524000000000002e-7	****
exdata10_A	top_pos_m2a1	7DAP ii1'	all_other	0.00972372	0.00308688	0.00663684	269	53941	8082031	0.013872651943597117	small	0.00124	0.04216	*
exdata10_A	top_pos_m2a1	7DAP PEN	all_other	-0.0124874	0.00351357	-0.016001	1334	52876	26399788	0.0674762	small	1.2799999999999998e-55	4.351999999999999e-54	****
exdata10_A	top_pos_m2a1	7DAP oi1	all_other	-0.0106107	0.00367479	-0.0142855	2106	52104	42215639	0.0771665	small	3.5499999999999993e-72	1.2069999999999998e-70	****
exdata10_A	top_pos_m2a1	7DAP CZE	all_other	-0.00922984	0.0035897	-0.0128195	1987	52223	41746710	0.0635887	small	1.35e-49	4.59e-48	****
exdata10_A	top_pos_m2a1	7DAP MCE	all_other	-0.00963364	0.00359038	-0.013224	1929	52281	39924119	0.0668184	small	1.42e-54	4.8279999999999995e-53	****
exdata10_A	top_pos_m2a1	7DAP EMB	all_other	-0.00211619	0.00366427	-0.00578047	5106	49104	114051541	0.045646581471596746	small	2.21e-26	7.514e-25	****
exdata10_A	top_pos_m2a1	7DAP oi2	all_other	-0.0134431	0.00330769	-0.0167508	608	53602	11840468	0.0498618	small	3.6899999999999995e-31	1.2545999999999998e-29	****
exdata10_A	top_pos_m2a1	5DAP EMB	all_other	0.016858297492572206	0.00301795	0.013840351030041814	399	53811	12947628	0.030509551714659112	small	1.22e-12	4.148e-11	****
exdata10_A	top_pos_m2a1	5DAP CPT	all_other	0.00555845	0.00311196	0.00244649	174	54036	4868508	0.00348806	small	0.417	1	ns
exdata10_A	top_pos_m2a1	5DAP FUN	all_other	0.00410666	0.00311662	9.900366115703726e-4	175	54035	4834488	0.00221155	small	0.607	1	ns
exdata10_A	top_pos_m2a1	5DAP ii1'	all_other	0.0324948	0.00294922	0.0295455	313	53897	12218966	0.0588727	small	9.1799999999999985e-43	3.1211999999999996e-41	****
exdata10_A	top_pos_m2a1	5DAP ii1	all_other	0.00319611	0.00311907	7.703568562523327e-5	524	53686	14087736	2.651018017323957e-4	small	0.951	1	ns
exdata10_A	top_pos_m2a1	5DAP CZE	all_other	0.016242	0.00298458	0.013257396666676772	553	53657	17681869	0.0333827	small	7.69e-15	2.6146e-13	****
exdata10_A	top_pos_m2a1	5DAP MCE	all_other	0.010487081619335429	0.00306146	0.00742562	426	53784	12764689	0.017470887544857146	small	4.75e-5	0.001615	**
exdata10_A	top_pos_m2a1	5DAP CZSC	all_other	-0.000531855	0.0031725	-0.00370436	771	53439	19472079	0.011236013751081988	small	0.00889	0.30226000000000003	ns
exdata10_A	top_pos_m2a1	5DAP oi2	all_other	0.00907846	0.00287027	0.00620818	2179	52031	62719385	0.0361977	small	3.52e-17	1.1967999999999998e-15	****
exdata10_A	top_pos_m2a1	5DAP oi1	all_other	-0.00362689	0.00387945	-0.00750634	5486	48724	118157121	0.060553334580612656	small	3.87e-45	1.3157999999999999e-43	****
exdata10_A	top_pos_m2a1	5DAP ii2	all_other	0.030657906171747764	0.00274131	0.027916594965417242	735	53475	27710103	0.082133	small	1.6199999999999998e-81	5.507999999999999e-80	****
exdata10_A	top_pos_m2a1	5DAP PEN	all_other	0.00428597	0.00301924	0.00126673	4304	49906	109963666	0.011187770892495603	small	0.00919	0.31246	ns
exdata10_A	top_pos_m2a1	3DAP CZE	all_other	0.027236138757788353	0.00294009	0.024296	401	53809	14652263	0.053149	small	3.5799999999999997e-35	1.2172e-33	****
exdata10_A	top_pos_m2a1	3DAP MCE	all_other	-0.00345379	0.00318398	-0.00663776	524	53686	12767327	0.015643042395853082	small	2.7e-4	0.00918	**
exdata10_A	top_pos_m2a1	3DAP ii1'	all_other	0.034008554206219434	0.00255586	0.0314527	972	53238	38183014	0.10934481421478387	small	5.639999999999999e-143	1.9175999999999995e-141	****
exdata10_A	top_pos_m2a1	3DAP EMB	all_other	0.018144121070545062	0.00307032	0.015073801181512594	178	54032	5840928	0.021265962785121877	small	7.37e-7	2.5058e-5	****
exdata10_A	top_pos_m2a1	3DAP FUN	all_other	0.00245547	0.00312784	-0.00067237	647	53563	17153963	0.00188513	small	0.661	1	ns
exdata10_A	top_pos_m2a1	3DAP OVL	all_other	-0.000529103	0.00313143	-0.00366053	172	54038	4376967	0.00566554	small	0.187	1	ns
exdata10_A	top_pos_m2a1	3DAP CPT	all_other	0.022866697746955506	0.00289657	0.019970123630096613	606	53604	21225036	0.0558683	small	1.0999999999999999e-38	3.7399999999999996e-37	****
exdata10_A	top_pos_m2a1	3DAP oi2	all_other	0.00399946	0.00305465	9.448151377824073e-4	3739	50471	96215784	0.00865326	small	0.0439	1	ns
exdata10_A	top_pos_m2a1	3DAP CZSC	all_other	0.00581102	0.00303327	0.00277775	1689	52521	46582106	0.015116970355613043	small	4.32e-4	0.014688	*
exdata10_A	top_pos_m2a1	3DAP ii2	all_other	0.0378979	0.00190408	0.0359939	1831	52379	73069888	0.16388934007920986	small	0	0	****
exdata10_A	top_pos_m2a1	3DAP oi1	all_other	6.35801844881813e-4	0.00359396	-0.00295816	8689	45521	190014808	0.0249049	small	6.69e-9	2.2746e-7	****
exdata10_A	top_pos_m2a1	3DAP ii1	all_other	0.00167544	0.00321441	-0.00153897	3332	50878	83346012	0.0069531	small	0.105	1	ns
exdata10_A	top_pos_m2a1	3DAP PEN	all_other	0.021801949075234885	0.00268103	0.019120916844272248	1244	52966	42714522	0.0769092	small	1.0399999999999998e-71	3.535999999999999e-70	****
suppfig8_A1	megs1	CZE	all_other	-0.0145158	0.337653	-0.352168	401	23623	1569404	0.14837	small	5.01e-117	6.513e-116	****
suppfig8_A1	megs1	MCE	all_other	0.00994102	0.338951	-0.329009	524	23500	1785812	0.179612	small	1.45e-170	1.885e-169	****
suppfig8_A1	megs1	ii1'	all_other	0.33994	0.33143	0.0085096	972	23052	10097998	0.0336681	small	1.8e-07	2.34e-06	****
suppfig8_A1	megs1	EMB	all_other	0.194	0.333147	-0.139147	237	23787	1543875	0.0774218	small	3.55e-33	4.615e-32	****
suppfig8_A1	megs1	FUN	all_other	0.269969	0.333485	-0.0635157	647	23377	4807942	0.102126	small	1.96e-56	2.548e-55	****
suppfig8_A1	megs1	OVL	all_other	0.247491	0.332382	-0.0848907	172	23852	1136867	0.0650951	small	6.15e-24	7.995e-23	****
suppfig8_A1	megs1	CPT	all_other	0.348737	0.331335	0.0174017	606	23418	7648950	0.0211779	small	0.00103	0.01339	*
suppfig8_A1	megs1	oi2	all_other	0.399356	0.319317	0.0800386	3739	20285	50472759	0.207784	small	1.46e-227	1.898e-226	****
suppfig8_A1	megs1	CZSC	all_other	0.19132	0.342396	-0.151076	1689	22335	6541742	0.289231	small	0	0	****
suppfig8_A1	megs1	ii2	all_other	0.352906	0.330031	0.0228755	1831	22193	20703397	0.00872449	small	0.176	1	ns
suppfig8_A1	megs1	oi1	all_other	0.343405	0.325254	0.0181513	8630	15394	65417177	0.0126092	small	0.0507	0.6591	ns
suppfig8_A1	megs1	ii1	all_other	0.563124	0.29452	0.268603	3332	20692	60921933	0.459296	moderate	0	0	****
suppfig8_A1	megs1	PEN	all_other	-0.109512	0.355873	-0.465384	1244	22780	1146521	0.352735	moderate	0	0	****
suppfig8_A1	megs1	EMB	all_other	0.0880496	0.197742	-0.109692	399	15640	2402330	0.0620624	small	3.84e-15	4.608e-14	****
suppfig8_A1	megs1	CPT	all_other	0.358729	0.193217	0.165511	174	15865	1894432	0.0668371	small	2.57e-17	3.084e-16	****
suppfig8_A1	megs1	FUN	all_other	0.173684	0.195248	-0.0215647	175	15864	1194463	0.0250994	small	0.00148	0.01776	*
suppfig8_A1	megs1	ii1'	all_other	0.250215	0.193914	0.056301	313	15726	2484485	0.00227459	small	0.773	1	ns
suppfig8_A1	megs1	ii1	all_other	0.398231	0.18815	0.210081	524	15515	6186626	0.160709	small	4.36e-92	5.232e-91	****
suppfig8_A1	megs1	CZE	all_other	-0.0280543	0.202979	-0.231033	553	15486	1920153	0.1743	small	5.59e-108	6.708e-107	****
suppfig8_A1	megs1	MCE	all_other	-0.0726593	0.202316	-0.274976	426	15613	1268606	0.172258	small	1.65e-105	1.98e-104	****
suppfig8_A1	megs1	CZSC	all_other	0.177579	0.195893	-0.0183139	771	15268	4907014	0.0616134	small	6.04e-15	7.248e-14	****
suppfig8_A1	megs1	oi2	all_other	0.475921	0.15085	0.325071	2179	13860	26723319	0.456775	moderate	0	0	****
suppfig8_A1	megs1	oi1	all_other	0.320676	0.129687	0.190989	5486	10553	43535516	0.414094	moderate	0	0	****
suppfig8_A1	megs1	ii2	all_other	0.27979	0.190941	0.0888487	735	15304	6437381	0.0523637	small	3.32e-11	3.984e-10	****
suppfig8_A1	megs1	PEN	all_other	-0.0881677	0.298874	-0.387042	4304	11735	1878810	0.710349	large	0	0	****
suppfig8_A1	megs1	ii1	all_other	0.293006	0.0573752	0.235631	321	13826	4090158	0.217472	small	1.59e-147	1.431e-146	****
suppfig8_A1	megs1	CZSC	all_other	0.216753	0.0572303	0.159523	487	13660	5675765	0.223052	small	4.36e-155	3.924e-154	****
suppfig8_A1	megs1	ii1'/ii2	all_other	0.224918	0.0595778	0.16534	269	13878	3213567	0.170699	small	1.21e-91	1.089e-90	****
suppfig8_A1	megs1	PEN	all_other	-0.0177744	0.0711024	-0.0888768	1334	12813	4399609	0.245587	small	1.43e-187	1.287e-186	****
suppfig8_A1	megs1	oi1	all_other	0.247188	0.0304581	0.21673	2106	12041	23919040	0.546527	large	0	0	****
suppfig8_A1	megs1	CZE	all_other	-0.0152625	0.0754647	-0.0907272	1987	12160	6219366	0.291985	small	2.87e-264	2.583e-263	****
suppfig8_A1	megs1	MCE	all_other	-0.0147944	0.0749601	-0.0897545	1929	12218	6185719	0.282371	small	2.73e-247	2.457e-246	****
suppfig8_A1	megs1	EMB	all_other	0.0141561	0.0901497	-0.0759936	5106	9041	19154908	0.141513	small	1.43e-63	1.287e-62	****
suppfig8_A1	megs1	oi2	all_other	0.192309	0.0569023	0.135407	608	13539	6841936	0.232651	small	1.53e-168	1.377e-167	****
suppfig8_B1	pegs1	CZE	all_other	0.0878996	0.00475314	0.0831464	401	23623	7640456	0.13605	small	1.04e-98	1.352e-97	****
suppfig8_B1	pegs1	MCE	all_other	0.0521824	0.00511437	0.0470681	524	23500	8776828	0.107649	small	1.68e-62	2.184e-61	****
suppfig8_B1	pegs1	ii1'	all_other	0.010772	0.00594572	0.00482623	972	23052	12094908	0.0271604	small	2.56e-05	0.0003328	***
suppfig8_B1	pegs1	EMB	all_other	0.00460962	0.00615625	-0.00154663	237	23787	2812582	0.00037515	small	0.954	1	ns
suppfig8_B1	pegs1	FUN	all_other	-0.00488205	0.00644607	-0.0113281	647	23377	6601165	0.0356407	small	3.31e-08	4.303e-07	****
suppfig8_B1	pegs1	OVL	all_other	0.014175	0.00608306	0.00809192	172	23852	2256298	0.0145955	small	0.0237	0.3081	ns
suppfig8_B1	pegs1	CPT	all_other	0.00336596	0.0062128	-0.00284685	606	23418	6914134	0.00694784	small	0.282	1	ns
suppfig8_B1	pegs1	oi2	all_other	0.00164732	0.00696928	-0.00532196	3739	20285	36300165	0.0268654	small	3.13e-05	0.0004069	***
suppfig8_B1	pegs1	CZSC	all_other	0.0162802	0.00537425	0.0109059	1689	22335	21692318	0.0664474	small	7.11e-25	9.243e-24	****
suppfig8_B1	pegs1	ii2	all_other	0.00691672	0.00607699	0.000839726	1831	22193	20873222	0.0125659	small	0.0515	0.6695	ns
suppfig8_B1	pegs1	oi1	all_other	0.00230079	0.00829384	-0.00599305	8630	15394	63435409	0.037401	small	6.75e-09	8.775e-08	****
suppfig8_B1	pegs1	ii1	all_other	-0.0193986	0.0102536	-0.0296522	3332	20692	22815873	0.202427	small	4.36e-216	5.668e-215	****
suppfig8_B1	pegs1	PEN	all_other	0.0566859	0.00338077	0.0533051	1244	22780	21581019	0.20076	small	1.41e-212	1.833e-211	****
suppfig8_B1	pegs1	EMB	all_other	0.000874202	0.00754702	-0.00667281	399	15640	2964519	0.0134578	small	0.0883	1	ns
suppfig8_B1	pegs1	CPT	all_other	-0.0272231	0.00776054	-0.0349836	174	15865	926140	0.0590298	small	7.67e-14	9.204e-13	****
suppfig8_B1	pegs1	FUN	all_other	0.00487303	0.00740868	-0.00253566	175	15864	1389755	0.000214522	small	0.978	1	ns
suppfig8_B1	pegs1	ii1'	all_other	0.0167397	0.00719475	0.00954492	313	15726	2808018	0.0337693	small	1.9e-05	0.000228	***
suppfig8_B1	pegs1	ii1	all_other	-0.0146416	0.0081248	-0.0227664	524	15515	3215078	0.0643727	small	3.57e-16	4.284e-15	****
suppfig8_B1	pegs1	CZE	all_other	0.10227	0.00399255	0.0982777	553	15486	6921357	0.194799	small	2.23e-134	2.676e-133	****
suppfig8_B1	pegs1	MCE	all_other	0.0112504	0.00727544	0.00397491	426	15613	3559821	0.0196171	small	0.013	0.156	ns
suppfig8_B1	pegs1	CZSC	all_other	0.0135912	0.00706742	0.0065238	771	15268	6500654	0.0387029	small	9.51e-07	1.1412e-05	****
suppfig8_B1	pegs1	oi2	all_other	-0.0280038	0.012944	-0.0409478	2179	13860	9177409	0.232775	small	5.23e-191	6.276e-190	****
suppfig8_B1	pegs1	oi1	all_other	-0.0172385	0.0201795	-0.037418	5486	10553	18850617	0.286579	small	2.02e-288	2.424e-287	****
suppfig8_B1	pegs1	ii2	all_other	-0.00077412	0.00777268	-0.0085468	735	15304	5326083	0.0191986	small	0.015	0.18	ns
suppfig8_B1	pegs1	PEN	all_other	0.0484863	-0.00769499	0.0561812	4304	11735	39193684	0.423627	moderate	0	0	****
suppfig8_B1	pegs1	ii1	all_other	-0.0114633	0.0079617	-0.019425	321	13826	1813753	0.0471095	small	2.1e-08	1.89e-07	****
suppfig8_B1	pegs1	CZSC	all_other	0.0165424	0.00719931	0.00934306	487	13660	3656578	0.0313631	small	0.000191	0.001719	**
suppfig8_B1	pegs1	ii1'/ii2	all_other	0.0162196	0.00735233	0.00886723	269	13878	2053506	0.0236873	small	0.00484	0.04356	*
suppfig8_B1	pegs1	PEN	all_other	0.0456131	0.00355505	0.042058	1334	12813	11622305	0.182179	small	4.06e-104	3.654e-103	****
suppfig8_B1	pegs1	oi1	all_other	-0.0140309	0.0112904	-0.0253213	2106	12041	9646016	0.147484	small	6.86e-69	6.174e-68	****
suppfig8_B1	pegs1	CZE	all_other	0.0245192	0.00474334	0.0197759	1987	12160	14422214	0.116626	small	9.42e-44	8.478e-43	****
suppfig8_B1	pegs1	MCE	all_other	-0.00550702	0.00957781	-0.0150848	1929	12218	10110017	0.084443	small	9.79e-24	8.811e-23	****
suppfig8_B1	pegs1	EMB	all_other	0.00792067	0.00729518	0.00062549	5106	9041	23424840	0.0123671	small	0.141	1	ns
suppfig8_B1	pegs1	oi2	all_other	-0.0200316	0.00875825	-0.0287898	608	13539	2950839	0.0994256	small	2.87e-32	2.583e-31	****

## Sheet: S9
Supplementary Table 9. Plotting key for Mergner atlas tissue samples
plotting number	sample
1	1. embryo stage 10, seed
2	2. embryo stage 9, seed
3	3. flower stage 15, pollen
4	4. embryo stage 8, seed
5	5. dry seed stage, seed
6	6. flower stage 15, stamen
7	7. seed imbibition stage, seed
8	8. embryo stage 7, seed
9	9. embryo stage 6, seed
10	10. silique stage 5, silique
11	11. silique stage 4, silique
12	12. flower stage 13, flower
13	13. silique stage 3, silique
14	14. flower stage 15, flower
15	15. flower stage 15, sepal
16	16. silique stage 2, silique
17	17. silique stage 1, silique
18	18. flower stage 15, carpel
19	19. flower stage 12, flower
20	20. adult, cotyledon
21	21. flower stage 15, petal
22	22. flower stage 11, flower
23	23. flower stage 10, flower
24	24. adult, rosette leaf, rosette leaf 3
25	25. adult, rosette leaf, rosette leaf 2
26	26. adult, rosette leaf, rosette leaf 1
27	27. flower stage 9, flower
28	28. adult, rosette leaf, rosette leaf 4
29	29. seedling, root tip
30	30. adult, rosette leaf, rosette leaf 5
31	31. adult, rosette leaf, rosette leaf 7
32	32. adult, rosette leaf, rosette leaf 8
33	33. adult, rosette leaf, rosette leaf 6
34	34. adult, root
35	35. seedling, hypocotyl
36	36. flower stage 15, flower pedicel
37	37. adult, petiole, rosette leaf 7 petiole
38	38. adult, rosette leaf, rosette leaf 9
39	39. seedling, root tip, upper zone
40	40. callus, plant callus
41	41. adult, rosette leaf, rosette leaf 7 distal part
42	42. adult, rosette leaf, rosette leaf 7 proximal part
43	43. adult, fruit septum
44	44. adult, stem node, first node
45	45. adult, stem internode, second internode
46	46. adult, rosette leaf, rosette leaf 11
47	47. adult, rosette leaf, rosette leaf 10
48	48. adult, cauline leaf
49	49. seedling, mixed shoot apical meristem, cotyledon and first leaves
50	50. seedling, cotyledon
51	51. adult, rosette leaf, rosette leaf 12
52	52. adult, fruit valve
53	53. adult, adult vascular leaf
54	54. cell culture, root

## Sheet: S10
Supplementary Table 10. Annotations for SSPs detected in this study.
SSPs were identified using SignalP on all Arabidopsis protein sequences less than 250 amino acids long and annotated based on the motif analysis performed in Ghorbani et al. 2015 and TAIR annotations
tair	Ghorbani et al annotation/TAIR description	SSP
AT1G09370	pectin methylesterase inhibitor	PMEI
AT1G48020	invertase/pectin methylesterase inhibitor family protein	PMEI
AT2G31430	invertase/pectin methylesterase inhibitor family protein	PMEI
AT3G17130	invertase/pectin methylesterase inhibitor family protein	PMEI
AT3G17220	invertase/pectin methylesterase inhibitor family protein	PMEI
AT1G13620	GLV tribe	GLV
AT2G03830	GLV tribe	GLV
AT2G04025	GLV tribe	GLV
AT3G30350	GLV3	GLV
AT5G51451	GLV tribe	GLV
AT5G60810	GLV tribe	GLV
AT5G64770	GLV2	GLV
AT2G15050	protease inhibitor, seed storage, lipid transfer proteins	LTP
AT2G15325	protease inhibitor, seed storage, lipid transfer proteins	LTP
AT2G38530	protease inhibitor, seed storage, lipid transfer proteins	LTP
AT2G38540	protease inhibitor, seed storage, lipid transfer proteins	LTP
AT3G08770	protease inhibitor, seed storage, lipid transfer proteins	LTP
AT3G51600	protease inhibitor, seed storage, lipid transfer proteins	LTP
AT5G01870	protease inhibitor, seed storage, lipid transfer proteins	LTP
AT5G59310	protease inhibitor, seed storage, lipid transfer proteins	LTP
AT5G59320	protease inhibitor, seed storage, lipid transfer proteins	LTP
AT1G05065	CLE20	CLE
AT1G26600	CLE09	CLE
AT1G67775	CLE08	CLE
AT1G69588	CLE45	CLE
AT3G24225	CLE19	CLE
AT3G28455	CLE25	CLE
AT4G18510	CLE02	CLE
AT5G12990	CLE40	CLE
AT1G56233	defensin-like; cysteine-rich	DEFL
AT2G25295	defensin-like	LCR
AT4G13955	defensin-like/beta-gal/LCR	DEFL
AT4G13968	NA	DEFL
AT4G39917	LCR	LCR
AT5G32619	defensin-like	DEFL
AT5G48945	LCR	LCR
AT5G48953	LCR	LCR
AT5G55131	defensin-like	DEFL
AT5G55132	defensin-like	DEFL
AT3G18715	IDL4	IDA/IDL
AT5G64667	IDL2	IDA/IDL
AT2G34925	CLE42	CLE
AT2G48130	glucanase/LTP/protease inhibitor	LTP
AT3G22600	protease inhibitor, seed storage, lipid transfer proteins	LTP
AT1G64195	defensin-like	DEFL
AT1G69818	defensin-like	DEFL
AT1G69825	defensin-like	DEFL
AT4G08869	defensin-like	DEFL
AT4G14272	defensin-like	DEFL
AT4G14276	defensin-like	DEFL
AT5G16453	defensin-like	DEFL
AT5G19315	defensin-like	DEFL
AT5G39645	NA	DEFL
AT5G52605	defensin-like	DEFL
AT4G37295	PIPL3	PIP/PIPL
AT1G16950	CEP2	CEP
AT2G22942	PSK-related	PSK
AT3G49780	PSK4	PSK
AT5G65870	PSK5	PSK
AT2G43510	trypsin inhibitor	DEFL
AT2G43520	trypsin inhibitor	DEFL
AT2G43530	trypsin inhibitor	DEFL
AT2G43535	trypsin inhibitor	DEFL
AT2G43550	trypsin inhibitor	DEFL
AT4G22235	defensin-like	DEFL
AT1G07175	PSY tribe	PSY
AT1G74458	PSY tribe	PSY
AT2G29995	PSY tribe	PSY
AT3G47295	PSY tribe	PSY
AT3G47510	PSY tribe	PSY
AT5G58650	PSY1	PSY
AT1G07747	protease inhibitor, seed storage, lipid transfer proteins	LTP
AT3G29152	protease inhibitor, seed storage, lipid transfer proteins	LTP
AT4G12825	protease inhibitor, seed storage, lipid transfer proteins	LTP
AT5G38197	protease inhibitor, seed storage, lipid transfer proteins	LTP
AT1G74670	GASA06	GASA
AT1G75750	GASA01	GASA
AT2G14900	GASA07	GASA
AT2G18420	GASA11	GASA
AT2G30810	GASA12	GASA
AT3G02885	GASA05	GASA
AT3G10185	GASA13	GASA
AT4G09600	GASA03	GASA
AT5G15230	GASA04	GASA
AT5G59845	GASA10	GASA
AT1G13607	defensin-like	DEFL
AT1G13608	defensin-like	DEFL
AT1G13609	defensin-like	DEFL
AT1G47317	defensin-like	DEFL
AT4G22630	protease inhibitor, seed storage, lipid transfer proteins	LTP
AT1G63522	defensin-like	DEFL
AT1G68905	defensin-like	DEFL
AT1G54445	defensin-like/beta-gal/LCR	DEFL
AT3G42473	LCR	LCR
AT4G17718	defensin-like	DEFL
AT2G25685	SCRL	SCRL
AT3G62820	invertase/pectin methylesterase inhibitor family protein	PMEI
AT1G60983	SCR	SCRL
AT1G60985	SCR	SCRL
AT1G60986	SCR	SCRL
AT1G60987	SCR	SCRL
AT1G60989	SCR	SCRL
AT2G05117	SCR	SCRL
AT4G15733	SCR	SCRL
AT4G15735	SCR	SCRL
AT4G22105	SCR	SCRL
AT4G22115	SCR	SCRL
AT1G62790	protease inhibitor, seed storage, lipid transfer proteins	LTP
AT1G15757	defensin-like	DEFL
AT1G56553	defensin-like	DEFL
AT1G58055	defensin-like	DEFL
AT2G12465	defensin-like	LCR
AT2G12475	defensin-like	DEFL
AT2G20463	defensin-like	DEFL
AT2G20465	defensin-like	DEFL
AT2G40995	defensin-like	DEFL
AT3G63360	defensin-like	DEFL
AT4G08028	defensin-like	DEFL
AT5G08505	defensin-like	DEFL
AT5G42223	defensin-like	DEFL
AT5G42232	defensin-like	DEFL
AT5G42235	defensin-like	DEFL
AT5G59105	defensin-like	DEFL
AT1G34245	EPF1 tribe	EPF
AT1G80133	EPF1 tribe	EPF
AT2G20875	EPF1	EPF
AT3G13898	NA	EPF
AT3G22820	EPF1 tribe	EPF
AT4G14723	EPF1 tribe	EPF
AT4G37810	EPF1 tribe	EPF
AT5G10310	EPF1 tribe	EPF
AT1G49435	cysteine-rich	LCR
AT2G10535	cysteine-rich	LCR
AT2G14935	cysteine-rich	LCR
AT2G22121	cysteine-rich	LCR
AT3G04943	cysteine-rich	LCR
AT3G04945	cysteine-rich	LCR
AT3G23165	cysteine-rich	LCR
AT3G23167	cysteine-rich	LCR
AT3G43505	cysteine-rich	LCR
AT3G61172	cysteine-rich	LCR
AT3G61175	cysteine-rich	LCR
AT3G61177	cysteine-rich	LCR
AT4G09153	cysteine-rich	LCR
AT4G09795	cysteine-rich	LCR
AT4G11485	LCR	LCR
AT4G13095	cysteine-rich	LCR
AT4G19905	cysteine-rich	LCR
AT4G29273	cysteine-rich	LCR
AT4G29280	cysteine-rich	LCR
AT4G29283	cysteine-rich	LCR
AT4G29285	cysteine-rich	LCR
AT4G29300	cysteine-rich	LCR
AT4G30070	cysteine-rich	LCR
AT4G30074	cysteine-rich	LCR
AT5G38330	cysteine-rich	LCR
AT5G42242	cysteine-rich	LCR
AT5G42797	cysteine-rich	LCR
AT5G47075	cysteine-rich	LCR
AT5G47077	cysteine-rich	LCR
AT5G47175	cysteine-rich	LCR
AT5G48905	cysteine-rich	LCR
AT1G49800	PIPL1	PIP/PIPL
AT5G46877	defensin-like	DEFL
AT1G35537	defensin-like	DEFL
AT2G02100	defensin-like	LCR
AT2G02120	defensin-like	LCR
AT2G02130	defensin-like	LCR
AT2G02140	defensin-like	LCR
AT2G02147	defensin-like	LCR
AT2G31953	defensin-like	LCR
AT3G27831	defensin-like	DEFL
AT3G27835	defensin-like	DEFL
AT4G29033	defensin-like	DEFL
AT5G46871	defensin-like	DEFL
AT5G46874	defensin-like	DEFL
AT3G43720	protease inhibitor, seed storage, lipid transfer proteins	LTP
AT2G24693	defensin-like/beta-gal/LCR	DEFL
AT3G45093	endopeptidase inhibitor	DEFL
AT5G43401	defensin-like	DEFL
AT1G73550	NA	LTP
AT1G05835	TPD tribe	TPD
AT1G32583	TPD tribe	TPD
AT4G24972	TPD1	TPD
AT4G32090	TPD tribe	TPD
AT4G32100	NA	TPD
AT4G32105	TPD tribe	TPD
AT4G32110	TPD tribe	TPD
AT3G23727	SCR	SCRL
AT1G14755	cysteine-rich	DEFL
AT3G05730	defensin-like	DEFL
AT5G23212	defensin-like	DEFL
AT5G37473	defensin-like	DEFL
AT5G51845	defensin-like	DEFL
AT5G60553	defensin-like	DEFL
AT4G12970	NA	EPF
AT1G49715	defensin-like	DEFL
AT1G73603	LCR	LCR
AT1G73607	LCR	LCR
AT2G20208	LCR	LCR
AT2G29045	LCR	LCR
AT4G30064	LCR	LCR
AT4G30067	LCR	LCR
AT1G69828	defensin-like	DEFL
AT5G64080	protease inhibitor, seed storage, lipid transfer proteins	LTP
AT1G02900	RALFL01	RALFL
AT1G23145	RALFL02	RALFL
AT1G23147	RALFL03	RALFL
AT1G28270	RALFL04	RALFL
AT1G60913	RALF-related	RALFL
AT2G33130	RALFL18	RALFL
AT3G04735	RALFL21	RALFL
AT3G05490	RALFL22	RALFL
AT3G16570	RALFL23	RALFL
AT3G23805	RALFL24	RALFL
AT4G11510	RALFL28	RALFL
AT4G13950	RALFL31	RALFL
AT4G14010	RALFL32	RALFL
AT4G15800	RALFL33	RALFL
AT5G67070	RALFL34	RALFL
AT1G13755	defensin-like/beta-gal/LCR	DEFL
AT3G24508	defensin-like	DEFL
AT3G24510	defensin-like	DEFL
AT5G56369	defensin-like	DEFL
AT1G13605	methytransferase, defensin-like	DEFL
AT1G64107	methytransferase, defensin-like	DEFL
AT1G68907	defensin-like	DEFL
AT5G62623	methytransferase, defensin-like	DEFL
AT5G62627	methytransferase, defensin-like	DEFL
AT3G49270	PSY tribe	PSY
AT3G49300	PSY tribe	PSY
AT3G49305	PSY tribe	PSY
AT3G49307	NA	PSY
AT2G04034	defensin-like	DEFL
AT2G04046	defensin-like	DEFL
AT2G04925	defensin-like	DEFL
AT2G21465	endopeptidase inhibitor	DEFL
AT2G25185	defensin-like	DEFL
AT2G13295	protease inhibitor, seed storage, lipid transfer proteins	LTP
AT1G24062	defensin-like	DEFL
AT1G77093	defensin-like	DEFL
AT2G25305	defensin-like	DEFL
AT5G54215	defensin-like	DEFL
AT5G54220	defensin-like	DEFL
AT1G59833	defensin-like	DEFL
AT1G61688	defensin-like	DEFL
AT2G03931	defensin-like	DEFL
AT2G03933	defensin-like	DEFL
AT2G03936	defensin-like	DEFL
AT2G03955	defensin-like	DEFL
AT2G14365	defensin-like	LCR
AT2G33233	defensin-like	LCR
AT2G34123	defensin-like	DEFL
AT2G42885	defensin-like	DEFL
AT3G04540	NA	DEFL
AT3G16895	defensin-like	DEFL
AT3G17155	defensin-like	DEFL
AT3G48231	defensin-like	LCR
AT5G19172	defensin-like	DEFL
AT5G19175	defensin-like	DEFL
AT5G40155	defensin-like	DEFL
AT5G54225	defensin-like	LCR
AT4G15750	methylesterase inhibitor	PMEI
AT1G18280	arabinogalactan/plastocyanin/LTP	LTP
AT1G73560	arabinogalactan/plastocyanin/LTP	LTP
AT1G09360	pectin methylesterase inhibitor	PMEI
AT1G23350	invertase/pectin methylesterase inhibitor family protein	PMEI
AT3G17150	invertase/pectin methylesterase inhibitor family protein	PMEI
AT3G17152	invertase/pectin methylesterase inhibitor family protein	PMEI
AT5G38610	invertase/pectin methylesterase inhibitor family protein	PMEI
AT5G46950	invertase/pectin methylesterase inhibitor family protein	PMEI
AT5G46960	invertase/pectin methylesterase inhibitor family protein	PMEI
AT5G05960	protease inhibitor, seed storage, lipid transfer proteins	no_family
AT5G48485	protease inhibitor, seed storage, lipid transfer proteins	DIR
AT5G48490	protease inhibitor, seed storage, lipid transfer proteins	DIR
AT1G55330	arabinogalactan	AGP
AT2G41905	arabinogalactan/plastocyanin/LTP	no_family
AT3G13520	arabinogalactan	AGP
AT3G20865	arabinogalactan/plastocyanin/LTP	AGP
AT3G57690	arabinogalactan/plastocyanin/LTP	AGP
AT5G11740	arabinogalactan	AGP
AT5G56540	arabinogalactan	AGP
AT2G06090	SI S1	SPH
AT2G23148	SI S1	SPH
AT3G27680	SI S1	SPH
AT4G10895	SI S1	SPH
AT4G16295	SI S1	SPH
AT4G29035	SI S1	SPH
AT5G04047	SI S1	SPH
AT5G04347	SI S1	SPH
AT5G27238	SI S1	SPH
AT5G43518	defensin-like	DEFL
AT1G71950	subtilase	I9
AT4G30380	PNP-B?	PNP
AT1G55210	disease resistance-responsive family	DIR
AT1G58170	disease resistance-responsive family	DIR
AT2G21100	disease resistance-responsive family	DIR
AT3G13650	disease resistance-responsive family	DIR
AT4G11180	disease resistance-responsive family	DIR
AT4G23690	disease resistance-responsive family	DIR
AT4G38700	disease resistance-responsive family	DIR
AT5G42510	disease resistance-responsive family	DIR
AT5G49040	disease resistance-responsive family	DIR
AT2G22155	ECA1 gametogenesis related	ECA
AT3G01322	ECA1 gametogenesis related	ECA
AT3G01323	ECA1 gametogenesis related	ECA
AT3G01324	ECA1 gametogenesis related	ECA
AT3G01325	ECA1 gametogenesis related	no_family
AT3G01326	ECA1 gametogenesis related	ECA
AT3G01327	ECA1 gametogenesis related	ECA
AT3G01328	ECA1 gametogenesis related	ECA
AT3G01329	ECA1 gametogenesis related	ECA
AT3G01331	ECA1 gametogenesis related	ECA
AT3G27425	ECA1 gametogenesis related	ECA
AT3G45243	ECA1 gametogenesis related	ECA
AT3G45245	ECA1 gametogenesis related	ECA
AT3G45248	ECA1 gametogenesis related	ECA
AT3G45252	ECA1 gametogenesis related	ECA
AT3G50570	ECA1 gametogenesis related	no_family
AT5G14995	ECA1 gametogenesis related	ECA
AT5G15000	ECA1 gametogenesis related	ECA
AT5G51105	ECA1 gametogenesis related	ECA
AT5G52965	ECA1 gametogenesis related	ECA
AT1G61255	glysin-rich	no_family
AT4G21620	glysin-rich	no_family
AT2G22470	arabinogalactan	AGP
AT5G10430	arabinogalactan	AGP
AT5G65390	arabinogalactan	AGP
AT5G05020	NA	POE1
AT1G13590	PSK1	PSK
AT2G22860	PSK2	PSK
AT3G44735	PSK3	PSK
AT2G02850	copper ion binding, electron transport - uclacyanin/basic blue protein	PCY
AT4G12880	copper ion binding, electron transport - uclacyanin/basic blue protein	ENODL
AT4G28290	NA	no_family
AT1G47540	trypsin inhibitor	no_family
AT1G65295	NA	no_family
AT5G01015	NA	no_family
AT3G07460	NA	no_family
AT1G24450	RNA binding / ribonuclease III	RTL
AT4G27140	storage protein	SESA
AT4G27150	storage protein	SESA
AT4G27160	storage protein	SESA
AT4G27170	storage protein	SESA
AT5G54740	storage protein	SESA
AT3G44280	hyaluronan mediated motility receptor-related	no_family
AT5G06265	hyaluronan mediated motility receptor-related	no_family
AT5G22280	hyaluronan mediated motility receptor-related	no_family
AT1G43665	protease inhibitor, seed storage, lipid transfer proteins	LTP
AT1G43666	protease inhibitor, seed storage, lipid transfer proteins	LTP
[truncated: 253 more rows]

## Sheet: S11
Supplementary Table 11. Cell cycle gene list compiled from Menges et al. 2005 and Picard et al. 2021
[truncated: 116 more rows]
