# Supplementary material for: A transcriptional atlas of early Arabidopsis seed development suggests mechanisms for inter-tissue coordination
Source: Nat Plants. 2026 May 21;12(5):1133–49. doi: 10.1038/s41477-026-02295-8 (PMC13197225; doi:10.1038/s41477-026-02295-8)
Supplement: Supplementary file 6 — Information about genes that show evidence for positive selection. [file 41477_2026_2295_MOESM6_ESM.xlsx]

## Sheet: README
Supplementary Table 8. M2a/M1a LRT results for single-copy orthologs
README
Table of contents:
1. All M2a-M1a results
→ codeml site model results for 7152 single copy orthologs. These were generated from trees of 3-4 orthologs with each A. thaliana gene's single best ortholog in B. rapa, C. grandiflora, and A. lyrata
• tair: gene locus
•isoform: isoform used for codeml analysis (the isoform with the longest CDS)
•length: CDS length in amino acids
• M2a_vs_M1a_LRT: Log likelihood test statistic for the gene under the M2a model vs. M1a 2*(lnL(M2a)-lnL(M1a)
• M2a_vs_M1a_pval: pvalue from a chi-squared test using the LRT with 2 degrees of freedom
• M2a_vs_M1a_padj: Benjamini-Hochberg corrected p-value
2. M2a-M1a data for L2 DE genes
→ Contains all gene DE data for genes with significant M2a/M1a. DE values generated within timepoints in a cluster vs. all comparison at L2. The M2aM1a results for the longest isoform are assigned to each gene
3. Selected sites and domains in M2a/M1a genes
→InterProScan search results for all sites in M2a/M1a genes
•site: codon number in CDS
•amino acid: codon identity at site
•prob: probability dN/dS >1 at this site under Bayes Empirical Bayes model

## Sheet: 1. All M2a-M1a results
tair	isoform	CDS length	M2a_vs_M1a_LRT	M2a_vs_M1a_pval	M2a_vs_M1a_padj
AT1G01010	AT1G01010.1	1290	10.338	0.00569	0.155324
AT1G01030	AT1G01030.1	1077	8.166	0.016853	0.305146
AT1G01040	AT1G01040.1	5730	0.984	0.611311	1
AT1G01090	AT1G01090.1	1287	1.589	0.451894	1
AT1G01120	AT1G01120.1	1587	0	1	1
AT1G01180	AT1G01180.1	924	0	1	1
AT1G01200	AT1G01200.1	714	0	1	1
AT1G01250	AT1G01250.1	579	0.001	0.999712	1
AT1G01280	AT1G01280.1	1533	0	1	1
AT1G01300	AT1G01300.1	1458	1.907	0.385456	1
AT1G01305	AT1G01305.1	426	4.442	0.108496	0.912249
AT1G01430	AT1G01430.1	1371	3.694	0.157735	1
AT1G01440	AT1G01440.1	1995	0	1	1
AT1G01450	AT1G01450.1	1413	0	1	1
AT1G01470	AT1G01470.1	456	0.001	0.999723	1
AT1G01480	AT1G01480.1	1491	0	1	1
AT1G01500	AT1G01500.1	984	0	1	1
AT1G01510	AT1G01510.1	1911	0.776	0.678473	1
AT1G01580	AT1G01580.1	2178	1.219	0.543575	1
AT1G01630	AT1G01630.1	768	0	1	1
AT1G01730	AT1G01730.1	675	0.687	0.709183	1
AT1G01810	AT1G01810.1	483	10.074	0.006493	0.163668
AT1G01840	AT1G01840.1	459	0	1	1
AT1G01900	AT1G01900.1	2325	0	1	1
AT1G01930	AT1G01930.1	1743	2.714	0.257442	1
AT1G01950	AT1G01950.1	2685	0.705	0.702972	1
AT1G01960	AT1G01960.1	5253	7.658	0.021729	0.36739
AT1G01970	AT1G01970.1	1230	3.12	0.210148	1
AT1G01990	AT1G01990.1	738	4.597	0.100424	0.8727
AT1G02050	AT1G02050.1	1188	0	1	1
AT1G02060	AT1G02060.1	2133	2.684	0.261342	1
AT1G02110	AT1G02110.1	2112	7.105	0.028651	0.429585
AT1G02140	AT1G02140.1	453	0	1	1
AT1G02170	AT1G02170.1	1104	0.001	0.999637	1
AT1G02180	AT1G02180.1	681	1.476	0.478085	1
AT1G02270	AT1G02270.1	1455	0	1	1
AT1G02290	AT1G02290.1	1332	0.173	0.917091	1
AT1G02310	AT1G02310.1	1236	0	1	1
AT1G02330	AT1G02330.1	840	0	0.999887	1
AT1G02370	AT1G02370.1	1614	1.952	0.376894	1
AT1G02380	AT1G02380.1	696	0.7	0.704769	1
AT1G02390	AT1G02390.1	1593	0	1	1
AT1G02400	AT1G02400.1	990	0.227	0.892601	1
AT1G02405	AT1G02405.1	405	7.219	0.027063	0.418949
AT1G02420	AT1G02420.1	1476	0.211	0.899786	1
AT1G02460	AT1G02460.1	1476	0	0.999965	1
AT1G02475	AT1G02475.1	660	0.001	0.999729	1
AT1G02640	AT1G02640.1	2307	0.236	0.888773	1
AT1G02660	AT1G02660.1	2142	0	1	1
AT1G02680	AT1G02680.1	381	0.005	0.997653	1
AT1G02700	AT1G02700.1	744	0.34	0.843716	1
AT1G02730	AT1G02730.1	3546	0.181	0.913303	1
AT1G02790	AT1G02790.1	1269	0.214	0.898324	1
AT1G02800	AT1G02800.1	1506	0	1	1
AT1G02810	AT1G02810.1	1740	0.044	0.978013	1
AT1G02820	AT1G02820.1	276	0.562	0.754942	1
AT1G02870	AT1G02870.1	582	0.02	0.990129	1
AT1G02970	AT1G02970.1	1503	0	1	1
AT1G03020	AT1G03020.1	309	0	0.999941	1
AT1G03050	AT1G03050.1	1800	0	1	1
AT1G03090	AT1G03090.2	2205	2.381	0.304071	1
AT1G03100	AT1G03100.1	2382	0	1	1
AT1G03110	AT1G03110.1	1284	9.199	0.010057	0.215352
AT1G03150	AT1G03150.1	525	0.001	0.999374	1
AT1G03160	AT1G03160.1	2739	9.216	0.009973	0.214195
AT1G03170	AT1G03170.1	723	0	1	1
AT1G03270	AT1G03270.1	1500	0.237	0.888462	1
AT1G03320	AT1G03320.1	663	4.741	0.093424	0.837304
AT1G03330	AT1G03330.1	282	3.697	0.157502	1
AT1G03350	AT1G03350.1	1413	6.704	0.035022	0.484482
AT1G03390	AT1G03390.1	1386	0	1	1
AT1G03430	AT1G03430.1	474	0.6	0.740803	1
AT1G03510	AT1G03510.1	1290	2.237	0.32677	1
AT1G03600	AT1G03600.1	525	0	0.999999	1
AT1G03610	AT1G03610.1	927	1.304	0.520934	1
AT1G03630	AT1G03630.1	1206	0	1	1
AT1G03650	AT1G03650.1	477	0	0.999885	1
AT1G03730	AT1G03730.1	504	0	0.999929	1
AT1G03760	AT1G03760.1	1176	0	1	1
AT1G03790	AT1G03790.1	1182	9.997	0.006749	0.168184
AT1G03810	AT1G03810.1	432	0.016	0.992012	1
AT1G03820	AT1G03820.1	669	0	1	1
AT1G03870	AT1G03870.1	744	0.363	0.834183	1
AT1G03880	AT1G03880.1	1368	0	1	1
AT1G03890	AT1G03890.1	1356	0	1	1
AT1G03900	AT1G03900.1	819	0	0.999786	1
AT1G03950	AT1G03950.1	633	0.492	0.781796	1
AT1G03970	AT1G03970.1	813	0	1	1
AT1G03990	AT1G03990.1	2277	3.46	0.177306	1
AT1G04000	AT1G04000.1	459	2.304	0.316027	1
AT1G04010	AT1G04010.1	1902	0.001	0.999647	1
AT1G04040	AT1G04040.1	816	0	1	1
AT1G04070	AT1G04070.1	285	1.383	0.500927	1
AT1G04130	AT1G04130.1	1083	0.102	0.950274	1
AT1G04150	AT1G04150.1	3039	0	1	1
AT1G04190	AT1G04190.1	987	0.112	0.945502	1
AT1G04250	AT1G04250.1	690	0	0.999903	1
AT1G04260	AT1G04260.1	549	0	0.999757	1
AT1G04330	AT1G04330.1	303	0.046	0.977485	1
AT1G04340	AT1G04340.1	480	0.014	0.992911	1
AT1G04360	AT1G04360.1	1146	0	1	1
AT1G04370	AT1G04370.1	402	2.806	0.245862	1
AT1G04390	AT1G04390.1	3009	0.392	0.821849	1
AT1G04420	AT1G04420.1	1239	0	1	1
AT1G04450	AT1G04450.1	663	0	0.999945	1
AT1G04520	AT1G04520.1	924	0	1	1
AT1G04530	AT1G04530.1	933	0.002	0.999192	1
AT1G04540	AT1G04540.1	1806	2.138	0.343396	1
AT1G04560	AT1G04560.1	561	0.16	0.923079	1
AT1G04570	AT1G04570.1	1629	1.498	0.472932	1
AT1G04610	AT1G04610.1	1314	0	1	1
AT1G04620	AT1G04620.1	1389	11.322	0.003479	0.112177
AT1G04670	AT1G04670.1	381	0.326	0.849441	1
AT1G04730	AT1G04730.1	2832	0	1	1
AT1G04770	AT1G04770.1	912	3.782	0.150903	1
AT1G04780	AT1G04780.1	1995	0.355	0.837411	1
AT1G04790	AT1G04790.1	1905	0.012	0.994265	1
AT1G04800	AT1G04800.1	603	8.33	0.015534	0.289749
AT1G04840	AT1G04840.1	1998	0	1	1
AT1G04870	AT1G04870.2	1152	0	1	1
AT1G04890	AT1G04890.1	1236	1.906	0.385639	1
AT1G04900	AT1G04900.1	1329	0.64	0.726113	1
AT1G04920	AT1G04920.1	3189	0	1	1
AT1G04970	AT1G04970.1	1467	0.395	0.820742	1
AT1G05010	AT1G05010.1	972	0	1	1
AT1G05020	AT1G05020.1	1962	0	1	1
AT1G05070	AT1G05070.1	555	0	1	1
AT1G05100	AT1G05100.1	1020	0.329	0.848409	1
AT1G05190	AT1G05190.1	672	0.001	0.999597	1
AT1G05205	AT1G05205.1	276	1.452	0.483898	1
AT1G05210	AT1G05210.1	507	0.245	0.884684	1
AT1G05260	AT1G05260.1	981	0	1	1
AT1G05270	AT1G05270.1	1116	0	1	1
AT1G05310	AT1G05310.1	1182	2.562	0.277707	1
AT1G05330	AT1G05330.1	414	4.336	0.114412	0.936977
AT1G05340	AT1G05340.1	219	0.471	0.790093	1
AT1G05360	AT1G05360.1	1251	0.29	0.865069	1
AT1G05370	AT1G05370.1	1254	1.157	0.560601	1
AT1G05430	AT1G05430.1	810	1.217	0.544145	1
AT1G05450	AT1G05450.2	618	2.7	0.259251	1
AT1G05490	AT1G05490.1	4233	3.099	0.212343	1
AT1G05575	AT1G05575.1	270	11.036	0.004014	0.122684
AT1G05620	AT1G05620.1	969	0.141	0.932054	1
AT1G05630	AT1G05630.2	3411	1.493	0.474002	1
AT1G05790	AT1G05790.3	2169	9.618	0.008155	0.186066
AT1G05805	AT1G05805.1	1089	7.188	0.027482	0.422426
AT1G05840	AT1G05840.1	1458	0.088	0.956931	1
AT1G05894	AT1G05894.1	1374	0.009	0.995298	1
AT1G05910	AT1G05910.1	3633	8.266	0.016038	0.295506
AT1G05920	AT1G05920.1	948	16.919	2.12e-4	0.01213
AT1G05940	AT1G05940.1	1710	3.584	0.166651	1
AT1G05990	AT1G05990.1	453	0	1	1
AT1G06010	AT1G06010.1	237	0	0.999944	1
AT1G06050	AT1G06050.1	942	13.809	0.001003	0.044556
AT1G06080	AT1G06080.1	918	0.001	0.999597	1
AT1G06140	AT1G06140.1	1677	0	1	1
AT1G06160	AT1G06160.1	735	2.499	0.286697	1
AT1G06180	AT1G06180.1	741	0.375	0.828927	1
AT1G06210	AT1G06210.1	1152	0.687	0.709196	1
AT1G06240	AT1G06240.1	1152	0	1	1
AT1G06250	AT1G06250.1	1272	0.22	0.895953	1
AT1G06260	AT1G06260.1	1032	2.706	0.258527	1
AT1G06270	AT1G06270.1	1032	0.316	0.85383	1
AT1G06280	AT1G06280.1	621	0.077	0.961993	1
AT1G06320	AT1G06320.1	588	6.855	0.032463	0.464054
AT1G06330	AT1G06330.1	453	0	1	1
AT1G06340	AT1G06340.1	405	3.178	0.204086	1
AT1G06400	AT1G06400.1	651	0.887	0.641899	1
AT1G06440	AT1G06440.1	1173	0	1	1
AT1G06450	AT1G06450.1	1083	0	1	1
AT1G06460	AT1G06460.1	858	0	1	1
AT1G06490	AT1G06490.2	5802	0	1	1
AT1G06510	AT1G06510.1	834	0.575	0.749951	1
AT1G06520	AT1G06520.1	1758	0	1	1
AT1G06530	AT1G06530.1	972	0	1	1
AT1G06540	AT1G06540.1	378	0	0.99999	1
AT1G06550	AT1G06550.1	1164	0.766	0.681783	1
AT1G06560	AT1G06560.1	1800	0	1	1
AT1G06570	AT1G06570.1	1338	0	1	1
AT1G06730	AT1G06730.1	1467	0	1	1
AT1G06740	AT1G06740.1	2181	10.171	0.006186	0.161115
AT1G06760	AT1G06760.1	825	16.197	3.04e-4	0.015987
AT1G06830	AT1G06830.1	300	0.001	0.999539	1
AT1G06840	AT1G06840.1	2862	6.764	0.033974	0.474574
AT1G06870	AT1G06870.1	1104	0	1	1
AT1G06900	AT1G06900.1	3075	1.046	0.592621	1
AT1G06910	AT1G06910.1	1173	0.321	0.851898	1
AT1G06920	AT1G06920.1	948	5.33	0.069584	0.70691
AT1G06930	AT1G06930.1	510	0	1	1
AT1G06970	AT1G06970.1	2490	0	1	1
AT1G06980	AT1G06980.1	510	1.44	0.48681	1
AT1G06990	AT1G06990.1	1083	0	1	1
AT1G07000	AT1G07000.1	1800	1.002	0.605781	1
AT1G07010	AT1G07010.1	1170	0	1	1
AT1G07020	AT1G07020.1	444	0.009	0.995704	1
AT1G07040	AT1G07040.1	1116	0	1	1
AT1G07080	AT1G07080.1	798	0.5	0.778903	1
AT1G07090	AT1G07090.1	591	0	1	1
AT1G07120	AT1G07120.1	1179	8.09	0.017512	0.314009
AT1G07130	AT1G07130.1	483	0.046	0.977292	1
AT1G07135	AT1G07135.1	468	3.243	0.19763	1
AT1G07210	AT1G07210.1	786	0.048	0.976121	1
AT1G07220	AT1G07220.1	1524	0	1	1
AT1G07230	AT1G07230.1	1602	0	1	1
AT1G07250	AT1G07250.1	1440	0.155	0.925469	1
AT1G07290	AT1G07290.1	1065	2.935	0.230495	1
AT1G07310	AT1G07310.1	1059	0.269	0.874058	1
AT1G07340	AT1G07340.1	1497	0.903	0.636705	1
AT1G07430	AT1G07430.1	1329	0.001	0.999442	1
AT1G07530	AT1G07530.1	2310	3.117	0.210439	1
AT1G07560	AT1G07560.1	2616	0.056	0.972455	1
AT1G07590	AT1G07590.1	1605	0.006	0.996994	1
AT1G07615	AT1G07615.1	1482	6.035	0.04893	0.584219
AT1G07630	AT1G07630.1	1989	0.268	0.874603	1
AT1G07680	AT1G07680.1	459	0.001	0.999383	1
AT1G07705	AT1G07705.2	1845	0	1	1
AT1G07720	AT1G07720.1	1437	0.908	0.6352	1
AT1G07740	AT1G07740.1	1380	0.814	0.665764	1
AT1G07795	AT1G07795.1	357	0	1	1
AT1G07850	AT1G07850.1	1626	2.968	0.226775	1
AT1G07880	AT1G07880.2	1092	0.859	0.650754	1
AT1G07970	AT1G07970.1	2082	2.503	0.286078	1
AT1G07990	AT1G07990.1	2409	9.406	0.009068	0.199552
AT1G08130	AT1G08130.1	2373	0.001	0.999688	1
AT1G08140	AT1G08140.1	2457	21.156	2.5e-5	0.002353
AT1G08170	AT1G08170.1	732	0	1	1
AT1G08190	AT1G08190.1	2943	0	1	1
AT1G08290	AT1G08290.1	1014	3.972	0.137224	1
AT1G08315	AT1G08315.1	978	0	1	1
AT1G08340	AT1G08340.1	996	4.62	0.099285	0.868076
AT1G08370	AT1G08370.1	1104	5.59	0.061103	0.65807
AT1G08400	AT1G08400.1	2415	0.001	0.999599	1
AT1G08410	AT1G08410.1	1770	3.022	0.220742	1
AT1G08450	AT1G08450.3	1200	0.443	0.801373	1
AT1G08460	AT1G08460.1	1134	0	1	1
AT1G08465	AT1G08465.1	555	0	0.999905	1
AT1G08470	AT1G08470.1	1173	0	1	1
AT1G08490	AT1G08490.1	1392	0	1	1
AT1G08500	AT1G08500.1	687	0.005	0.997296	1
AT1G08510	AT1G08510.1	1239	0.001	0.999559	1
AT1G08520	AT1G08520.1	2283	0.29	0.864906	1
AT1G08540	AT1G08540.1	1719	0.276	0.870999	1
AT1G08560	AT1G08560.1	933	0	1	1
AT1G08570	AT1G08570.1	828	0.362	0.834627	1
AT1G08580	AT1G08580.1	372	4.194	0.12284	0.964382
AT1G08610	AT1G08610.1	1680	0	1	1
AT1G08640	AT1G08640.1	885	1.654	0.437456	1
AT1G08650	AT1G08650.1	855	0.001	0.999499	1
AT1G08660	AT1G08660.1	1425	0.001	0.999736	1
AT1G08700	AT1G08700.1	1362	6.48	0.039167	0.514931
AT1G08760	AT1G08760.1	2247	5.238	0.072871	0.726881
AT1G08780	AT1G08780.1	390	0.001	0.999507	1
AT1G08790	AT1G08790.1	573	0	1	1
AT1G08860	AT1G08860.1	1755	1.292	0.524218	1
AT1G08920	AT1G08920.1	1413	4.251	0.119385	0.954716
AT1G08960	AT1G08960.1	1641	10.085	0.006458	0.163668
AT1G08990	AT1G08990.1	1701	2.098	0.350368	1
AT1G09000	AT1G09000.1	2001	0	1	1
AT1G09020	AT1G09020.1	1464	0.382	0.825958	1
AT1G09030	AT1G09030.1	420	0	1	1
AT1G09150	AT1G09150.1	546	0	0.999852	1
AT1G09155	AT1G09155.1	870	13.919	9.5e-4	0.042732
AT1G09240	AT1G09240.1	963	1.739	0.419165	1
AT1G09250	AT1G09250.1	624	0	1	1
AT1G09280	AT1G09280.1	1746	0.923	0.63024	1
AT1G09290	AT1G09290.1	1047	0.126	0.938837	1
AT1G09310	AT1G09310.1	540	0	0.999904	1
AT1G09320	AT1G09320.1	1554	4.843	0.088794	0.808358
AT1G09330	AT1G09330.1	561	0.083	0.959409	1
AT1G09380	AT1G09380.1	1125	0.365	0.833094	1
AT1G09390	AT1G09390.1	1113	0.035	0.982658	1
AT1G09430	AT1G09430.1	1275	0	1	1
AT1G09460	AT1G09460.1	993	2.514	0.284574	1
AT1G09520	AT1G09520.1	783	1.819	0.402757	1
AT1G09540	AT1G09540.1	1101	0	1	1
AT1G09550	AT1G09550.1	1167	0.102	0.950504	1
AT1G09610	AT1G09610.1	849	0	1	1
AT1G09625	AT1G09625.1	225	0	1	1
AT1G09630	AT1G09630.1	654	0	0.999837	1
AT1G09645	AT1G09645.1	321	0.291	0.864598	1
AT1G09680	AT1G09680.1	1824	0.358	0.836099	1
AT1G09720	AT1G09720.1	2787	0.003	0.998455	1
AT1G09750	AT1G09750.1	1350	0	1	1
AT1G09760	AT1G09760.1	750	0	1	1
AT1G09770	AT1G09770.1	2535	0	1	1
AT1G09815	AT1G09815.1	375	0	1	1
AT1G09830	AT1G09830.1	1599	1.214	0.54504	1
AT1G09850	AT1G09850.1	1314	0	1	1
AT1G09860	AT1G09860.1	1152	0	1	1
AT1G09870	AT1G09870.1	1464	0	1	1
AT1G09900	AT1G09900.1	1797	0	1	1
AT1G09950	AT1G09950.1	693	0	1	1
AT1G09960	AT1G09960.1	1533	0.033	0.983454	1
AT1G10020	AT1G10020.1	1386	0	1	1
AT1G10030	AT1G10030.1	390	0	1	1
AT1G10130	AT1G10130.1	2997	0	1	1
AT1G10140	AT1G10140.1	504	25.285	3e-6	4.21e-4
AT1G10150	AT1G10150.1	1245	0	1	1
AT1G10155	AT1G10155.1	555	2.811	0.245209	1
AT1G10200	AT1G10200.1	573	0.001	0.999692	1
AT1G10225	AT1G10225.1	327	3.131	0.208982	1
AT1G10230	AT1G10230.1	477	1.103	0.576032	1
AT1G10270	AT1G10270.1	2742	2.806	0.245826	1
AT1G10280	AT1G10280.1	1239	4.058	0.131459	1
AT1G10310	AT1G10310.1	729	0	1	1
AT1G10330	AT1G10330.1	1404	2.875	0.237553	1
AT1G10350	AT1G10350.1	1050	0	1	1
AT1G10385	AT1G10385.1	2265	0	1	1
AT1G10400	AT1G10400.1	1404	0.01	0.994946	1
AT1G10410	AT1G10410.1	1458	0	1	1
AT1G10480	AT1G10480.1	636	0	0.999971	1
AT1G10500	AT1G10500.1	543	0.214	0.898697	1
AT1G10530	AT1G10530.1	501	0	1	1
AT1G10550	AT1G10550.1	933	0.071	0.964894	1
AT1G10560	AT1G10560.1	2094	0	1	1
AT1G10620	AT1G10620.1	2157	10.644	0.004883	0.14139
AT1G10650	AT1G10650.1	1020	1.431	0.48885	1
AT1G10690	AT1G10690.1	333	0.58	0.748242	1
AT1G10700	AT1G10700.1	1236	0.05	0.975316	1
AT1G10720	AT1G10720.1	1290	16.638	2.44e-4	0.013376
AT1G10770	AT1G10770.1	504	1.961	0.375083	1
AT1G10790	AT1G10790.1	1011	3.083	0.214031	1
AT1G10850	AT1G10850.1	1992	5.533	0.062891	0.669317
AT1G10930	AT1G10930.1	3567	2.317	0.31401	1
AT1G11020	AT1G11020.1	966	0	1	1
AT1G11040	AT1G11040.1	1317	0	1	1
AT1G11050	AT1G11050.1	1878	3.657	0.16066	1
AT1G11060	AT1G11060.1	2793	0	0.999963	1
AT1G11080	AT1G11080.1	1479	0	1	1
AT1G11090	AT1G11090.1	975	4.696	0.095564	0.849062
AT1G11125	AT1G11125.1	798	2.858	0.239513	1
AT1G11190	AT1G11190.1	918	6.574	0.037368	0.498612
AT1G11200	AT1G11200.1	888	0	1	1
AT1G11210	AT1G11210.1	927	1.476	0.478023	1
AT1G11240	AT1G11240.1	603	1.402	0.496119	1
AT1G11290	AT1G11290.1	2430	11.982	0.002501	0.089011
AT1G11380	AT1G11380.1	765	0.19	0.909373	1
AT1G11390	AT1G11390.1	1875	5.723	0.057187	0.63492
AT1G11430	AT1G11430.1	699	0.001	0.999627	1
AT1G11440	AT1G11440.1	1092	5.128	0.076986	0.75322
AT1G11475	AT1G11475.1	216	0	0.99982	1
AT1G11530	AT1G11530.1	357	0	1	1
AT1G11560	AT1G11560.1	1032	5.629	0.059939	0.652487
AT1G11600	AT1G11600.1	1533	0	1	1
AT1G11630	AT1G11630.1	1218	0	1	1
AT1G11650	AT1G11650.2	1218	0.515	0.773103	1
AT1G11655	AT1G11655.1	342	1.565	0.457253	1
AT1G11700	AT1G11700.1	606	0	0.999978	1
AT1G11740	AT1G11740.1	1935	1.216	0.544539	1
AT1G11750	AT1G11750.1	816	0.001	0.999563	1
AT1G11755	AT1G11755.1	765	0	1	1
AT1G11780	AT1G11780.1	1038	0.599	0.741257	1
AT1G11790	AT1G11790.1	1179	0	0.999776	1
AT1G11890	AT1G11890.1	657	0	0.999796	1
AT1G11900	AT1G11900.1	1104	0	1	1
AT1G11905	AT1G11905.1	666	0	1	1
AT1G11940	AT1G11940.1	1152	0	1	1
AT1G12020	AT1G12020.1	681	0.254	0.880686	1
AT1G12030	AT1G12030.1	888	0	1	1
AT1G12050	AT1G12050.1	1266	0.183	0.912378	1
AT1G12060	AT1G12060.1	648	0	1	1
AT1G12064	AT1G12064.1	330	0.405	0.816766	1
AT1G12070	AT1G12070.1	672	0.005	0.997408	1
AT1G12090	AT1G12090.1	414	0	1	1
AT1G12110	AT1G12110.1	1773	0	1	1
AT1G12320	AT1G12320.1	639	0	0.999985	1
AT1G12370	AT1G12370.2	1491	0	1	1
AT1G12390	AT1G12390.1	414	0	0.99997	1
AT1G12410	AT1G12410.1	840	0	0.999999	1
AT1G12470	AT1G12470.1	2967	6.231	0.044353	0.552959
AT1G12530	AT1G12530.1	582	5.469	0.06492	0.6799
AT1G12550	AT1G12550.1	972	5.065	0.079464	0.765939
AT1G12560	AT1G12560.1	789	0	1	1
AT1G12570	AT1G12570.1	1719	0	1	1
AT1G12580	AT1G12580.1	1569	0	1	1
AT1G12710	AT1G12710.1	876	0	1	1
AT1G12760	AT1G12760.2	1014	0	1	1
AT1G12800	AT1G12800.1	2304	0	1	1
AT1G12830	AT1G12830.1	642	2.462	0.292025	1
AT1G12840	AT1G12840.1	1128	0.104	0.949556	1
AT1G12850	AT1G12850.1	1218	0	1	1
AT1G12970	AT1G12970.1	1395	0	1	1
AT1G12980	AT1G12980.1	987	0	1	1
AT1G13020	AT1G13020.1	1650	2.641	0.266995	1
AT1G13050	AT1G13050.1	954	0.126	0.938942	1
AT1G13130	AT1G13130.1	1659	0	1	1
AT1G13180	AT1G13180.1	1284	0.001	0.999329	1
AT1G13190	AT1G13190.1	1722	0.21	0.900206	1
AT1G13195	AT1G13195.1	783	0	1	1
AT1G13300	AT1G13300.1	1035	0	1	1
AT1G13310	AT1G13310.1	1125	0.118	0.942581	1
AT1G13330	AT1G13330.1	681	0.132	0.936022	1
AT1G13520	AT1G13520.1	1164	4.773	0.091942	0.829398
AT1G13530	AT1G13530.1	1158	0	1	1
AT1G13600	AT1G13600.1	591	0	0.99979	1
AT1G13607	AT1G13607.1	219	0.541	0.763029	1
AT1G13680	AT1G13680.1	1041	0	1	1
AT1G13710	AT1G13710.1	1554	3.101	0.212117	1
AT1G13740	AT1G13740.1	1047	0	1	1
AT1G13770	AT1G13770.1	1323	4.285	0.117338	0.944885
AT1G13810	AT1G13810.1	912	0	1	1
AT1G13820	AT1G13820.1	1020	0	1	1
AT1G13900	AT1G13900.1	1971	0	1	1
AT1G14000	AT1G14000.1	1317	0.001	0.999626	1
AT1G14010	AT1G14010.1	639	1.454	0.483382	1
AT1G14030	AT1G14030.1	1449	3.143	0.207783	1
AT1G14060	AT1G14060.1	540	2.971	0.226357	1
AT1G14130	AT1G14130.1	927	0	0.999963	1
AT1G14140	AT1G14140.1	918	0	0.999911	1
AT1G14160	AT1G14160.1	630	6.531	0.038169	0.505364
AT1G14200	AT1G14200.1	540	0.924	0.629922	1
AT1G14210	AT1G14210.1	744	7.268	0.026417	0.413694
AT1G14230	AT1G14230.1	1512	1.767	0.413323	1
AT1G14270	AT1G14270.1	1062	0	1	1
AT1G14280	AT1G14280.1	1329	5.782	0.055529	0.624439
AT1G14290	AT1G14290.1	780	0.209	0.900903	1
AT1G14310	AT1G14310.1	765	0	1	1
AT1G14330	AT1G14330.1	1326	0.31	0.856596	1
AT1G14340	AT1G14340.1	735	1.355	0.507912	1
AT1G14390	AT1G14390.1	2187	2.92	0.232201	1
AT1G14420	AT1G14420.1	1380	1.987	0.370199	1
AT1G14430	AT1G14430.1	1695	0	1	1
AT1G14460	AT1G14460.1	3351	0	1	1
AT1G14470	AT1G14470.1	1623	0.02	0.98983	1
AT1G14510	AT1G14510.1	759	0.001	0.999624	1
AT1G14540	AT1G14540.1	948	0	1	1
AT1G14590	AT1G14590.1	1161	1.54	0.46296	1
AT1G14680	AT1G14680.1	873	0.448	0.799399	1
AT1G14686	AT1G14686.1	1020	10.961	0.004167	0.12522
AT1G14687	AT1G14687.1	507	0.274	0.872016	1
AT1G14730	AT1G14730.1	675	3.021	0.220756	1
AT1G14890	AT1G14890.1	660	0	1	1
AT1G14920	AT1G14920.1	1602	0	1	1
AT1G14950	AT1G14950.1	468	0	1	1
AT1G14990	AT1G14990.1	369	0	1	1
AT1G15000	AT1G15000.1	1335	0	1	1
AT1G15010	AT1G15010.1	429	3.901	0.142184	1
AT1G15030	AT1G15030.1	1083	0	1	1
AT1G15080	AT1G15080.1	873	0	1	1
AT1G15130	AT1G15130.1	2541	0	1	1
AT1G15140	AT1G15140.1	888	0.001	0.999727	1
AT1G15190	AT1G15190.1	747	0.007	0.996617	1
AT1G15230	AT1G15230.1	468	0	1	1
AT1G15260	AT1G15260.1	537	0.212	0.899426	1
AT1G15330	AT1G15330.1	1059	1.08	0.582743	1
AT1G15370	AT1G15370.1	444	0.737	0.69169	1
AT1G15385	AT1G15385.1	222	0	1	1
AT1G15390	AT1G15390.1	810	0	1	1
AT1G15415	AT1G15415.1	291	0	1	1
AT1G15440	AT1G15440.1	2703	0.861	0.650064	1
AT1G15510	AT1G15510.1	2601	0	1	1
AT1G15520	AT1G15520.1	4272	0.282	0.868563	1
AT1G15530	AT1G15530.1	1971	0	1	1
AT1G15550	AT1G15550.1	1077	0	1	1
AT1G15570	AT1G15570.1	1353	0	1	1
AT1G15580	AT1G15580.1	492	0	1	1
AT1G15670	AT1G15670.1	1080	8.995	0.011136	0.231899
AT1G15700	AT1G15700.1	1161	0.995	0.608053	1
AT1G15710	AT1G15710.1	1077	7.022	0.029867	0.443172
AT1G15720	AT1G15720.1	1173	0.135	0.934669	1
AT1G15740	AT1G15740.1	1758	0	1	1
AT1G15760	AT1G15760.1	609	1.624	0.44407	1
AT1G15800	AT1G15800.1	624	0	1	1
AT1G15810	AT1G15810.1	1260	12.609	0.001828	0.070669
AT1G15870	AT1G15870.1	729	0	1	1
AT1G15880	AT1G15880.1	672	2.104	0.349197	1
AT1G15900	AT1G15900.1	342	0.029	0.985536	1
AT1G15980	AT1G15980.1	1386	0	1	1
AT1G16000	AT1G16000.1	261	0	0.999927	1
AT1G16060	AT1G16060.1	1038	0.019	0.990607	1
AT1G16080	AT1G16080.1	942	0	1	1
AT1G16170	AT1G16170.1	279	0	0.99986	1
AT1G16210	AT1G16210.1	705	0.612	0.736294	1
AT1G16220	AT1G16220.1	1476	0	1	1
AT1G16280	AT1G16280.1	1476	0	1	1
AT1G16320	AT1G16320.1	822	0	1	1
AT1G16330	AT1G16330.1	1947	1.54	0.462964	1
AT1G16370	AT1G16370.1	1566	4.062	0.131207	1
AT1G16380	AT1G16380.1	2358	3.42	0.180884	1
AT1G16390	AT1G16390.1	1557	1.343	0.510905	1
AT1G16440	AT1G16440.1	1500	27.363	1e-6	1.74e-4
AT1G16500	AT1G16500.1	780	3.407	0.182008	1
AT1G16510	AT1G16510.1	444	0	1	1
AT1G16530	AT1G16530.1	498	0.11	0.946479	1
AT1G16630	AT1G16630.1	2538	0.616	0.73475	1
AT1G16690	AT1G16690.1	1320	0	1	1
AT1G16730	AT1G16730.1	609	0.033	0.983774	1
AT1G16740	AT1G16740.1	381	0	0.999853	1
AT1G16790	AT1G16790.1	435	0.342	0.842811	1
AT1G16800	AT1G16800.2	6681	0	1	1
AT1G16825	AT1G16825.1	468	0	0.99992	1
AT1G16830	AT1G16830.1	1827	1.527	0.466126	1
AT1G16850	AT1G16850.1	459	0.856	0.651879	1
AT1G16870	AT1G16870.1	1443	0.17	0.918544	1
AT1G16900	AT1G16900.1	1713	0	1	1
AT1G16920	AT1G16920.1	651	0.001	0.999507	1
AT1G16960	AT1G16960.1	345	0	0.999889	1
AT1G17080	AT1G17080.1	465	0	1	1
AT1G17100	AT1G17100.1	699	0	1	1
AT1G17120	AT1G17120.1	1773	1.56	0.458326	1
AT1G17147	AT1G17147.1	297	0.432	0.805782	1
AT1G17150	AT1G17150.1	1209	0	1	1
AT1G17200	AT1G17200.1	615	0.335	0.845799	1
AT1G17210	AT1G17210.1	2877	0	1	1
AT1G17220	AT1G17220.1	3081	0	1	1
AT1G17340	AT1G17340.1	2358	2.535	0.281569	1
AT1G17345	AT1G17345.1	396	0	1	1
AT1G17360	AT1G17360.1	3186	0.042	0.979288	1
AT1G17490	AT1G17490.1	234	0.939	0.625441	1
AT1G17510	AT1G17510.1	369	2.679	0.261939	1
AT1G17580	AT1G17580.1	4563	7.749	0.020761	0.354374
AT1G17615	AT1G17615.1	1143	0	1	1
AT1G17700	AT1G17700.1	543	1.939	0.379272	1
AT1G17745	AT1G17745.1	1875	0	0.999804	1
AT1G17750	AT1G17750.1	3267	0.251	0.881991	1
AT1G17790	AT1G17790.1	1464	0	1	1
AT1G17820	AT1G17820.1	2412	0	1	1
AT1G17830	AT1G17830.1	1014	0.041	0.979901	1
AT1G17840	AT1G17840.1	2112	0.002	0.999002	1
AT1G17860	AT1G17860.1	591	0.044	0.97829	1
AT1G17870	AT1G17870.1	1722	54.254	0	0
AT1G17950	AT1G17950.1	750	0	1	1
AT1G18060	AT1G18060.1	681	2.222	0.329153	1
AT1G18100	AT1G18100.1	522	0	1	1
AT1G18140	AT1G18140.1	1746	0.892	0.640309	1
AT1G18170	AT1G18170.1	744	0.201	0.90418	1
AT1G18190	AT1G18190.1	2007	0	1	1
AT1G18270	AT1G18270.1	4122	7.005	0.030129	0.444294
AT1G18280	AT1G18280.1	543	2.744	0.253621	1
AT1G18300	AT1G18300.1	624	0	1	1
AT1G18340	AT1G18340.1	906	0.01	0.995129	1
AT1G18370	AT1G18370.1	2925	0	1	1
AT1G18460	AT1G18460.1	2106	0	1	1
AT1G18490	AT1G18490.1	849	2.373	0.305233	1
AT1G18520	AT1G18520.1	816	2.099	0.350042	1
AT1G18550	AT1G18550.1	2178	2.193	0.334008	1
AT1G18560	AT1G18560.1	2073	0	1	1
AT1G18570	AT1G18570.1	1059	2.161	0.33944	1
AT1G18580	AT1G18580.1	1614	0	1	1
AT1G18590	AT1G18590.1	1041	0	1	1
AT1G18600	AT1G18600.1	1011	0	1	1
AT1G18630	AT1G18630.1	468	0.709	0.701403	1
AT1G18680	AT1G18680.1	561	0	1	1
AT1G18740	AT1G18740.1	1149	0.371	0.830569	1
AT1G18750	AT1G18750.4	1143	0	1	1
AT1G18790	AT1G18790.1	810	5.193	0.074535	0.73833
AT1G18810	AT1G18810.1	1164	0.805	0.668622	1
AT1G18850	AT1G18850.1	1200	1.06	0.588518	1
AT1G18860	AT1G18860.1	1587	2.071	0.355034	1
AT1G18880	AT1G18880.1	1764	0	1	1
AT1G18910	AT1G18910.1	3765	0	1	1
AT1G18940	AT1G18940.1	1581	0.887	0.641635	1
AT1G18990	AT1G18990.1	1575	0	1	1
AT1G19020	AT1G19020.1	261	0.254	0.880603	1
AT1G19025	AT1G19025.1	1650	0	0.999808	1
AT1G19050	AT1G19050.1	621	0	1	1
AT1G19110	AT1G19110.1	2265	0	1	1
AT1G19130	AT1G19130.1	579	0	1	1
AT1G19150	AT1G19150.1	813	0.038	0.981338	1
AT1G19170	AT1G19170.1	1521	0	1	1
AT1G19220	AT1G19220.1	3261	0	1	1
AT1G19230	AT1G19230.2	2859	0	1	1
AT1G19250	AT1G19250.1	1593	34.481	0	0
AT1G19300	AT1G19300.1	1056	0.168	0.919593	1
AT1G19320	AT1G19320.1	744	0.266	0.875473	1
AT1G19370	AT1G19370.1	1818	2.399	0.30142	1
AT1G19380	AT1G19380.1	444	2.18	0.336151	1
AT1G19440	AT1G19440.1	1551	2.434	0.296119	1
AT1G19490	AT1G19490.1	1416	0	1	1
AT1G19500	AT1G19500.1	243	0	1	1
AT1G19520	AT1G19520.1	2178	0	1	1
AT1G19570	AT1G19570.1	642	0	1	1
AT1G19580	AT1G19580.1	828	1.727	0.421694	1
AT1G19600	AT1G19600.1	1068	0	1	1
AT1G19650	AT1G19650.1	1827	0	1	1
AT1G19670	AT1G19670.1	975	0.365	0.83313	1
AT1G19680	AT1G19680.1	1335	2.032	0.361958	1
AT1G19690	AT1G19690.1	1059	0	1	1
AT1G19840	AT1G19840.1	462	0.052	0.974339	1
AT1G19850	AT1G19850.1	2709	0	1	1
AT1G19880	AT1G19880.1	1617	0	1	1
AT1G19950	AT1G19950.1	948	1.69	0.429594	1
AT1G19980	AT1G19980.1	1029	0	1	1
AT1G19990	AT1G19990.1	756	4.114	0.127811	0.989979
AT1G20050	AT1G20050.1	672	2.739	0.254222	1
AT1G20070	AT1G20070.1	582	0	1	1
AT1G20110	AT1G20110.1	1806	0.096	0.953201	1
AT1G20135	AT1G20135.1	987	11.308	0.003503	0.112347
AT1G20190	AT1G20190.1	759	0.032	0.984013	1
AT1G20220	AT1G20220.1	948	0.586	0.745873	1
AT1G20225	AT1G20225.1	702	0.114	0.944718	1
AT1G20270	AT1G20270.1	864	0	0.999821	1
AT1G20300	AT1G20300.1	1614	0	1	1
AT1G20310	AT1G20310.1	723	0.328	0.848726	1
AT1G20320	AT1G20320.1	1029	0.132	0.936101	1
AT1G20340	AT1G20340.1	504	0	1	1
AT1G20350	AT1G20350.1	657	1.72	0.423092	1
AT1G20430	AT1G20430.1	351	0	1	1
AT1G20440	AT1G20440.1	798	4.842	0.088838	0.808358
AT1G20470	AT1G20470.1	441	0	1	1
AT1G20510	AT1G20510.1	1641	0.675	0.713474	1
AT1G20560	AT1G20560.1	1671	0	1	1
AT1G20575	AT1G20575.1	741	1.936	0.379784	1
AT1G20580	AT1G20580.1	396	0	0.999947	1
AT1G20610	AT1G20610.1	1290	0	1	1
AT1G20650	AT1G20650.1	1146	0.741	0.690341	1
AT1G20670	AT1G20670.1	1959	4.961	0.083691	0.787397
AT1G20696	AT1G20696.1	426	0.074	0.963542	1
AT1G20760	AT1G20760.1	3060	4.128	0.126954	0.985858
AT1G20823	AT1G20823.1	594	0	1	1
AT1G20850	AT1G20850.1	1071	0	1	1
AT1G20900	AT1G20900.1	936	0	1	1
AT1G20925	AT1G20925.1	1419	0	1	1
AT1G20970	AT1G20970.1	4095	3.113	0.210842	1
AT1G20980	AT1G20980.1	3108	0.336	0.845374	1
AT1G20990	AT1G20990.1	960	0	1	1
AT1G21000	AT1G21000.1	741	0.059	0.970991	1
AT1G21010	AT1G21010.1	633	1.08	0.582858	1
AT1G21160	AT1G21160.1	3279	17.38	1.68e-4	0.010358
AT1G21326	AT1G21326.1	720	0.017	0.991772	1
AT1G21340	AT1G21340.1	783	0.095	0.953604	1
AT1G21380	AT1G21380.1	1521	0.346	0.840977	1
AT1G21390	AT1G21390.1	747	0.934	0.626991	1
AT1G21400	AT1G21400.1	1419	0	1	1
AT1G21430	AT1G21430.1	1176	75.163	0	0
AT1G21480	AT1G21480.1	1389	0.005	0.997537	1
AT1G21510	AT1G21510.1	972	2.178	0.33654	1
AT1G21550	AT1G21550.1	468	1.071	0.585276	1
AT1G21640	AT1G21640.1	2958	0	1	1
AT1G21651	AT1G21651.1	2436	1.797	0.40724	1
AT1G21670	AT1G21670.1	2112	0	1	1
AT1G21680	AT1G21680.1	2121	0	1	1
AT1G21695	AT1G21695.1	654	2.42	0.298244	1
AT1G21710	AT1G21710.1	1098	0	1	1
AT1G21730	AT1G21730.1	2673	0	1	1
AT1G21770	AT1G21770.1	336	0	1	1
AT1G21830	AT1G21830.1	621	0	1	1
AT1G21850	AT1G21850.1	1656	3.434	0.179613	1
AT1G21890	AT1G21890.1	1170	19.48	5.9e-5	0.004537
AT1G21900	AT1G21900.1	651	0	1	1
AT1G21910	AT1G21910.1	693	0	1	1
AT1G22010	AT1G22010.1	492	10.275	0.005871	0.158366
AT1G22015	AT1G22015.1	1197	0	1	1
AT1G22030	AT1G22030.1	1002	0	1	1
AT1G22050	AT1G22050.1	360	1.082	0.582099	1
AT1G22070	AT1G22070.1	1155	0.013	0.993532	1
AT1G22130	AT1G22130.1	1008	0	1	1
AT1G22160	AT1G22160.1	444	0.013	0.993663	1
AT1G22190	AT1G22190.1	786	1.172	0.556415	1
AT1G22210	AT1G22210.1	963	0.974	0.614317	1
AT1G22230	AT1G22230.1	945	0	1	1
AT1G22240	AT1G22240.1	1548	5.491	0.064216	0.677394
AT1G22270	AT1G22270.1	375	0	0.999819	1
AT1G22330	AT1G22330.1	876	0	1	1
AT1G22410	AT1G22410.1	1584	0	1	1
AT1G22460	AT1G22460.1	1698	0.159	0.9238	1
AT1G22480	AT1G22480.1	525	0.128	0.938128	1
AT1G22600	AT1G22600.1	1158	0.01	0.994767	1
AT1G22610	AT1G22610.1	3090	0	1	1
AT1G22620	AT1G22620.1	2739	0	1	1
AT1G22670	AT1G22670.1	1269	0	1	1
AT1G22680	AT1G22680.1	558	0.041	0.979785	1
AT1G22700	AT1G22700.2	891	0	1	1
AT1G22710	AT1G22710.1	1539	0.621	0.73304	1
AT1G22760	AT1G22760.1	1983	0.028	0.986102	1
AT1G22770	AT1G22770.1	3522	19.656	5.4e-5	0.004389
AT1G22800	AT1G22800.1	1068	0	1	1
AT1G22810	AT1G22810.1	435	0	1	1
AT1G22860	AT1G22860.1	2955	0	1	1
AT1G22882	AT1G22882.1	1983	2.105	0.349015	1
AT1G22940	AT1G22940.1	1569	0	1	1
AT1G22950	AT1G22950.1	1194	0	1	1
AT1G22970	AT1G22970.1	1074	0.012	0.994254	1
AT1G22985	AT1G22985.1	480	3.284	0.193608	1
AT1G22990	AT1G22990.1	459	0.001	0.999652	1
AT1G23030	AT1G23030.1	1839	0	1	1
AT1G23050	AT1G23050.1	486	0	1	1
AT1G23070	AT1G23070.1	1212	0	1	1
AT1G23090	AT1G23090.1	1896	0	1	1
AT1G23100	AT1G23100.1	294	0	0.999858	1
AT1G23140	AT1G23140.1	498	0.009	0.995468	1
AT1G23200	AT1G23200.1	1665	5.649	0.059345	0.648877
AT1G23260	AT1G23260.1	477	0	1	1
AT1G23320	AT1G23320.1	1167	0	1	1
AT1G23330	AT1G23330.1	1416	0	1	1
AT1G23350	AT1G23350.1	480	6.382	0.041125	0.533804
AT1G23360	AT1G23360.1	786	0	1	1
AT1G23380	AT1G23380.1	984	0.547	0.76068	1
AT1G23390	AT1G23390.1	1185	0.964	0.61748	1
AT1G23400	AT1G23400.1	1695	1.461	0.481566	1
AT1G23530	AT1G23530.1	570	0.176	0.915644	1
AT1G23550	AT1G23550.1	972	6.23	0.044379	0.552959
AT1G23710	AT1G23710.1	888	1.198	0.549316	1
AT1G23740	AT1G23740.1	1161	0.104	0.949129	1
AT1G23750	AT1G23750.1	414	0	0.999865	1
AT1G23760	AT1G23760.1	1869	0	1	1
AT1G23780	AT1G23780.1	1428	0.816	0.664978	1
AT1G23790	AT1G23790.1	1557	0.732	0.693436	1
AT1G23800	AT1G23800.1	1605	0.668	0.716049	1
AT1G23830	AT1G23830.1	1038	0.103	0.949676	1
AT1G23850	AT1G23850.1	1065	2.027	0.362948	1
AT1G23980	AT1G23980.1	1110	11.788	0.002756	0.097098
AT1G24010	AT1G24010.1	426	3.555	0.169084	1
AT1G24050	AT1G24050.1	567	3.482	0.175375	1
AT1G24100	AT1G24100.1	1383	0	1	1
AT1G24120	AT1G24120.1	1311	0.03	0.985333	1
AT1G24290	AT1G24290.1	1578	0	1	1
AT1G24310	AT1G24310.1	1134	0	1	1
AT1G24350	AT1G24350.1	507	1.833	0.399966	1
AT1G24440	AT1G24440.1	756	0.001	0.999389	1
AT1G24450	AT1G24450.1	576	0.188	0.910309	1
AT1G24480	AT1G24480.1	720	0	0.999994	1
AT1G24520	AT1G24520.1	360	0	1	1
AT1G24530	AT1G24530.1	1257	0.001	0.99954	1
AT1G24540	AT1G24540.1	1569	0.671	0.715066	1
AT1G24560	AT1G24560.1	2037	0.306	0.858093	1
AT1G24575	AT1G24575.1	267	0.105	0.948933	1
AT1G24577	AT1G24577.1	228	3.439	0.179172	1
AT1G24590	AT1G24590.1	921	0	1	1
AT1G24610	AT1G24610.1	1431	0	1	1
AT1G24620	AT1G24620.1	561	1.804	0.40569	1
AT1G24625	AT1G24625.1	630	0	1	1
AT1G25250	AT1G25250.3	1158	0.189	0.909869	1
AT1G25260	AT1G25260.1	708	0.988	0.610272	1
AT1G25270	AT1G25270.1	1068	0	1	1
AT1G25280	AT1G25280.1	1338	0	1	1
AT1G25300	AT1G25300.1	819	2.451	0.293599	1
AT1G25310	AT1G25310.1	438	1.146	0.563691	1
AT1G25360	AT1G25360.1	2373	1.114	0.573024	1
AT1G25375	AT1G25375.1	1575	0	1	1
AT1G25420	AT1G25420.1	972	0	1	1
AT1G25422	AT1G25422.1	324	16.627	2.45e-4	0.013376
AT1G25440	AT1G25440.1	1254	3.782	0.150894	1
AT1G25460	AT1G25460.1	960	0	1	1
AT1G25480	AT1G25480.1	1647	0	1	1
AT1G25530	AT1G25530.1	1323	0	1	1
AT1G25540	AT1G25540.1	2511	0	1	1
AT1G25570	AT1G25570.1	1887	0	1	1
AT1G25580	AT1G25580.1	1350	0	1	1
AT1G26090	AT1G26090.1	1368	0.859	0.650716	1
AT1G26120	AT1G26120.1	1431	3.697	0.157475	1
AT1G26170	AT1G26170.1	3069	5.014	0.081526	0.776397
AT1G26190	AT1G26190.1	2025	0	1	1
AT1G26210	AT1G26210.1	447	1.709	0.425575	1
AT1G26220	AT1G26220.1	594	0.001	0.999617	1
AT1G26270	AT1G26270.1	1893	8.257	0.016104	0.295506
AT1G26290	AT1G26290.1	429	0.379	0.827453	1
AT1G26360	AT1G26360.1	1335	0	1	1
AT1G26370	AT1G26370.1	2154	0.346	0.841099	1
AT1G26450	AT1G26450.1	594	2.255	0.323898	1
AT1G26460	AT1G26460.1	1893	0	1	1
AT1G26470	AT1G26470.1	402	0	0.999852	1
AT1G26480	AT1G26480.1	807	0	0.999822	1
AT1G26500	AT1G26500.1	1518	0	1	1
AT1G26550	AT1G26550.1	429	0.001	0.999749	1
AT1G26560	AT1G26560.1	1533	0.024	0.988174	1
AT1G26610	AT1G26610.1	1368	0	1	1
AT1G26640	AT1G26640.1	999	0	1	1
AT1G26650	AT1G26650.1	1008	0.456	0.796134	1
AT1G26660	AT1G26660.1	459	10.269	0.00589	0.158366
AT1G26670	AT1G26670.1	669	0	1	1
AT1G26690	AT1G26690.1	645	0	1	1
AT1G26740	AT1G26740.1	405	0	1	1
AT1G26750	AT1G26750.1	588	0	1	1
AT1G26761	AT1G26761.1	1335	0.061	0.970035	1
AT1G26780	AT1G26780.2	1080	4.704	0.095188	0.848425
AT1G26790	AT1G26790.1	1119	0.221	0.89538	1
AT1G26820	AT1G26820.1	669	0	0.999998	1
AT1G26840	AT1G26840.1	855	3.193	0.202638	1
AT1G26920	AT1G26920.1	522	0.547	0.760863	1
AT1G26930	AT1G26930.1	1266	5.955	0.050931	0.595194
AT1G26945	AT1G26945.1	285	0	0.999972	1
AT1G26960	AT1G26960.1	768	0	0.999768	1
AT1G27050	AT1G27050.1	618	1.383	0.500881	1
AT1G27060	AT1G27060.1	1161	0.256	0.880026	1
AT1G27070	AT1G27070.1	1599	7.846	0.019781	0.343383
AT1G27100	AT1G27100.1	1560	0.564	0.75437	1
AT1G27200	AT1G27200.1	1728	5.646	0.059426	0.648877
AT1G27210	AT1G27210.1	1878	0	1	1
AT1G27310	AT1G27310.1	369	0	0.999849	1
AT1G27320	AT1G27320.1	3111	7.583	0.022561	0.375247
AT1G27340	AT1G27340.1	1404	0	1	1
AT1G27385	AT1G27385.1	609	0.726	0.695515	1
AT1G27410	AT1G27410.1	1269	0	1	1
AT1G27460	AT1G27460.1	2085	0.495	0.780916	1
AT1G27470	AT1G27470.1	2433	0	1	1
AT1G27480	AT1G27480.1	1299	3.866	0.14474	1
AT1G27510	AT1G27510.1	1956	3.304	0.191705	1
AT1G27520	AT1G27520.1	1725	6.679	0.035461	0.48484
AT1G27530	AT1G27530.1	525	0.879	0.64425	1
AT1G27620	AT1G27620.1	1329	2.477	0.289849	1
AT1G27660	AT1G27660.1	1362	0.053	0.973994	1
AT1G27670	AT1G27670.1	699	0.234	0.889586	1
AT1G27680	AT1G27680.1	1557	1.236	0.538935	1
AT1G27690	AT1G27690.1	1302	9.615	0.008169	0.186066
AT1G27700	AT1G27700.1	894	0	1	1
AT1G27730	AT1G27730.1	684	0.111	0.94594	1
AT1G27740	AT1G27740.1	777	0	1	1
AT1G27750	AT1G27750.1	3228	3.394	0.183224	1
AT1G27760	AT1G27760.3	1326	0	1	1
AT1G27840	AT1G27840.1	1353	0.404	0.81703	1
AT1G27850	AT1G27850.1	3447	11.114	0.003861	0.119541
AT1G27880	AT1G27880.1	2736	0	1	1
AT1G27910	AT1G27910.1	2307	10.276	0.005869	0.158366
AT1G27930	AT1G27930.1	870	0	1	1
AT1G27950	AT1G27950.1	582	0	1	1
AT1G27970	AT1G27970.1	381	0.001	0.999691	1
AT1G27980	AT1G27980.1	1635	0	1	1
AT1G27990	AT1G27990.1	816	5.942	0.051243	0.597863
AT1G28120	AT1G28120.1	921	1.878	0.39102	1
AT1G28160	AT1G28160.1	738	0.776	0.678296	1
AT1G28190	AT1G28190.1	801	2.328	0.312306	1
AT1G28220	AT1G28220.1	1056	8.626	0.013395	0.265377
AT1G28240	AT1G28240.1	1746	0	1	1
AT1G28250	AT1G28250.1	309	5.359	0.06861	0.701121
AT1G28300	AT1G28300.1	1092	5.961	0.050777	0.595194
AT1G28320	AT1G28320.1	2130	0.403	0.817617	1
AT1G28360	AT1G28360.1	570	0.866	0.648431	1
AT1G28380	AT1G28380.1	1839	0.029	0.985535	1
AT1G28420	AT1G28420.1	5118	12.347	0.002083	0.078823
AT1G28440	AT1G28440.1	2991	-0.113	1	1
AT1G28470	AT1G28470.1	945	1.231	0.540238	1
AT1G28540	AT1G28540.1	312	0	1	1
AT1G28680	AT1G28680.1	1356	0	1	1
AT1G28690	AT1G28690.1	1563	0.067	0.966928	1
AT1G28760	AT1G28760.1	1431	0	1	1
AT1G29010	AT1G29010.1	903	4.036	0.132951	1
AT1G29070	AT1G29070.1	474	9.878	0.007162	0.174227
AT1G29140	AT1G29140.1	516	0	1	1
AT1G29195	AT1G29195.1	582	4.986	0.082646	0.782893
AT1G29200	AT1G29200.2	1836	0	1	1
AT1G29230	AT1G29230.1	1563	0	1	1
AT1G29260	AT1G29260.1	954	0	1	1
AT1G29290	AT1G29290.1	324	0	1	1
AT1G29320	AT1G29320.1	1407	-0.083	1	1
AT1G29340	AT1G29340.1	2190	0	1	1
AT1G29520	AT1G29520.1	477	0	1	1
AT1G29530	AT1G29530.1	711	0.181	0.913691	1
AT1G29540	AT1G29540.1	408	0	0.99995	1
AT1G29640	AT1G29640.1	423	0	1	1
AT1G29660	AT1G29660.1	1095	0	1	1
AT1G29670	AT1G29670.1	1092	0	1	1
AT1G29690	AT1G29690.1	1686	0.016	0.991849	1
AT1G29760	AT1G29760.1	1581	1.188	0.552216	1
AT1G29770	AT1G29770.1	837	1.225	0.542107	1
AT1G29800	AT1G29800.1	1533	0	1	1
AT1G29860	AT1G29860.1	849	0.047	0.976685	1
AT1G29940	AT1G29940.1	3537	6.137	0.046481	0.56729
AT1G29990	AT1G29990.1	390	1.367	0.504807	1
AT1G30000	AT1G30000.1	1875	0.033	0.983547	1
AT1G30020	AT1G30020.1	474	5.751	0.056378	0.630024
AT1G30040	AT1G30040.1	1026	0	0.999861	1
AT1G30050	AT1G30050.1	1170	0	0.99988	1
AT1G30090	AT1G30090.1	1197	0.119	0.942378	1
AT1G30100	AT1G30100.1	1770	0	1	1
AT1G30220	AT1G30220.1	1743	0.48	0.786702	1
AT1G30250	AT1G30250.1	249	0	0.999991	1
AT1G30270	AT1G30270.1	1449	19.371	6.2e-5	0.004668
AT1G30280	AT1G30280.1	1368	0	1	1
AT1G30320	AT1G30320.1	1530	0	1	1
AT1G30360	AT1G30360.1	2175	0	1	1
AT1G30370	AT1G30370.1	1590	0	1	1
AT1G30440	AT1G30440.1	1998	0.002	0.999229	1
AT1G30480	AT1G30480.1	1164	0	1	1
AT1G30515	AT1G30515.1	435	1.175	0.555646	1
AT1G30580	AT1G30580.1	1185	0.001	0.999672	1
AT1G30600	AT1G30600.1	2499	0.13	0.93716	1
AT1G30650	AT1G30650.1	1293	0	1	1
AT1G30670	AT1G30670.1	795	0.122	0.940691	1
AT1G30680	AT1G30680.1	2130	0.886	0.642057	1
AT1G30780	AT1G30780.1	1449	7.645	0.021868	0.368868
AT1G30825	AT1G30825.1	957	0	1	1
AT1G30850	AT1G30850.1	903	0	1	1
AT1G30870	AT1G30870.1	1050	1.383	0.500892	1
AT1G30900	AT1G30900.1	1896	0	1	1
AT1G30910	AT1G30910.1	957	0	1	1
AT1G30950	AT1G30950.1	1329	5.289	0.071048	0.715684
AT1G30960	AT1G30960.1	1314	0.17	0.918305	1
AT1G31010	AT1G31010.1	1083	0.994	0.608435	1
AT1G31020	AT1G31020.1	480	0	1	1
AT1G31040	AT1G31040.1	732	0	1	1
AT1G31190	AT1G31190.1	1116	23.037	1e-5	0.001154
AT1G31240	AT1G31240.1	834	4.165	0.124608	0.972922
AT1G31320	AT1G31320.1	519	0.257	0.879238	1
AT1G31360	AT1G31360.1	2118	0.341	0.843139	1
AT1G31410	AT1G31410.1	1575	0	1	1
AT1G31470	AT1G31470.1	1749	11.114	0.003861	0.119541
AT1G31480	AT1G31480.1	2802	3.26	0.195903	1
AT1G31490	AT1G31490.1	1335	0	1	1
AT1G31660	AT1G31660.1	1335	0	1	1
AT1G31730	AT1G31730.1	2817	1.379	0.501739	1
AT1G31740	AT1G31740.1	2340	5.764	0.056035	0.628154
AT1G31780	AT1G31780.1	2043	0	1	1
AT1G31790	AT1G31790.1	1230	0	1	1
AT1G31800	AT1G31800.1	1788	0.089	0.95632	1
AT1G31910	AT1G31910.1	1518	0	1	1
AT1G31920	AT1G31920.1	1821	1.033	0.596515	1
AT1G31940	AT1G31940.1	477	0.212	0.8994	1
AT1G31970	AT1G31970.1	1614	8.455	0.014591	0.280524
AT1G32050	AT1G32050.1	795	0	0.999816	1
AT1G32060	AT1G32060.1	1188	2.314	0.314361	1
AT1G32080	AT1G32080.1	1539	0.207	0.901748	1
AT1G32090	AT1G32090.1	2421	2.941	0.229816	1
AT1G32120	AT1G32120.1	2937	0.317	0.853578	1
AT1G32130	AT1G32130.1	1509	0	1	1
AT1G32160	AT1G32160.1	1221	0	1	1
AT1G32220	AT1G32220.1	891	0	1	1
AT1G32250	AT1G32250.1	501	0	1	1
AT1G32260	AT1G32260.1	609	0	0.999963	1
AT1G32360	AT1G32360.1	1155	14.174	8.36e-4	0.038083
AT1G32361	AT1G32361.1	999	0.165	0.920687	1
AT1G32415	AT1G32415.1	2286	0	1	1
AT1G32440	AT1G32440.1	1716	2.603	0.272093	1
AT1G32450	AT1G32450.1	1845	0.318	0.853158	1
AT1G32460	AT1G32460.1	279	0.569	0.752481	1
AT1G32500	AT1G32500.1	1428	0	1	1
AT1G32510	AT1G32510.1	852	0	1	1
AT1G32520	AT1G32520.1	720	0.364	0.833788	1
AT1G32530	AT1G32530.1	2136	5.933	0.051481	0.599661
AT1G32585	AT1G32585.1	663	0	1	1
AT1G32640	AT1G32640.1	1872	0	1	1
AT1G32690	AT1G32690.1	603	0	1	1
AT1G32700	AT1G32700.1	642	0.012	0.99406	1
AT1G32710	AT1G32710.1	405	0.509	0.775209	1
AT1G32730	AT1G32730.1	984	2.412	0.299334	1
AT1G32760	AT1G32760.1	945	0	1	1
AT1G32770	AT1G32770.1	1077	1.241	0.537567	1
AT1G32780	AT1G32780.1	1185	0.046	0.977454	1
AT1G32790	AT1G32790.1	1077	0.001	0.999479	1
AT1G32900	AT1G32900.1	1833	5.168	0.075488	0.742627
AT1G32928	AT1G32928.1	255	0.058	0.971293	1
AT1G32930	AT1G32930.1	1200	15.388	4.56e-4	0.022806
AT1G33250	AT1G33250.1	1647	0	1	1
AT1G33260	AT1G33260.1	1050	0	1	1
AT1G33265	AT1G33265.1	534	0	1	1
AT1G33290	AT1G33290.1	1140	0.001	0.999514	1
AT1G33360	AT1G33360.1	1971	0.949	0.622157	1
AT1G33420	AT1G33420.1	2094	0.241	0.886372	1
AT1G33430	AT1G33430.1	1188	3.622	0.163451	1
AT1G33440	AT1G33440.1	1806	0.179	0.914489	1
AT1G33480	AT1G33480.1	786	0	1	1
AT1G33520	AT1G33520.1	1389	3.879	0.143749	1
AT1G33530	AT1G33530.1	1326	5.6	0.060798	0.656839
AT1G33560	AT1G33560.1	2364	0	1	1
AT1G33760	AT1G33760.1	555	0	1	1
AT1G34130	AT1G34130.1	2208	0	1	1
AT1G34200	AT1G34200.1	1059	0.365	0.833323	1
AT1G34270	AT1G34270.1	1434	0	1	1
AT1G34420	AT1G34420.1	2901	10.065	0.006522	0.163668
AT1G34430	AT1G34430.1	1398	1.401	0.496255	1
AT1G34580	AT1G34580.1	1521	4.819	0.089862	0.8156
AT1G34670	AT1G34670.1	1098	0	1	1
AT1G34790	AT1G34790.1	912	0.312	0.855449	1
AT1G35140	AT1G35140.1	930	0	1	1
AT1G35190	AT1G35190.1	990	2.006	0.366814	1
AT1G35230	AT1G35230.1	402	0	1	1
AT1G35330	AT1G35330.1	987	0	1	1
AT1G35430	AT1G35430.1	372	0	1	1
AT1G35440	AT1G35440.1	744	0	1	1
AT1G35510	AT1G35510.1	1707	0	1	1
AT1G35720	AT1G35720.1	954	0	1	1
AT1G35780	AT1G35780.1	861	0.067	0.96715	1
AT1G35830	AT1G35830.1	909	0.422	0.809925	1
AT1G35910	AT1G35910.1	1110	0	1	1
AT1G36150	AT1G36150.1	771	0	1	1
AT1G36320	AT1G36320.1	1245	0	1	1
AT1G36730	AT1G36730.1	1320	0.564	0.75433	1
AT1G37130	AT1G37130.1	2754	0	1	1
AT1G38131	AT1G38131.1	1770	0	1	1
AT1G42430	AT1G42430.1	1281	2.244	0.325573	1
AT1G42470	AT1G42470.1	3783	5.783	0.055486	0.624439
AT1G42960	AT1G42960.1	507	0.158	0.923926	1
AT1G42970	AT1G42970.1	1344	0	1	1
AT1G42980	AT1G42980.1	900	35.465	0	0
AT1G42990	AT1G42990.1	888	0.05	0.975383	1
AT1G43130	AT1G43130.1	786	0	1	1
AT1G43560	AT1G43560.1	504	0.145	0.930241	1
AT1G43580	AT1G43580.1	1266	0	1	1
AT1G43630	AT1G43630.1	1242	0	1	1
AT1G43670	AT1G43670.1	1026	0.001	0.999427	1
AT1G43690	AT1G43690.1	1800	4.328	0.114856	0.936977
AT1G43700	AT1G43700.1	1026	0	1	1
AT1G43710	AT1G43710.1	1449	0.049	0.975567	1
AT1G43780	AT1G43780.1	1440	0	0.999896	1
AT1G43790	AT1G43790.1	351	0.169	0.918807	1
AT1G43860	AT1G43860.1	1113	0	1	1
AT1G43900	AT1G43900.1	1116	4.3	0.116501	0.942608
AT1G43980	AT1G43980.1	1902	9.639	0.00807	0.185584
AT1G44000	AT1G44000.1	783	0	1	1
AT1G44090	AT1G44090.1	1158	0	1	1
AT1G44100	AT1G44100.1	1443	1.259	0.532844	1
AT1G44110	AT1G44110.1	1383	0	1	1
AT1G44350	AT1G44350.1	1395	0.338	0.844673	1
AT1G44760	AT1G44760.1	642	0	1	1
AT1G44790	AT1G44790.1	600	2.39	0.30265	1
AT1G44800	AT1G44800.1	1113	0	1	1
AT1G44920	AT1G44920.1	777	0	1	1
AT1G44960	AT1G44960.1	786	0.141	0.932031	1
AT1G44970	AT1G44970.1	1041	0	1	1
AT1G45010	AT1G45010.1	696	0.013	0.99347	1
AT1G45110	AT1G45110.1	1032	0.109	0.946816	1
AT1G45130	AT1G45130.1	2199	0	1	1
AT1G45145	AT1G45145.1	357	0	1	1
AT1G45231	AT1G45231.2	1617	17.132	1.9e-4	0.01123
AT1G45233	AT1G45233.2	1359	0	1	1
AT1G45976	AT1G45976.1	978	0.043	0.97873	1
AT1G46264	AT1G46264.1	1047	1.663	0.435398	1
AT1G47056	AT1G47056.1	1557	10.11	0.006378	0.163117
AT1G47128	AT1G47128.1	1389	0	1	1
AT1G47220	AT1G47220.1	984	6.222	0.044564	0.554299
AT1G47240	AT1G47240.1	1593	1.43	0.489185	1
AT1G47310	AT1G47310.1	1188	14.442	7.31e-4	0.034395
AT1G47330	AT1G47330.1	1584	0.721	0.697306	1
AT1G47400	AT1G47400.1	153	2.736	0.254679	1
AT1G47420	AT1G47420.1	774	5.821	0.054457	0.623593
AT1G47480	AT1G47480.1	945	0	1	1
AT1G47530	AT1G47530.1	1455	0	1	1
AT1G47603	AT1G47603.1	1182	3.805	0.149216	1
AT1G47640	AT1G47640.1	687	0	1	1
AT1G47655	AT1G47655.1	630	0.981	0.612286	1
AT1G47670	AT1G47670.1	1560	0.001	0.999387	1
AT1G47750	AT1G47750.1	747	0	1	1
AT1G47970	AT1G47970.1	597	1.266	0.530971	1
AT1G47980	AT1G47980.1	948	0.794	0.672391	1
AT1G47990	AT1G47990.1	966	0	1	1
AT1G48000	AT1G48000.1	732	0.789	0.67387300000000006	1
AT1G48040	AT1G48040.1	1152	0	1	1
AT1G48050	AT1G48050.1	2043	0	1	1
AT1G48100	AT1G48100.1	1428	0	1	1
AT1G48120	AT1G48120.1	4023	0	1	1
AT1G48130	AT1G48130.1	651	0.995	0.607911	1
AT1G48200	AT1G48200.1	357	0	1	1
AT1G48280	AT1G48280.1	1677	0.407	0.815983	1
AT1G48300	AT1G48300.1	1083	2.263	0.32249	1
AT1G48330	AT1G48330.1	228	0.036	0.9823	1
AT1G48350	AT1G48350.1	513	0	0.999841	1
AT1G48360	AT1G48360.2	2676	12.882	0.001595	0.063769
AT1G48380	AT1G48380.1	1068	0.592	0.743837	1
AT1G48440	AT1G48440.1	390	0	0.999864	1
AT1G48480	AT1G48480.1	1968	8.811	0.012213	0.248031
AT1G48520	AT1G48520.1	1653	0	1	1
AT1G48550	AT1G48550.1	984	0	1	1
AT1G48570	AT1G48570.1	1368	0	1	1
AT1G48650	AT1G48650.1	3594	0	1	1
AT1G48780	AT1G48780.1	756	5.534	0.062839	0.669317
AT1G48790	AT1G48790.1	1524	0.568	0.7527	1
AT1G48850	AT1G48850.1	1311	0	1	1
AT1G48880	AT1G48880.1	1338	6.975	0.030578	0.446314
AT1G48910	AT1G48910.1	1152	4.663	0.097172	0.856593
AT1G48920	AT1G48920.1	1674	10.22	0.006037	0.16088
AT1G48930	AT1G48930.1	1884	0	1	1
AT1G48940	AT1G48940.1	534	2.803	0.24625	1
AT1G48960	AT1G48960.1	660	3.463	0.176984	1
AT1G49010	AT1G49010.1	945	0	1	1
AT1G49030	AT1G49030.1	675	0	1	1
AT1G49040	AT1G49040.1	3564	0	1	1
AT1G49050	AT1G49050.1	1752	1.214	0.544865	1
AT1G49100	AT1G49100.1	2667	0	1	1
AT1G49110	AT1G49110.1	534	0.196	0.906726	1
AT1G49120	AT1G49120.1	990	7.685	0.021443	0.363413
AT1G49160	AT1G49160.2	1674	0	1	1
AT1G49170	AT1G49170.1	381	0	1	1
AT1G49330	AT1G49330.1	996	37.332	0	0
AT1G49420	AT1G49420.1	570	11.633	0.002978	0.102397
AT1G49470	AT1G49470.1	909	0	1	1
AT1G49570	AT1G49570.1	1053	0.314	0.854535	1
AT1G49600	AT1G49600.1	1338	0	1	1
AT1G49640	AT1G49640.1	948	13	0.001503	0.060731
AT1G49650	AT1G49650.1	1125	0.055	0.972893	1
AT1G49670	AT1G49670.1	1890	0.068	0.96673	1
AT1G49730	AT1G49730.1	2082	4.931	0.08497	0.792315
AT1G49740	AT1G49740.1	1080	0	1	1
AT1G49770	AT1G49770.1	927	1.158	0.560506	1
AT1G49780	AT1G49780.1	1266	0	1	1
AT1G49800	AT1G49800.1	327	0	1	1
AT1G49810	AT1G49810.1	1263	0	1	1
AT1G49820	AT1G49820.1	1263	0	1	1
AT1G49840	AT1G49840.1	1485	0.079	0.961194	1
AT1G49890	AT1G49890.1	1980	1.84	0.398524	1
AT1G49960	AT1G49960.1	1581	0	1	1
AT1G49970	AT1G49970.1	1164	0	1	1
AT1G50020	AT1G50020.1	630	0.53	0.767312	1
AT1G50030	AT1G50030.1	7446	1.767	0.413274	1
AT1G50040	AT1G50040.1	1383	0	1	1
AT1G50120	AT1G50120.1	1599	8.979	0.011225	0.232699
AT1G50200	AT1G50200.1	3012	0	1	1
AT1G50270	AT1G50270.1	1791	0.041	0.97967	1
AT1G50400	AT1G50400.1	933	2.99	0.224205	1
AT1G50430	AT1G50430.1	1299	0	1	1
AT1G50450	AT1G50450.1	1287	0	1	1
AT1G50460	AT1G50460.1	1497	0	1	1
AT1G50480	AT1G50480.1	1905	0	1	1
AT1G50510	AT1G50510.1	993	0.147	0.929056	1
AT1G50575	AT1G50575.1	921	2.809	0.245484	1
AT1G50590	AT1G50590.1	933	1.925	0.381978	1
AT1G50600	AT1G50600.3	1581	0.012	0.99386	1
AT1G50610	AT1G50610.1	2061	0	1	1
AT1G50630	AT1G50630.1	1362	0	1	1
AT1G50640	AT1G50640.1	678	0	1	1
AT1G50650	AT1G50650.1	525	0	1	1
AT1G50660	AT1G50660.1	2178	0	1	1
AT1G50710	AT1G50710.1	1272	0	1	1
AT1G50890	AT1G50890.1	2466	2.58	0.275208	1
AT1G50940	AT1G50940.1	1092	0	1	1
AT1G50950	AT1G50950.1	1455	0	1	1
AT1G50960	AT1G50960.1	1011	0.809	0.667198	1
AT1G51070	AT1G51070.1	681	2.148	0.341723	1
AT1G51110	AT1G51110.1	1230	10.212	0.006061	0.16088
AT1G51130	AT1G51130.1	1212	1.053	0.590726	1
AT1G51140	AT1G51140.1	1140	0	1	1
AT1G51170	AT1G51170.1	1215	1.069	0.585933	1
AT1G51190	AT1G51190.1	1707	0	1	1
AT1G51220	AT1G51220.1	1014	0.006	0.996994	1
AT1G51350	AT1G51350.1	2001	0	1	1
AT1G51360	AT1G51360.1	633	2.286	0.318881	1
AT1G51380	AT1G51380.1	1179	0.029	0.985381	1
AT1G51390	AT1G51390.1	828	0	1	1
AT1G51400	AT1G51400.1	321	0.355	0.837161	1
AT1G51440	AT1G51440.1	1584	0.113	0.945231	1
AT1G51450	AT1G51450.1	1530	0.712	0.700467	1
AT1G51510	AT1G51510.1	609	2.463	0.291889	1
AT1G51550	AT1G51550.1	1437	0	1	1
AT1G51560	AT1G51560.1	1179	0.512	0.774239	1
AT1G51580	AT1G51580.1	1866	0	1	1
AT1G51610	AT1G51610.1	1374	0.275	0.87139	1
AT1G51640	AT1G51640.1	1983	0.754	0.685943	1
AT1G51660	AT1G51660.1	1101	0.042	0.979206	1
AT1G51700	AT1G51700.1	585	3.228	0.199135	1
AT1G51730	AT1G51730.1	759	0	1	1
AT1G51740	AT1G51740.1	933	0	1	1
AT1G51770	AT1G51770.1	1221	0	1	1
AT1G51800	AT1G51800.1	2685	0	1	1
AT1G51940	AT1G51940.1	1956	3.114	0.210775	1
AT1G51950	AT1G51950.1	804	3.824	0.147797	1
AT1G51960	AT1G51960.1	1056	0	1	1
AT1G51965	AT1G51965.1	1962	0	1	1
AT1G52150	AT1G52150.1	2511	0	1	1
AT1G52155	AT1G52155.1	960	0	0.999799	1
AT1G52160	AT1G52160.1	2673	2.626	0.268947	1
AT1G52190	AT1G52190.1	1824	0	1	1
AT1G52240	AT1G52240.1	1632	0	1	1
AT1G52260	AT1G52260.1	1614	0	1	1
AT1G52325	AT1G52325.1	438	1.397	0.497351	1
AT1G52340	AT1G52340.1	858	43.39	0	0
AT1G52510	AT1G52510.1	1143	0	1	1
AT1G52520	AT1G52520.1	2112	0.781	0.676775	1
AT1G52580	AT1G52580.1	930	0	1	1
AT1G52590	AT1G52590.1	519	2.548	0.279693	1
AT1G52600	AT1G52600.1	543	0.001	0.999743	1
AT1G52640	AT1G52640.1	1572	4.431	0.109076	0.91455
AT1G52670	AT1G52670.1	825	0.39	0.822631	1
AT1G52750	AT1G52750.1	1902	0.139	0.9329	1
AT1G52770	AT1G52770.1	1365	1.738	0.419463	1
AT1G52830	AT1G52830.1	570	0.305	0.858719	1
AT1G52870	AT1G52870.2	1101	1.061	0.588357	1
AT1G52880	AT1G52880.1	963	0.41	0.814787	1
AT1G52900	AT1G52900.1	600	4.567	0.101925	0.880396
AT1G52920	AT1G52920.1	1233	6.18	0.045508	0.56094
AT1G52970	AT1G52970.1	450	0.004	0.99776	1
AT1G53000	AT1G53000.1	873	0.001	0.999647	1
AT1G53010	AT1G53010.1	537	1.277	0.528037	1
AT1G53060	AT1G53060.1	729	0.086	0.957775	1
AT1G53070	AT1G53070.1	819	0	1	1
AT1G53140	AT1G53140.1	2454	0	1	1
AT1G53163	AT1G53163.1	903	1.331	0.513913	1
AT1G53170	AT1G53170.1	558	0	1	1
AT1G53210	AT1G53210.1	1758	0.009	0.995268	1
AT1G53250	AT1G53250.1	1116	5.285	0.071176	0.715964
AT1G53270	AT1G53270.1	1773	0	1	1
AT1G53300	AT1G53300.1	2100	0.189	0.909659	1
AT1G53320	AT1G53320.1	1140	0.001	0.999542	1
AT1G53400	AT1G53400.1	345	0	0.999898	1
AT1G53470	AT1G53470.1	2646	5.792	0.055244	0.624051
AT1G53510	AT1G53510.1	1848	2.977	0.22571	1
AT1G53520	AT1G53520.1	864	0	1	1
AT1G53530	AT1G53530.1	507	0	1	1
AT1G53560	AT1G53560.1	462	0	1	1
AT1G53680	AT1G53680.1	675	0	0.99977	1
AT1G53700	AT1G53700.1	1431	0	1	1
AT1G53710	AT1G53710.1	1587	0.003	0.998393	1
AT1G53760	AT1G53760.1	819	0.412	0.813689	1
AT1G53820	AT1G53820.1	933	0.154	0.926114	1
AT1G54060	AT1G54060.1	1152	2.07	0.355283	1
AT1G54090	AT1G54090.1	1869	0	1	1
AT1G54095	AT1G54095.1	453	0	1	1
AT1G54160	AT1G54160.1	927	1.409	0.494449	1
AT1G54170	AT1G54170.1	1764	3.398	0.182858	1
AT1G54215	AT1G54215.1	510	0.216	0.897579	1
AT1G54240	AT1G54240.1	690	16.902	2.14e-4	0.012147
AT1G54350	AT1G54350.1	2121	2.625	0.269136	1
AT1G54370	AT1G54370.1	1566	1.589	0.451717	1
AT1G54410	AT1G54410.1	297	0	0.999926	1
AT1G54450	AT1G54450.1	1608	0.002	0.999007	1
AT1G54460	AT1G54460.1	1017	6.269	0.043527	0.547109
AT1G54490	AT1G54490.1	2844	1.991	0.369593	1
AT1G54500	AT1G54500.1	588	0	1	1
AT1G54520	AT1G54520.1	1176	0	1	1
AT1G54540	AT1G54540.1	720	0	1	1
AT1G54570	AT1G54570.1	2115	0	1	1
AT1G54640	AT1G54640.1	738	1.002	0.605871	1
AT1G54710	AT1G54710.1	2784	0.228	0.892304	1
AT1G54740	AT1G54740.1	900	0.602	0.740215	1
AT1G54780	AT1G54780.1	858	4.041	0.13262	1
AT1G54860	AT1G54860.1	603	0	1	1
AT1G54890	AT1G54890.1	1044	0	1	1
AT1G54940	AT1G54940.1	1674	0	1	1
AT1G55020	AT1G55020.1	2580	0	1	1
AT1G55040	AT1G55040.1	2550	0.027	0.986346	1
AT1G55090	AT1G55090.1	2178	0.166	0.920502	1
AT1G55140	AT1G55140.1	714	3.84	0.146601	1
AT1G55150	AT1G55150.1	1506	6.881	0.032049	0.46027
AT1G55170	AT1G55170.1	852	0	1	1
AT1G55180	AT1G55180.1	2289	0	1	1
AT1G55190	AT1G55190.1	570	0.477	0.787858	1
AT1G55250	AT1G55250.5	2646	0	1	1
AT1G55265	AT1G55265.1	528	6.12	0.046897	0.570421
AT1G55270	AT1G55270.1	1305	0.001	0.999494	1
AT1G55330	AT1G55330.1	177	-0.161	1	1
AT1G55340	AT1G55340.1	618	0.001	0.999687	1
AT1G55480	AT1G55480.1	1008	0	1	1
AT1G55550	AT1G55550.1	2580	0.011	0.994432	1
AT1G55580	AT1G55580.1	1338	0.158	0.924256	1
AT1G55590	AT1G55590.1	1824	0	1	1
AT1G55640	AT1G55640.1	564	0	1	1
AT1G55670	AT1G55670.1	483	0.001	0.99969	1
AT1G55740	AT1G55740.1	2265	1.089	0.580221	1
AT1G55760	AT1G55760.1	990	3.252	0.19667	1
AT1G55800	AT1G55800.1	726	11.568	0.003077	0.104439
AT1G55850	AT1G55850.1	2190	0	1	1
AT1G55870	AT1G55870.1	2070	0.038	0.981269	1
AT1G55880	AT1G55880.1	1266	30.705	0	0
AT1G55890	AT1G55890.1	1197	0	1	1
AT1G56020	AT1G56020.1	1197	0.008	0.996045	1
AT1G56040	AT1G56040.1	1263	18.329	1.05e-4	0.007085
AT1G56050	AT1G56050.1	1266	0	1	1
AT1G56080	AT1G56080.1	933	0	1	1
AT1G56150	AT1G56150.1	333	4.347	0.113803	0.935539
AT1G56210	AT1G56210.1	1095	5.094	0.078324	0.759488
AT1G56230	AT1G56230.1	2259	0.67	0.715305	1
AT1G56290	AT1G56290.1	2079	0.001	0.999342	1
AT1G56320	AT1G56320.1	492	0.426	0.808119	1
AT1G56350	AT1G56350.1	1449	0	1	1
AT1G56420	AT1G56420.1	552	0.018	0.991226	1
AT1G56430	AT1G56430.1	975	0	1	1
AT1G56560	AT1G56560.1	1851	0	1	1
AT1G56580	AT1G56580.1	501	0.096	0.953188	1
AT1G56590	AT1G56590.1	1248	2.357	0.307699	1
AT1G57570	AT1G57570.1	1845	0.657	0.720043	1
AT1G57620	AT1G57620.1	639	0.483	0.785256	1
AT1G57770	AT1G57770.1	1725	9.525	0.008544	0.192159
AT1G58120	AT1G58120.1	1263	0	1	1
AT1G58160	AT1G58160.1	396	0.118	0.942636	1
AT1G58170	AT1G58170.1	558	0	1	1
AT1G58215	AT1G58215.1	2844	0	1	1
AT1G58250	AT1G58250.1	7824	0.573	0.750872	1
AT1G58340	AT1G58340.1	1599	0	1	1
AT1G58420	AT1G58420.1	540	0	1	1
AT1G59510	AT1G59510.1	1146	0.821	0.663434	1
AT1G59540	AT1G59540.1	2472	0	1	1
AT1G59600	AT1G59600.1	975	0.355	0.837537	1
AT1G59640	AT1G59640.1	795	0	1	1
AT1G59720	AT1G59720.1	1917	0	1	1
AT1G59725	AT1G59725.1	996	0.618	0.734011	1
AT1G59730	AT1G59730.1	390	4.441	0.108565	0.912249
AT1G59760	AT1G59760.1	2967	0	1	1
AT1G59850	AT1G59850.1	1497	0	1	1
AT1G59910	AT1G59910.1	2790	10.471	0.005325	0.148767
AT1G59980	AT1G59980.1	1245	0	1	1
AT1G60070	AT1G60070.1	2589	0	1	1
AT1G60080	AT1G60080.1	909	0	1	1
AT1G60160	AT1G60160.1	2484	0	1	1
AT1G60170	AT1G60170.1	1458	0.316	0.854022	1
AT1G60220	AT1G60220.1	1755	4.242	0.119912	0.95689
AT1G60280	AT1G60280.1	1044	13.122	0.001414	0.058202
AT1G60360	AT1G60360.1	984	0.532	0.76629	1
AT1G60390	AT1G60390.1	1875	1.414	0.493181	1
AT1G60560	AT1G60560.1	2112	0	1	1
AT1G60600	AT1G60600.2	1149	0	1	1
AT1G60630	AT1G60630.1	1959	10.351	0.005653	0.154905
AT1G60660	AT1G60660.1	366	1.149	0.563044	1
AT1G60760	AT1G60760.1	492	1.071	0.585327	1
AT1G60783	AT1G60783.1	321	0	1	1
AT1G60790	AT1G60790.1	1626	0.125	0.939414	1
AT1G60890	AT1G60890.1	2310	0	1	1
AT1G60970	AT1G60970.1	534	5.704	0.057739	0.63924
AT1G60995	AT1G60995.1	1872	14.786	6.15e-4	0.029719
AT1G61030	AT1G61030.1	2523	3.077	0.214663	1
AT1G61110	AT1G61110.1	972	0.017	0.991475	1
AT1G61160	AT1G61160.1	564	4.177	0.123877	0.969331
AT1G61170	AT1G61170.1	756	0	1	1
AT1G61255	AT1G61255.1	432	3.767	0.15208	1
AT1G61260	AT1G61260.1	1035	0	1	1
AT1G61540	AT1G61540.1	1209	7.287	0.026162	0.413048
AT1G61590	AT1G61590.1	1275	0	1	1
AT1G61630	AT1G61630.1	1254	0	1	1
AT1G61667	AT1G61667.1	471	0.119	0.942114	1
AT1G61720	AT1G61720.1	1023	0	1	1
AT1G61740	AT1G61740.1	1377	0	1	1
AT1G61760	AT1G61760.1	675	0	1	1
AT1G61770	AT1G61770.1	903	0.737	0.691702	1
AT1G61780	AT1G61780.1	297	0	0.999953	1
AT1G61800	AT1G61800.1	1167	0	1	1
AT1G61860	AT1G61860.1	1170	4.645	0.09805	0.860434
AT1G61870	AT1G61870.1	1227	1.608	0.447427	1
AT1G61900	AT1G61900.1	1302	0.763	0.682897	1
AT1G61930	AT1G61930.1	612	0	1	1
AT1G61950	AT1G61950.1	1656	1.425	0.490363	1
AT1G62040	AT1G62040.1	360	0	0.999865	1
AT1G62225	AT1G62225.1	432	1.911	0.384657	1
AT1G62300	AT1G62300.1	1662	0	1	1
AT1G62305	AT1G62305.1	1137	0	1	1
AT1G62330	AT1G62330.1	1959	0	1	1
AT1G62360	AT1G62360.1	1149	1.441	0.486412	1
AT1G62370	AT1G62370.1	615	0.739	0.691004	1
AT1G62400	AT1G62400.1	1173	0.001	0.999602	1
AT1G62420	AT1G62420.1	852	0	0.999937	1
AT1G62422	AT1G62422.1	567	4.89	0.086733	0.798585
AT1G62430	AT1G62430.1	1266	0.485	0.784555	1
AT1G62450	AT1G62450.1	672	0	0.999999	1
AT1G62520	AT1G62520.1	843	0	1	1
AT1G62710	AT1G62710.1	1461	0	1	1
AT1G62730	AT1G62730.1	915	2.004	0.367231	1
AT1G62740	AT1G62740.1	1716	0.004	0.997944	1
AT1G62750	AT1G62750.1	2352	1.225	0.541996	1
AT1G62770	AT1G62770.1	615	2.522	0.283317	1
AT1G62780	AT1G62780.1	714	0	0.999958	1
AT1G62830	AT1G62830.1	2535	0.104	0.949492	1
AT1G62880	AT1G62880.1	414	0	0.99989	1
AT1G62886	AT1G62886.1	219	4.226	0.120891	0.95689
AT1G62940	AT1G62940.1	1629	0.035	0.982413	1
AT1G62950	AT1G62950.1	2673	0	1	1
AT1G62960	AT1G62960.1	1674	0	1	1
AT1G62980	AT1G62980.1	774	0	1	1
AT1G62990	AT1G62990.1	876	0	1	1
AT1G63000	AT1G63000.1	906	0	1	1
AT1G63060	AT1G63060.1	447	0	0.99981	1
AT1G63090	AT1G63090.1	870	4.468	0.107116	0.904479
AT1G63120	AT1G63120.1	954	0.001	0.999701	1
AT1G63160	AT1G63160.1	1002	6.912	0.031553	0.454058
AT1G63170	AT1G63170.1	1146	2.747	0.253225	1
AT1G63220	AT1G63220.1	444	1.4	0.496485	1
AT1G63310	AT1G63310.1	465	0	0.99998	1
AT1G63440	AT1G63440.1	2988	0	1	1
AT1G63540	AT1G63540.1	1908	52.188	0	0
AT1G63660	AT1G63660.1	1605	0	1	1
AT1G63690	AT1G63690.1	1623	0.978	0.61338	1
AT1G63780	AT1G63780.1	885	6.368	0.041428	0.533861
AT1G63820	AT1G63820.1	882	0	1	1
AT1G63850	AT1G63850.1	1647	0	1	1
AT1G63910	AT1G63910.1	1113	0	1	1
AT1G63930	AT1G63930.1	1248	0	0.999893	1
AT1G64060	AT1G64060.1	2835	0	1	1
AT1G64080	AT1G64080.1	1236	2.347	0.309241	1
AT1G64140	AT1G64140.1	1941	0	1	1
AT1G64150	AT1G64150.1	1113	0.196	0.906548	1
AT1G64160	AT1G64160.1	549	0.001	0.999657	1
AT1G64180	AT1G64180.1	1782	1.106	0.575158	1
AT1G64185	AT1G64185.1	357	0	1	1
AT1G64200	AT1G64200.1	714	0	1	1
AT1G64210	AT1G64210.1	1764	1.874	0.391789	1
AT1G64235	AT1G64235.1	372	6.453	0.039703	0.520446
AT1G64280	AT1G64280.1	1782	0.795	0.671869	1
AT1G64295	AT1G64295.1	1071	37.675	0	0
AT1G64350	AT1G64350.1	981	1.427	0.489994	1
AT1G64370	AT1G64370.1	537	-0.001	1	1
AT1G64380	AT1G64380.1	1008	0	1	1
AT1G64390	AT1G64390.1	1863	0	1	1
AT1G64400	AT1G64400.1	1998	0.059	0.971058	1
AT1G64405	AT1G64405.1	357	0	1	1
AT1G64450	AT1G64450.1	1029	0.529	0.767628	1
AT1G64490	AT1G64490.1	375	0	1	1
AT1G64510	AT1G64510.1	624	0	1	1
AT1G64550	AT1G64550.1	2148	0.278	0.870371	1
AT1G64570	AT1G64570.1	3720	3.339	0.188302	1
AT1G64590	AT1G64590.1	1005	3.685	0.158453	1
AT1G64600	AT1G64600.1	1614	0.062	0.969552	1
AT1G64620	AT1G64620.1	1059	2.06	0.356948	1
AT1G64640	AT1G64640.1	576	0.644	0.724576	1
AT1G64660	AT1G64660.1	1326	0	1	1
AT1G64680	AT1G64680.1	753	0	1	1
AT1G64700	AT1G64700.1	612	0	0.999993	1
AT1G64720	AT1G64720.1	1158	12.845	0.001625	0.064368
AT1G64790	AT1G64790.1	7833	0	1	1
AT1G64800	AT1G64800.1	348	0	1	1
AT1G64860	AT1G64860.1	1509	0	1	1
AT1G64880	AT1G64880.1	1548	0.813	0.665836	1
AT1G64890	AT1G64890.1	1329	0	1	1
AT1G64970	AT1G64970.1	1047	3.09	0.21335	1
AT1G65000	AT1G65000.1	252	0	1	1
AT1G65010	AT1G65010.1	4038	0.108	0.947415	1
AT1G65020	AT1G65020.1	960	0	1	1
AT1G65030	AT1G65030.1	1038	0	1	1
AT1G65060	AT1G65060.1	1686	0	1	1
AT1G65080	AT1G65080.1	1578	1.524	0.466714	1
AT1G65230	AT1G65230.1	861	0.514	0.773263	1
AT1G65240	AT1G65240.1	1428	0	1	1
AT1G65290	AT1G65290.1	381	0	1	1
AT1G65320	AT1G65320.1	1278	2.131	0.344577	1
AT1G65380	AT1G65380.1	2163	3.352	0.187102	1
AT1G65410	AT1G65410.1	1038	2.036	0.361311	1
AT1G65420	AT1G65420.1	594	2.882	0.236708	1
AT1G65430	AT1G65430.1	1704	2.451	0.293672	1
AT1G65450	AT1G65450.1	1353	5.609	0.060537	0.656001
AT1G65560	AT1G65560.1	1053	7.012	0.030013	0.443498
AT1G65570	AT1G65570.1	1194	0	1	1
AT1G65590	AT1G65590.1	1608	1.31	0.519468	1
AT1G65610	AT1G65610.1	1872	0	1	1
AT1G65650	AT1G65650.1	993	0	1	1
AT1G65690	AT1G65690.1	759	0	1	1
AT1G65710	AT1G65710.1	1368	8.211	0.016484	0.300749
AT1G65720	AT1G65720.1	543	3.254	0.196537	1
AT1G65730	AT1G65730.1	2067	15.932	3.47e-4	0.017984
AT1G65910	AT1G65910.1	1896	0	1	1
AT1G66080	AT1G66080.1	573	0	1	1
AT1G66110	AT1G66110.1	1017	2.182	0.335813	1
AT1G66130	AT1G66130.1	1095	0	1	1
AT1G66140	AT1G66140.1	783	0	1	1
AT1G66150	AT1G66150.1	2829	0	1	1
AT1G66170	AT1G66170.1	2115	0	1	1
AT1G66190	AT1G66190.1	813	3.137	0.208408	1
AT1G66210	AT1G66210.1	2280	3.409	0.181886	1
AT1G66220	AT1G66220.1	2262	16.917	2.12e-4	0.01213
AT1G66230	AT1G66230.1	849	0.008	0.996035	1
AT1G66245	AT1G66245.1	864	0	1	1
AT1G66250	AT1G66250.1	1518	0	1	1
AT1G66340	AT1G66340.1	2217	0.062	0.969389	1
AT1G66345	AT1G66345.1	1635	10.329	0.005716	0.15544
AT1G66350	AT1G66350.1	1536	0.426	0.808184	1
AT1G66360	AT1G66360.1	525	0	1	1
AT1G66430	AT1G66430.1	1155	0	1	1
AT1G66470	AT1G66470.1	897	0	1	1
AT1G66480	AT1G66480.1	678	0.791	0.673271	1
AT1G66670	AT1G66670.1	930	0	1	1
AT1G66680	AT1G66680.1	1077	0	1	1
AT1G66750	AT1G66750.1	1047	0.983	0.611777	1
AT1G66820	AT1G66820.1	330	9.051	0.010827	0.227081
AT1G66830	AT1G66830.1	2058	2.083	0.352929	1
AT1G66850	AT1G66850.1	309	1.118	0.571847	1
AT1G66900	AT1G66900.1	819	0	0.999759	1
AT1G67030	AT1G67030.1	594	1.875	0.391673	1
AT1G67050	AT1G67050.1	795	0	1	1
AT1G67100	AT1G67100.1	702	0	1	1
AT1G67230	AT1G67230.1	3399	0	1	1
AT1G67280	AT1G67280.1	1053	9.282	0.009648	0.209734
AT1G67290	AT1G67290.1	1848	0	1	1
AT1G67310	AT1G67310.1	3051	12.167	0.00228	0.08366
AT1G67320	AT1G67320.2	1365	0	1	1
AT1G67330	AT1G67330.1	876	0.433	0.805522	1
AT1G67340	AT1G67340.1	1140	3.246	0.197342	1
AT1G67410	AT1G67410.1	1293	0	1	1
AT1G67440	AT1G67440.2	1473	0	1	1
AT1G67550	AT1G67550.1	2517	0.017	0.991724	1
AT1G67560	AT1G67560.1	2754	0	1	1
AT1G67600	AT1G67600.1	492	0.343	0.842607	1
AT1G67630	AT1G67630.1	1863	5.358	0.068622	0.701121
AT1G67710	AT1G67710.1	1566	2.29	0.31824	1
AT1G67730	AT1G67730.1	957	4.23	0.120631	0.95689
AT1G67740	AT1G67740.1	570	0	1	1
AT1G67770	AT1G67770.1	1584	3.028	0.220004	1
AT1G67785	AT1G67785.1	192	0	0.999862	1
AT1G67790	AT1G67790.1	1995	0	1	1
AT1G67810	AT1G67810.1	777	0	1	1
AT1G67830	AT1G67830.1	1119	0	1	1
AT1G67840	AT1G67840.1	1836	0.347	0.840902	1
AT1G67920	AT1G67920.1	204	0.588	0.745316	1
AT1G67930	AT1G67930.1	2499	0.242	0.886118	1
AT1G67940	AT1G67940.1	792	0	1	1
AT1G67960	AT1G67960.1	1875	1.821	0.402259	1
AT1G67970	AT1G67970.1	1125	1.642	0.440038	1
AT1G68010	AT1G68010.1	1161	0	1	1
AT1G68040	AT1G68040.1	1092	0	1	1
AT1G68050	AT1G68050.1	1860	14.554	6.91e-4	0.032823
AT1G68090	AT1G68090.1	951	0.634	0.728224	1
AT1G68110	AT1G68110.1	1140	0	1	1
AT1G68120	AT1G68120.1	810	0	1	1
AT1G68130	AT1G68130.1	1260	0	1	1
AT1G68150	AT1G68150.1	1125	5.776	0.055692	0.625289
AT1G68160	AT1G68160.1	822	0	1	1
AT1G68180	AT1G68180.1	708	3.559	0.168699	1
AT1G68220	AT1G68220.1	606	0	1	1
AT1G68260	AT1G68260.1	573	0	1	1
AT1G68290	AT1G68290.1	873	0	1	1
AT1G68300	AT1G68300.1	483	0	1	1
AT1G68320	AT1G68320.1	861	0	1	1
AT1G68330	AT1G68330.1	807	0	1	1
AT1G68360	AT1G68360.1	735	0	1	1
AT1G68390	AT1G68390.1	1227	0	1	1
AT1G68400	AT1G68400.1	2013	0.159	0.923665	1
AT1G68430	AT1G68430.1	441	0	1	1
AT1G68440	AT1G68440.1	921	0.128	0.938104	1
AT1G68450	AT1G68450.1	459	0	1	1
AT1G68460	AT1G68460.1	1074	4.352	0.11348	0.933957
AT1G68490	AT1G68490.1	552	1.93	0.38096	1
AT1G68500	AT1G68500.1	282	0	1	1
AT1G68510	AT1G68510.1	702	0	1	1
AT1G68520	AT1G68520.1	1221	6.306	0.042726	0.54184
AT1G68540	AT1G68540.1	966	0	1	1
AT1G68570	AT1G68570.1	1791	0.798	0.670857	1
AT1G68585	AT1G68585.1	351	0	0.999836	1
AT1G68600	AT1G68600.1	1614	0	1	1
AT1G68620	AT1G68620.1	1011	0	1	1
AT1G68630	AT1G68630.1	486	0	0.999789	1
AT1G68640	AT1G68640.1	1359	0.358	0.836067	1
AT1G68660	AT1G68660.1	480	0	0.999855	1
AT1G68670	AT1G68670.1	1065	0	1	1
AT1G68680	AT1G68680.1	228	0	1	1
AT1G68730	AT1G68730.1	513	0.806	0.668184	1
AT1G68740	AT1G68740.1	2355	0	1	1
AT1G68760	AT1G68760.1	444	3.464	0.176944	1
AT1G68790	AT1G68790.1	3258	1.334	0.513266	1
AT1G68810	AT1G68810.1	1107	1.048	0.592122	1
AT1G68820	AT1G68820.1	1407	2.524	0.283078	1
AT1G68830	AT1G68830.1	1689	0	1	1
AT1G68850	AT1G68850.1	1011	0.137	0.933849	1
AT1G68870	AT1G68870.1	444	4.027	0.13354	1
AT1G68875	AT1G68875.1	462	0.021	0.989449	1
AT1G68880	AT1G68880.1	417	0	1	1
AT1G68930	AT1G68930.1	2232	0	1	1
AT1G68940	AT1G68940.1	3261	0.574	0.750643	1
AT1G68980	AT1G68980.1	1860	0.344	0.841914	1
AT1G68990	AT1G68990.1	2931	1.375	0.502953	1
AT1G69010	AT1G69010.1	936	0	1	1
AT1G69030	AT1G69030.1	954	1.531	0.465009	1
AT1G69060	AT1G69060.1	1893	6.174	0.045647	0.56094
AT1G69160	AT1G69160.1	966	0.875	0.645692	1
AT1G69170	AT1G69170.1	1218	5.803	0.054929	0.624051
AT1G69180	AT1G69180.1	546	0	0.9998	1
AT1G69200	AT1G69200.1	1845	0	1	1
AT1G69220	AT1G69220.1	2511	9.457	0.008839	0.196936
AT1G69240	AT1G69240.1	1335	0.006	0.997081	1
AT1G69260	AT1G69260.1	1038	0	1	1
AT1G69270	AT1G69270.1	1623	0	1	1
AT1G69290	AT1G69290.1	1977	0	1	1
AT1G69320	AT1G69320.1	324	1.222	0.542897	1
AT1G69330	AT1G69330.1	813	0.08	0.960806	1
AT1G69350	AT1G69350.1	2364	5.25	0.072448	0.726715
AT1G69360	AT1G69360.1	2691	3.888	0.143164	1
AT1G69370	AT1G69370.1	951	0	1	1
AT1G69380	AT1G69380.1	1122	1.47	0.479407	1
AT1G69430	AT1G69430.1	1053	0.592	0.743639	1
AT1G69470	AT1G69470.1	423	0.166	0.920374	1
AT1G69485	AT1G69485.1	192	4.882	0.087088	0.798585
AT1G69490	AT1G69490.1	807	0.246	0.884177	1
AT1G69500	AT1G69500.1	1575	0.524	0.769473	1
AT1G69570	AT1G69570.1	1200	1.897	0.387406	1
AT1G69600	AT1G69600.1	729	0	1	1
AT1G69690	AT1G69690.1	978	0.011	0.994442	1
AT1G69700	AT1G69700.1	555	0	1	1
AT1G69760	AT1G69760.1	534	0.049	0.975569	1
AT1G69780	AT1G69780.1	885	0.966	0.616843	1
AT1G69830	AT1G69830.1	2664	1.603	0.448703	1
AT1G69860	AT1G69860.1	1668	0.055	0.972941	1
AT1G69870	AT1G69870.1	1863	0	1	1
AT1G69880	AT1G69880.1	447	0.098	0.952385	1
AT1G69910	AT1G69910.1	1911	6.378	0.041212	0.533861
AT1G69930	AT1G69930.1	705	0	1	1
AT1G69980	AT1G69980.1	618	0.031	0.984679	1
AT1G70070	AT1G70070.1	3516	0.909	0.634862	1
AT1G70140	AT1G70140.1	2283	1.1	0.577085	1
AT1G70160	AT1G70160.1	1572	15.527	4.25e-4	0.021659
AT1G70170	AT1G70170.1	1137	0.08	0.96086800000000006	1
AT1G70200	AT1G70200.1	1617	4.973	0.083181	0.785879
AT1G70210	AT1G70210.1	1020	0.057	0.971933	1
AT1G70230	AT1G70230.1	1251	0	1	1
AT1G70260	AT1G70260.1	1128	0	0.99999	1
AT1G70280	AT1G70280.2	1530	0.004	0.997996	1
AT1G70300	AT1G70300.1	2349	0.006	0.996849	1
AT1G70340	AT1G70340.1	1533	2.543	0.280406	1
AT1G70350	AT1G70350.1	318	1.622	0.444502	1
AT1G70420	AT1G70420.1	819	0.042	0.979207	1
AT1G70520	AT1G70520.1	1950	0.16	0.923199	1
AT1G70540	AT1G70540.1	504	0.001	0.999665	1
AT1G70560	AT1G70560.1	1176	0	1	1
AT1G70590	AT1G70590.1	1056	0	1	1
AT1G70750	AT1G70750.1	2250	5.343	0.069137	0.705375
AT1G70760	AT1G70760.1	576	14.247	8.06e-4	0.037432
AT1G70780	AT1G70780.1	423	0.137	0.933708	1
AT1G70800	AT1G70800.1	525	0.924	0.630055	1
AT1G70940	AT1G70940.1	1923	0	1	1
AT1G70950	AT1G70950.1	1437	0.216	0.897428	1
AT1G70990	AT1G70990.1	531	1.064	0.587422	1
AT1G71010	AT1G71010.1	4947	0	1	1
AT1G71070	AT1G71070.1	1188	0	1	1
AT1G71080	AT1G71080.1	981	0	0.999869	1
AT1G71090	AT1G71090.1	1374	0.029	0.985549	1
AT1G71120	AT1G71120.1	1089	0	1	1
AT1G71130	AT1G71130.1	486	0.084	0.958966	1
AT1G71160	AT1G71160.1	1383	0	1	1
AT1G71200	AT1G71200.1	705	0	1	1
AT1G71210	AT1G71210.1	2640	0	1	1
AT1G71350	AT1G71350.1	1794	8.897	0.011694	0.241024
AT1G71420	AT1G71420.1	2238	0.056	0.972585	1
AT1G71430	AT1G71430.1	495	2.639	0.267231	1
AT1G71440	AT1G71440.1	1596	0	1	1
AT1G71450	AT1G71450.1	552	7.242	0.026752	0.415033
AT1G71500	AT1G71500.1	864	0	1	1
AT1G71690	AT1G71690.1	888	0.998	0.6072	1
AT1G71691	AT1G71691.2	1155	0.653	0.721533	1
AT1G71692	AT1G71692.1	636	0	0.999865	1
AT1G71695	AT1G71695.1	1077	0.373	0.829678	1
AT1G71730	AT1G71730.1	534	18.207	1.11e-4	0.007349
AT1G71740	AT1G71740.1	393	0	1	1
AT1G71790	AT1G71790.1	771	0.001	0.999731	1
AT1G71810	AT1G71810.1	2079	0.071	0.965329	1
AT1G71850	AT1G71850.1	1413	0	1	1
AT1G71865	AT1G71865.1	300	0.034	0.983205	1
AT1G71870	AT1G71870.1	1533	0	1	1
AT1G71960	AT1G71960.1	1989	1.468	0.480003	1
AT1G71970	AT1G71970.1	678	0.95	0.621966	1
AT1G71990	AT1G71990.1	1206	0	0.99991	1
AT1G72010	AT1G72010.1	1128	1.008	0.604231	1
AT1G72030	AT1G72030.1	771	0	1	1
AT1G72090	AT1G72090.1	1806	10.988	0.00411	0.124554
AT1G72150	AT1G72150.1	1722	1.94	0.379099	1
AT1G72160	AT1G72160.1	1473	5.365	0.068408	0.701121
AT1G72180	AT1G72180.1	2934	16.411	2.73e-4	0.014571
AT1G72200	AT1G72200.1	1215	0	1	1
AT1G72220	AT1G72220.1	1242	1.272	0.529449	1
AT1G72230	AT1G72230.1	546	0.365	0.833157	1
AT1G72300	AT1G72300.1	3288	4.375	0.112178	0.928585
AT1G72310	AT1G72310.1	975	0.078	0.961682	1
AT1G72340	AT1G72340.1	1149	1.76	0.414741	1
AT1G72350	AT1G72350.1	675	3.834	0.147079	1
AT1G72430	AT1G72430.1	360	0	0.999874	1
AT1G72440	AT1G72440.1	3132	6.99	0.030354	0.445227
AT1G72460	AT1G72460.1	1935	0.078	0.96171	1
AT1G72470	AT1G72470.1	1902	0.718	0.698532	1
AT1G72480	AT1G72480.1	1530	0.132	0.936235	1
AT1G72500	AT1G72500.1	2271	0	1	1
AT1G72670	AT1G72670.1	1245	1.004	0.605395	1
AT1G72690	AT1G72690.1	264	0.447	0.799849	1
AT1G72710	AT1G72710.1	1398	0.001	0.999699	1
AT1G72720	AT1G72720.1	384	0	1	1
AT1G72750	AT1G72750.1	567	4.366	0.112701	0.931835
AT1G72810	AT1G72810.1	1551	2.263	0.322611	1
AT1G73000	AT1G73000.1	630	0.036	0.982224	1
AT1G73010	AT1G73010.1	888	0	1	1
AT1G73040	AT1G73040.1	531	0	1	1
AT1G73050	AT1G73050.1	1659	0.129	0.93763	1
AT1G73060	AT1G73060.1	1077	8.501	0.014259	0.279398
AT1G73160	AT1G73160.1	1461	2.439	0.295387	1
AT1G73165	AT1G73165.1	225	4.905	0.086066	0.798585
AT1G73177	AT1G73177.1	192	0	0.999901	1
AT1G73200	AT1G73200.1	2340	0	1	1
AT1G73240	AT1G73240.1	1560	0	1	1
AT1G73260	AT1G73260.1	648	0	0.999957	1
AT1G73360	AT1G73360.1	2169	0	1	1
AT1G73380	AT1G73380.1	1305	0	0.999811	1
AT1G73400	AT1G73400.1	1707	0.306	0.858256	1
AT1G73470	AT1G73470.1	1056	0	0.999903	1
AT1G73540	AT1G73540.1	597	0.545	0.761326	1
AT1G73560	AT1G73560.1	444	0.172	0.917472	1
AT1G73580	AT1G73580.1	507	0.001	0.999703	1
AT1G73590	AT1G73590.1	1869	0	1	1
AT1G73610	AT1G73610.1	1035	5.466	0.065024	0.6799
AT1G73630	AT1G73630.1	492	0	1	1
AT1G73710	AT1G73710.1	2976	2.222	0.329213	1
AT1G73720	AT1G73720.1	1536	0.738	0.691356	1
AT1G73740	AT1G73740.1	1296	0.109	0.947193	1
AT1G73750	AT1G73750.1	1359	0	1	1
AT1G73780	AT1G73780.1	297	0.224	0.893926	1
AT1G73805	AT1G73805.1	1356	4.78	0.091615	0.828357
AT1G73810	AT1G73810.1	1257	0.853	0.652871	1
AT1G73840	AT1G73840.1	1167	0	1	1
AT1G73890	AT1G73890.1	582	0	1	1
AT1G73920	AT1G73920.1	2115	0.003	0.998447	1
AT1G73940	AT1G73940.1	456	0	1	1
AT1G73960	AT1G73960.1	4173	0	1	1
AT1G73970	AT1G73970.1	2412	0	1	1
AT1G73990	AT1G73990.1	2034	0.363	0.83381	1
AT1G74030	AT1G74030.1	1434	0	1	1
AT1G74055	AT1G74055.1	435	3.503	0.173552	1
AT1G74070	AT1G74070.1	954	0	1	1
AT1G74080	AT1G74080.1	1002	3.908	0.14172	1
AT1G74100	AT1G74100.1	1017	0	1	1
AT1G74110	AT1G74110.1	1614	0	1	1
AT1G74120	AT1G74120.1	1338	0	1	1
AT1G74160	AT1G74160.1	3078	0	1	1
AT1G74210	AT1G74210.1	1179	0	1	1
AT1G74220	AT1G74220.1	951	0	1	1
AT1G74230	AT1G74230.1	870	0	1	1
AT1G74240	AT1G74240.1	1095	0	1	1
AT1G74250	AT1G74250.1	1893	1.95	0.377278	1
AT1G74260	AT1G74260.1	4224	1.31	0.519353	1
AT1G74320	AT1G74320.1	1053	0	1	1
AT1G74350	AT1G74350.1	2262	1.902	0.386398	1
AT1G74360	AT1G74360.1	3321	0.151	0.927291	1
AT1G74400	AT1G74400.1	1389	0.397	0.820025	1
AT1G74460	AT1G74460.1	1101	0.579	0.748744	1
AT1G74470	AT1G74470.1	1404	0	1	1
AT1G74480	AT1G74480.1	897	0	0.999969	1
AT1G74490	AT1G74490.1	1200	0.379	0.827455	1
AT1G74540	AT1G74540.1	1494	0	1	1
AT1G74550	AT1G74550.1	1464	0	1	1
AT1G74600	AT1G74600.1	2688	0	1	1
AT1G74660	AT1G74660.1	309	0	1	1
AT1G74680	AT1G74680.1	1386	0.132	0.936087	1
AT1G74690	AT1G74690.1	1764	0.119	0.942076	1
AT1G74700	AT1G74700.1	843	0	1	1
AT1G74720	AT1G74720.1	3246	0	1	1
AT1G74730	AT1G74730.1	597	5.045	0.080274	0.771666
AT1G74780	AT1G74780.1	1602	0	1	1
AT1G74790	AT1G74790.1	2088	0	1	1
AT1G74800	AT1G74800.1	2019	0	1	1
AT1G74830	AT1G74830.1	1629	0.163	0.921516	1
AT1G74850	AT1G74850.1	2589	0	1	1
AT1G74860	AT1G74860.1	1203	0	1	1
AT1G74870	AT1G74870.1	870	0.729	0.694505	1
AT1G74880	AT1G74880.1	477	0	1	1
AT1G74900	AT1G74900.1	1362	0.902	0.636837	1
AT1G74940	AT1G74940.1	669	0	1	1
AT1G74970	AT1G74970.1	627	0.001	0.999727	1
AT1G75000	AT1G75000.1	846	13.812	0.001002	0.044556
AT1G75010	AT1G75010.1	2226	0	1	1
AT1G75090	AT1G75090.1	990	0	1	1
AT1G75140	AT1G75140.1	1854	7.306	0.025919	0.411939
AT1G75160	AT1G75160.1	1188	0	1	1
AT1G75200	AT1G75200.1	1944	0.65	0.722371	1
AT1G75240	AT1G75240.1	930	0.085	0.958591	1
AT1G75260	AT1G75260.1	1542	3.717	0.155883	1
AT1G75270	AT1G75270.1	642	0.001	0.999629	1
AT1G75330	AT1G75330.1	1128	0	1	1
AT1G75350	AT1G75350.1	435	0.088	0.956908	1
AT1G75390	AT1G75390.1	522	0	1	1
AT1G75430	AT1G75430.1	873	2.529	0.282443	1
AT1G75460	AT1G75460.1	837	0	1	1
AT1G75490	AT1G75490.1	621	0.085	0.958627	1
AT1G75510	AT1G75510.1	786	10.66	0.004843	0.140801
AT1G75520	AT1G75520.1	1041	0	1	1
AT1G75590	AT1G75590.1	465	0	1	1
AT1G75620	AT1G75620.1	1644	4.309	0.115982	0.940747
AT1G75640	AT1G75640.1	3423	0.145	0.930169	1
AT1G75690	AT1G75690.1	465	0	1	1
AT1G75710	AT1G75710.1	1389	8.462	0.014541	0.280524
AT1G75790	AT1G75790.1	1638	1.023	0.599588	1
AT1G75850	AT1G75850.1	2373	0	1	1
AT1G75870	AT1G75870.1	498	0	1	1
AT1G75940	AT1G75940.1	1608	0	1	1
AT1G76060	AT1G76060.1	474	0.198	0.905944	1
AT1G76070	AT1G76070.1	819	0	1	1
AT1G76080	AT1G76080.1	909	0	1	1
AT1G76110	AT1G76110.1	1017	2.428	0.297018	1
AT1G76150	AT1G76150.1	930	0.001	0.999738	1
AT1G76200	AT1G76200.1	210	3.529	0.171259	1
AT1G76220	AT1G76220.1	771	0.424	0.808986	1
AT1G76240	AT1G76240.1	927	0	1	1
AT1G76300	AT1G76300.1	387	9.719	0.007753	0.180617
AT1G76310	AT1G76310.1	1296	0	1	1
AT1G76340	AT1G76340.1	1119	0	1	1
AT1G76360	AT1G76360.1	1455	0	1	1
AT1G76370	AT1G76370.1	1146	0	1	1
AT1G76400	AT1G76400.1	1845	1.896	0.387606	1
AT1G76410	AT1G76410.1	558	0	1	1
AT1G76460	AT1G76460.1	858	0	1	1
AT1G76470	AT1G76470.1	978	0	1	1
AT1G76490	AT1G76490.1	1929	0	1	1
AT1G76500	AT1G76500.1	909	0.138	0.933503	1
AT1G76570	AT1G76570.1	984	22.678	1.2e-5	0.0013
AT1G76590	AT1G76590.1	738	0.357	0.836362	1
AT1G76600	AT1G76600.1	651	1.464	0.480877	1
AT1G76610	AT1G76610.1	681	0	1	1
AT1G76660	AT1G76660.1	1296	0	1	1
AT1G76730	AT1G76730.1	1065	1.314	0.518297	1
AT1G76750	AT1G76750.1	477	0.164	0.921482	1
AT1G76760	AT1G76760.1	519	0.329	0.848319	1
AT1G76790	AT1G76790.1	1104	0.263	0.876597	1
AT1G76880	AT1G76880.1	1812	0	1	1
AT1G76890	AT1G76890.2	1728	0	1	1
AT1G76920	AT1G76920.1	1125	0.808	0.667793	1
AT1G76950	AT1G76950.1	3312	0.782	0.676454	1
AT1G76965	AT1G76965.1	564	2.637	0.267546	1
AT1G77030	AT1G77030.1	2538	0	1	1
AT1G77090	AT1G77090.1	783	7.909	0.019172	0.3369
AT1G77120	AT1G77120.1	1140	2.243	0.325837	1
AT1G77130	AT1G77130.1	1857	1.121	0.570957	1
AT1G77140	AT1G77140.1	1710	0.103	0.949867	1
AT1G77230	AT1G77230.1	657	0.063	0.968823	1
AT1G77250	AT1G77250.1	1569	0.002	0.998817	1
AT1G77260	AT1G77260.1	1968	1.051	0.591178	1
AT1G77330	AT1G77330.1	924	0	1	1
AT1G77380	AT1G77380.1	1431	0.098	0.951948	1
AT1G77390	AT1G77390.1	1329	0.027	0.98669	1
AT1G77400	AT1G77400.1	699	0	1	1
AT1G77405	AT1G77405.1	1377	0	1	1
AT1G77420	AT1G77420.1	1149	0	1	1
AT1G77500	AT1G77500.1	2640	1.606	0.448017	1
AT1G77540	AT1G77540.1	345	0	0.999907	1
AT1G77550	AT1G77550.1	2568	0	1	1
AT1G77590	AT1G77590.1	2076	0	1	1
AT1G77640	AT1G77640.1	735	0	1	1
AT1G77660	AT1G77660.1	1266	0	1	1
AT1G77680	AT1G77680.1	3168	6.612	0.036662	0.492896
AT1G77730	AT1G77730.1	798	0	1	1
AT1G77760	AT1G77760.1	2754	1.116	0.572315	1
AT1G77840	AT1G77840.1	1314	0.452	0.797732	1
AT1G77870	AT1G77870.1	363	0	0.999988	1
AT1G77885	AT1G77885.1	234	0.304	0.859081	1
AT1G77932	AT1G77932.1	333	4.731	0.093883	0.839314
AT1G77980	AT1G77980.1	999	0.12	0.941769	1
AT1G77990	AT1G77990.1	2034	6.003	0.049711	0.588631
AT1G78020	AT1G78020.1	489	0	1	1
AT1G78050	AT1G78050.1	999	18.467	9.8e-5	0.006675
AT1G78080	AT1G78080.1	1005	0.603	0.739763	1
AT1G78090	AT1G78090.1	1125	0.105	0.948683	1
AT1G78100	AT1G78100.1	1005	1.173	0.55641	1
AT1G78110	AT1G78110.1	1029	0	1	1
AT1G78130	AT1G78130.1	1473	2.483	0.289012	1
AT1G78140	AT1G78140.1	1068	1.438	0.487359	1
AT1G78170	AT1G78170.1	666	1.556	0.45934	1
AT1G78180	AT1G78180.1	1257	0	1	1
AT1G78190	AT1G78190.1	375	0	1	1
AT1G78210	AT1G78210.1	945	0	1	1
AT1G78230	AT1G78230.1	2046	0	1	1
AT1G78310	AT1G78310.1	936	0.652	0.721964	1
AT1G78400	AT1G78400.1	1215	1.163	0.559165	1
AT1G78430	AT1G78430.1	975	1.767	0.413239	1
AT1G78440	AT1G78440.1	990	0	1	1
AT1G78460	AT1G78460.1	660	2.357	0.307772	1
AT1G78560	AT1G78560.1	1206	0.018	0.990857	1
AT1G78630	AT1G78630.1	726	0	1	1
AT1G78640	AT1G78640.1	819	0	1	1
AT1G78770	AT1G78770.1	1632	0	1	1
AT1G78815	AT1G78815.1	588	8.678	0.013047	0.260648
AT1G78895	AT1G78895.1	495	0.22	0.895616	1
AT1G78910	AT1G78910.1	1437	3.975	0.13703	1
AT1G78915	AT1G78915.1	1158	0	1	1
AT1G78990	AT1G78990.1	1368	0	1	1
AT1G79040	AT1G79040.1	423	0	0.99982	1
AT1G79050	AT1G79050.1	1320	0	1	1
AT1G79060	AT1G79060.1	1191	0	1	1
AT1G79080	AT1G79080.1	1731	0	1	1
AT1G79130	AT1G79130.1	405	0	1	1
AT1G79150	AT1G79150.1	2493	0.071	0.965073	1
AT1G79160	AT1G79160.1	720	8.134	0.017125	0.309288
AT1G79190	AT1G79190.1	4008	2.187	0.335009	1
AT1G79200	AT1G79200.1	480	1.007	0.604321	1
AT1G79220	AT1G79220.1	1200	7.16	0.027871	0.424114
AT1G79310	AT1G79310.1	1212	0.41	0.814502	1
AT1G79320	AT1G79320.1	1107	0	1	1
AT1G79330	AT1G79330.1	1233	0.799	0.67063	1
AT1G79340	AT1G79340.1	1257	0.086	0.957951	1
AT1G79380	AT1G79380.1	1206	11.163	0.003767	0.117649
AT1G79390	AT1G79390.1	381	0	1	1
AT1G79400	AT1G79400.1	2352	0	1	1
AT1G79410	AT1G79410.1	1548	0	1	1
AT1G79420	AT1G79420.1	1254	0.918	0.631997	1
AT1G79430	AT1G79430.2	1077	3.852	0.145694	1
AT1G79440	AT1G79440.1	1587	0.592	0.743675	1
AT1G79460	AT1G79460.1	2358	0	1	1
AT1G79490	AT1G79490.1	2511	0.003	0.998255	1
AT1G79560	AT1G79560.1	3027	0.054	0.973369	1
AT1G79600	AT1G79600.1	2136	0.652	0.721983	1
AT1G79660	AT1G79660.1	282	0	1	1
AT1G79720	AT1G79720.1	1455	1.625	0.443644	1
AT1G79730	AT1G79730.1	1770	0	1	1
AT1G79750	AT1G79750.1	1941	0	1	1
AT1G79770	AT1G79770.1	504	4.105	0.128439	0.992004
AT1G79800	AT1G79800.1	579	5.431	0.066168	0.684895
AT1G79850	AT1G79850.1	450	0	1	1
AT1G79860	AT1G79860.1	1548	0.096	0.952924	1
AT1G79870	AT1G79870.1	942	0.287	0.866319	1
AT1G79900	AT1G79900.1	891	0	1	1
AT1G79960	AT1G79960.1	885	3.213	0.200571	1
AT1G80080	AT1G80080.1	1491	6.684	0.03536	0.48484
AT1G80110	AT1G80110.1	774	0	1	1
AT1G80120	AT1G80120.1	633	0	1	1
AT1G80130	AT1G80130.1	918	2.5	0.286534	1
AT1G80170	AT1G80170.1	1335	51.182	0	0
AT1G80240	AT1G80240.1	1113	0	1	1
AT1G80330	AT1G80330.1	1068	0.345	0.841633	1
AT1G80350	AT1G80350.1	1572	0	1	1
AT1G80370	AT1G80370.1	1386	0.185	0.911691	1
AT1G80400	AT1G80400.1	1224	9.767	0.007572	0.178141
AT1G80410	AT1G80410.1	2694	0	1	1
AT1G80440	AT1G80440.1	1065	0.496	0.780238	1
AT1G80450	AT1G80450.1	534	3.177	0.204268	1
AT1G80480	AT1G80480.1	1335	0	1	1
AT1G80510	AT1G80510.1	1470	0.071	0.965296	1
AT1G80530	AT1G80530.1	1686	0.331	0.847464	1
AT1G80550	AT1G80550.1	1347	0	1	1
AT1G80580	AT1G80580.1	771	7.289	0.026129	0.413048
AT1G80600	AT1G80600.1	1374	1.132	0.567725	1
AT1G80610	AT1G80610.1	636	0.003	0.998457	1
AT1G80630	AT1G80630.1	1737	0	1	1
AT1G80670	AT1G80670.1	1050	0	1	1
AT1G80680	AT1G80680.1	3141	0	1	1
AT1G80710	AT1G80710.1	1551	3.816	0.148369	1
AT1G80730	AT1G80730.1	687	0	1	1
AT1G80820	AT1G80820.1	999	0.001	0.999691	1
AT1G80850	AT1G80850.1	984	0	1	1
AT1G80870	AT1G80870.1	2079	0.092	0.95484	1
AT1G80920	AT1G80920.1	492	0.002	0.999038	1
AT2G01060	AT2G01060.1	861	0.823	0.662805	1
AT2G01110	AT2G01110.1	1023	0	0.999996	1
AT2G01120	AT2G01120.1	1257	0	1	1
AT2G01140	AT2G01140.1	1176	0.294	0.863142	1
AT2G01190	AT2G01190.1	2163	9.823	0.007361	0.175677
AT2G01210	AT2G01210.1	2151	0.103	0.949618	1
AT2G01240	AT2G01240.1	405	2.201	0.332707	1
AT2G01270	AT2G01270.1	1488	0	1	1
AT2G01290	AT2G01290.1	798	0.001	0.999308	1
AT2G01300	AT2G01300.1	471	0	1	1
AT2G01340	AT2G01340.1	648	0	1	1
AT2G01390	AT2G01390.1	1734	5.314	0.070168	0.709038
AT2G01410	AT2G01410.1	1164	0	1	1
AT2G01470	AT2G01470.1	1182	0	1	1
AT2G01500	AT2G01500.1	816	0.703	0.703515	1
AT2G01540	AT2G01540.1	543	1.23	0.540684	1
AT2G01570	AT2G01570.1	1764	14.109	8.63e-4	0.039064
AT2G01600	AT2G01600.1	1716	0.106	0.948158	1
AT2G01610	AT2G01610.1	669	6.499	0.038803	0.511085
AT2G01620	AT2G01620.1	879	0.015	0.992327	1
AT2G01670	AT2G01670.1	549	0	0.999763	1
AT2G01680	AT2G01680.1	1599	0	1	1
AT2G01690	AT2G01690.1	2232	0	1	1
AT2G01720	AT2G01720.1	1395	0	1	1
AT2G01740	AT2G01740.1	1680	7.618	0.022175	0.371418
AT2G01820	AT2G01820.1	2832	2.173	0.337344	1
AT2G01860	AT2G01860.1	1461	56.343	0	0
AT2G01913	AT2G01913.1	417	0	1	1
AT2G01918	AT2G01918.1	564	0	0.999991	1
AT2G01920	AT2G01920.1	939	1.273	0.529132	1
AT2G01950	AT2G01950.1	3432	0	1	1
AT2G01980	AT2G01980.1	3441	0.015	0.992377	1
AT2G02050	AT2G02050.1	312	0.394	0.821196	1
AT2G02090	AT2G02090.1	2292	0.841	0.656753	1
AT2G02140	AT2G02140.1	222	1.242	0.537476	1
AT2G02147	AT2G02147.1	243	0	1	1
AT2G02160	AT2G02160.1	2010	0	1	1
AT2G02230	AT2G02230.1	1011	36.411	0	0
AT2G02470	AT2G02470.1	771	0.993	0.608675	1
AT2G02510	AT2G02510.1	219	0	0.999936	1
AT2G02515	AT2G02515.1	276	0	1	1
AT2G02560	AT2G02560.2	3654	0	1	1
AT2G02750	AT2G02750.1	1842	0	1	1
AT2G02860	AT2G02860.1	1785	2.876	0.237357	1
AT2G02880	AT2G02880.1	945	2.642	0.266838	1
AT2G02950	AT2G02950.1	1320	3.421	0.180781	1
AT2G02955	AT2G02955.1	2001	9.918	0.00702	0.172533
AT2G02980	AT2G02980.1	1812	1.114	0.572905	1
AT2G03090	AT2G03090.1	762	0	1	1
AT2G03220	AT2G03220.1	1677	0.663	0.717869	1
AT2G03230	AT2G03230.1	459	4.977	0.08302	0.785396
AT2G03270	AT2G03270.1	1920	0.344	0.841993	1
AT2G03290	AT2G03290.1	642	4.582	0.10118	0.878203
AT2G03340	AT2G03340.1	1542	1.771	0.412421	1
AT2G03350	AT2G03350.1	540	0.001	0.999703	1
AT2G03410	AT2G03410.1	1047	0.021	0.989443	1
AT2G03430	AT2G03430.1	723	0.433	0.805262	1
AT2G03440	AT2G03440.1	564	2.6	0.27259100000000003	1
AT2G03450	AT2G03450.1	1956	0.035	0.982436	1
AT2G03500	AT2G03500.1	1299	1.411	0.493788	1
AT2G03510	AT2G03510.1	1071	0	1	1
AT2G03520	AT2G03520.1	1206	0.114	0.944358	1
AT2G03740	AT2G03740.1	570	0.035	0.982684	1
AT2G03750	AT2G03750.1	1056	9.807	0.007419	0.175792
AT2G03760	AT2G03760.1	981	1.4	0.496613	1
AT2G03770	AT2G03770.1	975	8.188	0.016671	0.303387
AT2G03890	AT2G03890.1	1953	0	1	1
AT2G04160	AT2G04160.1	2319	0	1	1
AT2G04220	AT2G04220.1	924	0.01	0.995153	1
AT2G04305	AT2G04305.1	1305	0	1	1
AT2G04400	AT2G04400.1	1209	0	1	1
AT2G04410	AT2G04410.1	222	2.485	0.288614	1
AT2G04450	AT2G04450.1	852	1.177	0.555045	1
AT2G04480	AT2G04480.1	744	2.782	0.248801	1
AT2G04530	AT2G04530.1	1065	7.998	0.018333	0.324549
AT2G04540	AT2G04540.1	1386	1.844	0.397625	1
AT2G04550	AT2G04550.1	774	1.317	0.517746	1
AT2G04570	AT2G04570.1	1053	0.881	0.643618	1
AT2G04660	AT2G04660.1	2598	1.289	0.525027	1
AT2G04740	AT2G04740.1	1737	0	1	1
AT2G04750	AT2G04750.1	1959	1.383	0.500809	1
AT2G04845	AT2G04845.1	657	0	1	1
AT2G04850	AT2G04850.1	1215	0	1	1
AT2G04860	AT2G04860.1	2079	0	1	1
AT2G04890	AT2G04890.1	1242	0	0.999975	1
AT2G04940	AT2G04940.1	1179	4.032	0.133218	1
AT2G05120	AT2G05120.2	3663	3.743	0.153898	1
AT2G05170	AT2G05170.1	2799	0	1	1
AT2G05260	AT2G05260.1	1077	0	1	1
AT2G05320	AT2G05320.1	1293	0	1	1
AT2G05630	AT2G05630.1	363	0	0.999818	1
AT2G05755	AT2G05755.1	1206	0	1	1
AT2G05760	AT2G05760.1	1563	0.1	0.951007	1
AT2G05790	AT2G05790.1	1419	3.051	0.217472	1
AT2G05910	AT2G05910.1	576	0	1	1
AT2G05920	AT2G05920.1	2265	0	1	1
AT2G05940	AT2G05940.1	1389	0	1	1
AT2G06005	AT2G06005.1	1068	0.49	0.782705	1
AT2G06010	AT2G06010.1	567	0.001	0.999603	1
AT2G06040	AT2G06040.1	2289	0.998	0.607142	1
AT2G06520	AT2G06520.1	351	0	1	1
AT2G06925	AT2G06925.1	447	0	1	1
AT2G06990	AT2G06990.1	2988	0	1	1
AT2G07020	AT2G07020.1	2103	0.796	0.671701	1
AT2G07040	AT2G07040.1	1944	0.259	0.878514	1
AT2G07170	AT2G07170.1	2463	5.72	0.05726	0.63492
AT2G07360	AT2G07360.1	3591	0	1	1
[truncated: 5,153 more rows]

## Sheet: 2. DE data for M2a-M1a sig
gene	symbol	cluster	avg_log2FC	pct.1	pct.2	p_val	p_val_adj	diff	DE timepoint	codeml isoform	M2a_vs_M1a_LRT	M2a_vs_M1a_padj
AT3G12080	DER,emb2738,EngA-1	PEN	2.2006676538252585	0.474	0.087	0	0	0.387	3 DAP	1	46.464	0
AT4G23110	EFC,TCO	PEN	5.064167999832205	0.162	0.004	0	0	0.158	3 DAP	1	20.505	0.00309
AT1G42980	NA	PEN	2.3139095080970833	0.303	0.021	4.830924593811852e-257	1.0509676453837684e-252	0.282	3 DAP	1	35.465	0
AT2G17900	ASHR1,SDG37	PEN	2.683484747880089	0.26	0.029	7.796936237953147e-253	1.6962234785667071e-248	0.231	3 DAP	1	19.503	0.004537
AT5G53170	FTSH11	PEN	1.7308555263626726	0.408	0.094	6.134301793693599e-201	1.3345173552180425e-196	0.31399999999999995	3 DAP	1	20.157	0.003576
AT3G03920	NA	PEN	1.3499537877659722	0.371	0.104	5.057870072306831e-148	1.1003396342303512e-143	0.267	3 DAP	1	15.517	0.021659
AT3G63410	APG1,E37,IEP37,VTE3	PEN	1.4572265122668644	0.306	0.082	6.09041961337718e-133	1.3249707868902055e-128	0.22399999999999998	3 DAP	1	15.328	0.023294
AT3G26050	NA	PEN	2.807461510706763	0.113	0.011	5.010428725572788e-128	1.09001876924836e-123	0.10200000000000001	3 DAP	1	17.998	0.007918
AT4G33510	AtDAHP2,DAHP2,DHS2	PEN	1.514579250343458	0.27	0.07	3.012543994841668e-116	6.553789460778048e-112	0.2	3 DAP	1	28.834	1.74e-4
AT2G18710	SCY1	PEN	1.9290902486427837	0.177	0.032	5.97952636490866e-115	1.300845960685879e-110	0.145	3 DAP	1	43.536	0
AT3G20210	AEP4,DELTA-VPE,DELTAVPE	PEN	-3.06116	0.096	0.515	5.0747726080200414e-114	1.10401678087476e-109	-0.419	3 DAP	1	19.275	0.004793
AT5G41020	NA	PEN	0.9733391221657677	0.518	0.218	6.761324287414361e-104	1.4709260987269942e-99	0.30000000000000004	3 DAP	1	20.001	0.003786
AT5G11270	OCP3	PEN	1.4643855623418678	0.184	0.046	8.52842184415142e-93	1.8553581721951413e-88	0.138	3 DAP	1	25.407	4.21e-4
AT4G27640	IMB4	PEN	1.0849601379701583	0.265	0.082	1.4395173534458436e-90	3.131670002421433e-86	0.183	3 DAP	1	20.556	0.00304
AT5G11540	AtGulLO3,GulLO3	PEN	2.694664113067853	0.073	0.008	6.370708737384197e-85	1.3859476858179321e-80	0.065	3 DAP	1	16.358	0.014834
AT5G57990	UBP23	PEN	0.7704362695904552	0.49	0.221	1.5787203470849782e-83	3.43450611508337e-79	0.269	3 DAP	1	17.476	0.010038
AT5G65900	RH27	PEN	0.7973298258836117	0.537	0.259	4.821159614236827e-79	1.0488432740772216e-74	0.278	3 DAP	1	13.606	0.048407
AT1G30270	ATCIPK23,CIPK23,LKS1,PKS17,SnRK3.23	PEN	0.9239120251673363	0.259	0.087	4.828108940919444e-78	1.050355100097025e-73	0.17200000000000001	3 DAP	1	19.371	0.004668
AT3G49990	NA	PEN	0.8658597496430589	0.285	0.099	6.4081207511475346e-77	1.3940866694121462e-72	0.18599999999999997	3 DAP	1	26.65	3.11e-4
AT4G35370	NA	PEN	3.378181925682284	0.04	0.003	1.0890121413263743e-76	2.3691459134555275e-72	0.037	3 DAP	1	33.848	0
AT5G14460	NA	PEN	1.236899366404165	0.207	0.058	3.6134096043729145e-75	7.860972594313276e-71	0.149	3 DAP	1	48.185	0
AT4G26900	AT-HF,HISN4	PEN	0.9326170980714085	0.252	0.09	8.543464218406758e-70	1.8586306407143901e-65	0.162	3 DAP	1	34.218	0
AT5G60040	NRPC1	PEN	0.8542830161461739	0.292	0.108	9.078739312452016e-70	1.975079737423936e-65	0.184	3 DAP	1	14.548	0.032823
AT4G38980	NA	PEN	1.668311900191494	0.12	0.025	4.64547116439775e-68	1.0106222518147304e-63	0.095	3 DAP	1	14.182	0.038083
AT2G02230	AtPP2-B1,PP2-B1	PEN	0.7147743068848139	0.153	0.041	6.081885152087687e-67	1.3231141148366763e-62	0.11199999999999999	3 DAP	1	36.411	0
AT1G21160	NA	PEN	0.6764858619107507	0.529	0.268	1.203583391425946e-63	2.6183956680471456e-59	0.261	3 DAP	1	17.38	0.010358
AT1G70760	CRR23,NdhL	PEN	3.6805776013835967	0.03	0.001	9.267383057567916e-63	2.0161191841739e-58	0.028999999999999998	3 DAP	1	14.247	0.037432
AT3G57200	NA	PEN	2.201140058231768	0.072	0.01	2.246165984614654e-62	4.8865340995291796e-58	0.062	3 DAP	1	19.447	0.004565
AT3G59550	ATRAD21.2,ATSYN3,SYN3	PEN	1.6197038941780646	0.093	0.019	2.3048569402328817e-62	5.0142162734766344e-58	0.074	3 DAP	1	18.029	0.007861
AT2G43900	5PTase12	PEN	0.9257661586225302	0.195	0.064	1.6224509127831872e-59	3.5296419607598236e-55	0.131	3 DAP	1	26.445	3.11e-4
AT3G49650	NA	PEN	1.0832612441617266	0.134	0.039	2.095815106817476e-57	4.5594457648814195e-53	0.095	3 DAP	1	48.916	0
AT4G22670	AtHip1,HIP1,TPR11	PEN	0.7976776585531727	0.297	0.129	2.0393980800389084e-54	4.4367105231246455e-50	0.16799999999999998	3 DAP	1	21.713	0.001941
AT5G03555	AtNCS1,NCS1,PLUTO	PEN	1.3413422250214597	0.096	0.021	1.426847359820785e-52	3.104106431290118e-48	0.075	3 DAP	1	57.024	0
AT5G56290	ATPEX5,EMB2790,PEX5	PEN	0.8054336928080948	0.197	0.072	5.12397900507735e-51	1.1147216325545775e-46	0.125	3 DAP	1	20.26	0.003447
AT5G53770	TRL	PEN	0.7551971943034944	0.198	0.073	5.774529989098557e-50	1.2562489991283911e-45	0.125	3 DAP	1	27.621	1.74e-4
AT1G32930	AtGALT31A,GALT31A	PEN	-4.11626	0.006	0.188	1.0277568240815588e-46	2.235884970789431e-42	-0.182	3 DAP	1	15.388	0.022806
AT1G80170	NA	PEN	1.0925778934412576	0.099	0.027	4.363638006625459e-40	9.493094483413686e-36	0.072	3 DAP	1	51.182	0
AT1G31190	IMPL1	PEN	1.14715	0.106	0.029	1.6457416057769846e-39	3.58031086336783e-35	0.077	3 DAP	1	23.037	0.001154
AT1G65730	YSL7	PEN	-4.93164	0.006	0.153	2.4766480775232787e-38	5.3879478926518924e-34	-0.147	3 DAP	1	15.932	0.017984
AT5G12860	DiT1	PEN	0.6339382150570299	0.178	0.073	6.162476451399456e-36	1.3406467520019516e-31	0.105	3 DAP	1	26.556	3.11e-4
AT2G37520	NA	PEN	0.5081207735011558	0.205	0.091	2.1673731180613606e-35	4.7151202183424904e-31	0.11399999999999999	3 DAP	1	49.702	0
AT1G78050	PGM	PEN	1.528958076598129	0.059	0.014	7.947656265333157e-34	1.7290126205232282e-29	0.045	3 DAP	1	18.467	0.006675
AT5G58480	NA	PEN	0.9683520019149845	0.104	0.032	9.866179547594373e-34	2.1463873605791558e-29	0.072	3 DAP	1	25.763	4.21e-4
AT3G60790	NA	PEN	3.05384	0.018	0.002	7.188986291843535e-30	1.5639639677905612e-25	0.016	3 DAP	1	23.568	9.7e-4
AT4G39840	NA	PEN	-3.01849	0.022	0.149	5.895286869372389e-29	1.2825196584319631e-24	-0.127	3 DAP	1	21.761	0.001941
AT2G01570	RGA,RGA1,RGA24	PEN	-3.23044	0.014	0.123	1.3208071106912998e-28	2.873415869308923e-24	-0.109	3 DAP	1	14.109	0.039064
AT2G25930	ELF3,PYK20	PEN	0.29577781372516293	0.321	0.166	3.233715009466783e-28	7.034947003094986e-24	0.155	3 DAP	1	16.496	0.014089
AT4G22960	NA	PEN	3.920718166189218	0.013	0.001	3.277564622499566e-28	7.130341836247806e-24	0.012	3 DAP	1	28.279	1.74e-4
AT5G59600	NA	PEN	1.6313666026459508	0.043	0.009	2.30970235963012e-27	5.024757483375326e-23	0.033999999999999996	3 DAP	1	19.29	0.004793
AT4G25020	NA	PEN	0.6768741096992044	0.118	0.044	4.264028805359557e-26	9.276394666059716e-22	0.074	3 DAP	1	18.299	0.007085
AT5G53920	PRMA	PEN	1.5682566082371454	0.048	0.011	9.699394367114559e-25	2.1101032445657722e-20	0.037000000000000005	3 DAP	1	16.875	0.01222
AT5G15820	NA	PEN	1.247492432390903	0.066	0.021	1.59351073769986e-24	3.466682609866045e-20	0.045	3 DAP	1	13.595	0.048417
AT5G55660	NA	PEN	0.39758933057101276	0.694	0.53	9.181117813080456e-24	1.9973521802356533e-19	0.16399999999999992	3 DAP	1	16.764	0.012795
AT3G49320	NA	PEN	1.0585036102823575	0.055	0.014	2.7074660055718656e-23	5.890092295121594e-19	0.041	3 DAP	1	19.468	0.004537
AT3G49725	NA	PEN	0.7543068223862792	0.096	0.036	1.0239930899938592e-22	2.2276969672816408e-18	0.060000000000000005	3 DAP	1	28.514	1.74e-4
AT5G05940	ATROPGEF5,ROPGEF5	PEN	1.670390307182278	0.02	0.002	2.6439277313740854e-22	5.751864779604323e-18	0.018000000000000002	3 DAP	1	14.84	0.029143
AT5G63010	NA	PEN	1.0481700272483438	0.055	0.016	3.916575245966384e-22	8.520509447599869e-18	0.039	3 DAP	1	21.519	0.002057
AT2G34370	DYW3	PEN	3.435787728426307	0.01	0.001	5.527215151819011e-22	1.202445656278226e-17	0.009	3 DAP	1	33.699	0
AT1G76570	AtLHCB7,LHCB7	PEN	0.544805	0.084	0.032	6.757463362334345e-21	1.4700861544758368e-16	0.052000000000000005	3 DAP	1	22.678	0.0013
AT2G28830	AtPUB12,PUB12	PEN	0.736148	0.07	0.027	1.6907261902538746e-17	3.6781748268973043e-13	0.043	3 DAP	1	57.506	0
AT3G15355	PFU1,UBC25	PEN	0.4087339421212419	0.11	0.056	8.562484813601035e-16	1.8627685711989052e-11	0.054	3 DAP	1	17.321	0.010575
AT1G72180	CEPR2	PEN	-4.21105	0.006	0.074	1.2469580825216878e-15	2.7127573085259317e-11	-0.068	3 DAP	1	16.411	0.014571
AT5G39960	EngA-2	PEN	0.462688	0.102	0.047	1.3424909290497325e-15	2.9205890161476933e-11	0.055	3 DAP	1	20.831	0.002751
AT5G67470	ATFH6,FH6	PEN	-2.96718	0.017	0.083	4.008533285157199e-15	8.720564161859487e-11	-0.066	3 DAP	1	18.188	0.007349
AT3G24340	CHR40,CLSY4	PEN	-2.297	0.008	0.066	1.1950607750367494e-14	2.599854716092448e-10	-0.058	3 DAP	1	18.798	0.005763
AT2G23520	NA	PEN	-4.60765	0.002	0.055	2.0657696657564403e-14	4.494081907853136e-10	-0.053	3 DAP	1	34.758	0
AT1G06760	H1.1,HON1	PEN	0.244752	0.321	0.217	2.8515516489471134e-14	6.203550612284445e-10	0.10400000000000001	3 DAP	1	16.197	0.015987
AT4G37250	NA	PEN	-2.94758	0.008	0.06	3.672417696503419e-14	7.989344698743187e-10	-0.052	3 DAP	1	17.298	0.010607
AT1G75000	ELO3	PEN	0.9661885325733066	0.04	0.013	4.471749224902395e-14	9.728290438775161e-10	0.027000000000000003	3 DAP	1	13.812	0.044556
AT1G06050	NA	PEN	0.34159610716191935	0.073	0.032	6.07897725622394e-13	1.3224815020915182e-8	0.040999999999999995	3 DAP	1	13.809	0.044556
AT4G39690	MIC60	PEN	0.26306017729053033	0.145	0.081	1.1271881183192371e-12	2.4521977514035002e-8	0.064	3 DAP	1	14.357	0.035667
AT5G67350	NA	PEN	-3.39643	0.004	0.052	4.4878328420345356e-11	9.763280347846133e-7	-0.048	3 DAP	1	50.87	0
AT4G19191	NA	PEN	2.028101915954518	0.015	0.002	9.504574001683599e-11	2.067720074066267e-6	0.013	3 DAP	1	14.702	0.030816
AT3G04850	NA	PEN	0.7474848343203702	0.054	0.026	2.812110858708652e-10	6.117747173120672e-6	0.028	3 DAP	1	17.114	0.011256
AT3G25060	MEF25	PEN	1.2361674408060566	0.018	0.004	3.8208156525965885e-10	8.312184452223878e-6	0.013999999999999999	3 DAP	1	14.992	0.027187
AT4G33140	NA	PEN	0.13350113679178355	0.116	0.066	1.287647402309974e-9	2.8012769237253484e-5	0.05	3 DAP	1	22.907	0.001229
AT1G09155	AtPP2-B15,PP2-B15	PEN	-3.85278	0.001	0.031	2.4471938477063995e-9	5.323870215685272e-5	-0.03	3 DAP	1	13.919	0.042732
AT2G24830	NA	PEN	0.1023063970387108	0.108	0.061	5.834960240758983e-9	1.269395600377117e-4	0.047	3 DAP	1	18.756	0.005845
AT5G01310	APTX	PEN	0.21048088330537817	0.081	0.044	9.950251097440077e-9	2.1646771262480885e-4	0.037000000000000005	3 DAP	1	30.029	0
AT1G45231	TGS1	PEN	-0.145862	0.147	0.1	7.326211994922445e-7	0.015938174194953778	0.046999999999999986	3 DAP	2	17.132	0.01123
AT1G71730	NA	PEN	0.16132455503934873	0.054	0.03	1.280096721249312e-6	0.027848504170778783	0.024	3 DAP	1	18.207	0.007349
AT4G21326	ATSBT3.12,SBT3.12	PEN	-2.38848	0.015	0.052	1.961001090333112e-6	0.0426616	-0.037	3 DAP	1	18.788	0.005763
AT1G55880	NA	PEN	0.3250988863881066	0.05	0.024	2.0119758379183005e-6	0.0437705	0.026000000000000002	3 DAP	1	30.705	0
AT1G68050	ADO3,FKF1	PEN	-1.72582	0.04	0.09	6.9310266936331355e-6	0.15078448571998887	-0.05	3 DAP	1	14.554	0.032823
AT4G25180	NA	PEN	-1.78724	0.038	0.078	8.029046374320937e-6	0.174672	-0.04	3 DAP	1	71.769	0
AT2G29640	JOSL	PEN	0.14508493649516918	0.057	0.034	9.504732891396282e-6	0.20677546405232614	0.023	3 DAP	1	21.501	0.002057
AT5G46640	AHL8	PEN	-1.13796	0.002	0.019	1.4461405438743246e-4	1	-0.017	3 DAP	1	17.092	0.01128
AT4G38170	FRS9	PEN	0.1518349578381195	0.051	0.032	1.776246295261748e-4	1	0.018999999999999996	3 DAP	1	22.787	0.001229
AT2G32780	ATUBP1,UBP1	PEN	-2.95362	0.003	0.019	2.0843765592762405e-4	1	-0.016	3 DAP	1	25.796	4.21e-4
AT2G42840	PDF1	PEN	-2.11213	0.005	0.03	2.2293695183974528e-4	1	-0.025	3 DAP	1	23.673	8.63e-4
AT2G18245	NA	PEN	-0.143094	0.068	0.045	9.076383288403503e-4	1	0.023000000000000007	3 DAP	1	19.253	0.004817
AT1G10720	NA	PEN	-0.440398	0.156	0.129	0.00217209	1	0.026999999999999996	3 DAP	1	16.638	0.013376
AT4G02100	NA	PEN	-2.38908	0.008	0.023	0.00375588	1	-0.015	3 DAP	1	19.88	0.003992
AT4G16060	NA	PEN	-1.36618	0.053	0.083	0.0038727	1	-0.03	3 DAP	1	23.893	7.8e-4
AT3G44260	AtCAF1a,CAF1a	PEN	-1.75404	0.022	0.047	0.0045618	1	-0.025	3 DAP	1	16.707	0.013084
AT1G09155	AtPP2-B15,PP2-B15	ii1	2.9622257995101027	0.126	0.014	1.2348021966345984e-233	2.6863121787785687e-229	0.112	3 DAP	1	13.919	0.042732
AT4G37250	NA	ii1	1.3950931150366737	0.14	0.044	3.340712734993534e-92	7.267720554978433e-88	0.096	3 DAP	1	17.298	0.010607
AT4G30210	AR2,ATR2	ii1	0.6950627543610701	0.245	0.126	1.3536583965348588e-61	2.944883841661585e-57	0.119	3 DAP	2	15.691	0.02017
AT3G20210	AEP4,DELTA-VPE,DELTAVPE	ii1	-0.524272	0.628	0.471	6.707539067143946e-43	1.4592251240571655e-38	0.15700000000000003	3 DAP	1	19.275	0.004793
AT5G11770	NA	ii1	0.688349	0.19	0.101	1.2689711871332865e-42	2.760646817608465e-38	0.089	3 DAP	1	23.212	0.001073
AT5G55660	NA	ii1	-0.656683	0.474	0.549	7.326633096901561e-42	1.5939090302309346e-37	-0.075	3 DAP	1	16.764	0.012795
AT4G21326	ATSBT3.12,SBT3.12	ii1	0.6890069629515041	0.094	0.043	4.762905379955018e-29	1.0361700654092141e-24	0.051000000000000004	3 DAP	1	18.788	0.005763
AT2G25930	ELF3,PYK20	ii1	-1.10421	0.112	0.184	3.754772261462393e-23	8.168507054811437e-19	-0.072	3 DAP	1	16.496	0.014089
AT1G70160	NA	ii1	0.5641333663661385	0.111	0.063	2.7493279992525615e-21	5.981163062373948e-17	0.048	3 DAP	1	15.527	0.021659
AT5G41020	NA	ii1	-0.742563	0.176	0.243	1.1306627294660144e-20	2.459756767953314e-16	-0.067	3 DAP	1	20.001	0.003786
AT1G21160	NA	ii1	-0.68911	0.225	0.291	1.4748013094860918e-20	3.2084302487869928e-16	-0.066	3 DAP	1	17.38	0.010358
AT3G12080	DER,emb2738,EngA-1	ii1	-1.12927	0.062	0.114	8.528810641293926e-19	1.8554427550134936e-14	-0.052	3 DAP	1	46.464	0
ATMG00160	COX2	ii1	0.6002163072380111	0.098	0.056	1.496525982070949e-17	3.2556922739953494e-13	0.042	3 DAP	1	37.815	0
AT2G17900	ASHR1,SDG37	ii1	-2.85347	0.007	0.047	1.1568310063690448e-16	2.516685854355857e-12	-0.04	3 DAP	1	19.503	0.004537
AT3G44260	AtCAF1a,CAF1a	ii1	0.7010628667833592	0.077	0.041	8.498109641228564e-16	1.8487637524492742e-11	0.036	3 DAP	1	16.707	0.013084
AT1G42980	NA	ii1	-7.63608	0.001	0.041	4.982639991010518e-13	1.0839733300443381e-8	-0.04	3 DAP	1	35.465	0
AT5G65900	RH27	ii1	-0.638796	0.23	0.281	6.973718718980814e-13	1.5171325073142762e-8	-0.051	3 DAP	1	13.606	0.048407
AT1G72180	CEPR2	ii1	-1.25217	0.04	0.075	1.4196719968310328e-12	3.088496429105912e-8	-0.035	3 DAP	1	16.411	0.014571
AT5G60040	NRPC1	ii1	-0.889704	0.082	0.124	5.702296896658083e-11	1.240534689867966e-6	-0.042	3 DAP	1	14.548	0.032823
AT2G43900	5PTase12	ii1	-0.866667	0.047	0.074	1.6302508736928474e-8	3.546610775718789e-4	-0.027	3 DAP	1	26.445	3.11e-4
AT5G58530	NA	ii1	0.36241485522202677	0.034	0.019	1.810499104703068e-8	3.9387408022815247e-4	0.015000000000000003	3 DAP	1	15.138	0.025451
AT5G11540	AtGulLO3,GulLO3	ii1	-3.70807	0.001	0.013	1.3430894189135462e-7	0.00292189	-0.012	3 DAP	1	16.358	0.014834
AT3G49650	NA	ii1	-1.16965	0.026	0.047	1.637894422585368e-7	0.00356324	-0.021	3 DAP	1	48.916	0
AT1G80170	NA	ii1	-1.63153	0.014	0.033	1.7118015784298118e-7	0.00372402	-0.019	3 DAP	1	51.182	0
AT3G20790	NA	ii1	0.1766345796032982	0.103	0.07	1.7271858320979092e-7	0.00375749	0.033	3 DAP	1	20.895	0.002694
AT1G32930	AtGALT31A,GALT31A	ii1	-0.683686	0.151	0.183	2.1239403757342647e-7	0.00462063	-0.032	3 DAP	1	15.388	0.022806
AT4G03550	ATGSL05,ATGSL5,EED3,GSL05,GSL5,PMR4	ii1	0.11010029620521355	0.111	0.082	4.452860604823348e-7	0.0096872	0.028999999999999998	3 DAP	1	18.051	0.007802
AT3G04850	NA	ii1	-1.61442	0.013	0.029	4.706007073258596e-7	0.010237918387874077	-0.016	3 DAP	1	17.114	0.011256
AT4G23110	EFC,TCO	ii1	-2.53748	0.002	0.013	1.2936786494359373e-6	0.028143979018478815	-0.011	3 DAP	1	20.505	0.00309
AT1G71730	NA	ii1	0.3972329112857582	0.047	0.029	6.676565296454462e-6	0.14524867802436683	0.018	3 DAP	1	18.207	0.007349
AT2G37520	NA	ii1	-0.626012	0.076	0.101	1.6102304748140242e-5	0.350306	-0.025	3 DAP	1	49.702	0
AT4G39840	NA	ii1	-0.730264	0.123	0.146	2.9221018035797092e-5	0.6357032473687657	-0.023	3 DAP	1	21.761	0.001941
AT1G76570	AtLHCB7,LHCB7	ii1	-0.976078	0.019	0.037	3.677247107022046e-5	0.7999851081326461	-0.018	3 DAP	1	22.678	0.0013
AT5G53170	FTSH11	ii1	-0.685933	0.09	0.113	7.876945119065944e-5	1	-0.023	3 DAP	1	20.157	0.003576
AT3G49990	NA	ii1	-0.525454	0.091	0.111	1.2961593312704934e-4	1	-0.02	3 DAP	1	26.65	3.11e-4
AT2G02230	AtPP2-B1,PP2-B1	ii1	-1.58727	0.032	0.049	2.7491832625707103e-4	1	-0.017	3 DAP	1	36.411	0
AT3G49320	NA	ii1	-1.09923	0.009	0.018	5.694499411588058e-4	1	-0.009	3 DAP	1	19.468	0.004537
AT5G67350	NA	ii1	-0.810075	0.039	0.051	8.848938782266905e-4	1	-0.012	3 DAP	1	50.87	0
AT3G26050	NA	ii1	0.18104379226665746	0.023	0.016	9.029540882528148e-4	1	0.007	3 DAP	1	17.998	0.007918
AT5G14460	NA	ii1	-0.611451	0.053	0.068	0.00119687	1	-0.015	3 DAP	1	48.185	0
AT5G46550	NA	ii1	-0.66272	0.06	0.074	0.00130971	1	-0.014	3 DAP	1	17.264	0.010698
AT3G59550	ATRAD21.2,ATSYN3,SYN3	ii1	-1.06073	0.015	0.024	0.00177142	1	-0.009	3 DAP	1	18.029	0.007861
AT5G11270	OCP3	ii1	-0.67001	0.038	0.055	0.00179717	1	-0.017	3 DAP	1	25.407	4.21e-4
AT3G57200	NA	ii1	-1.03013	0.008	0.014	0.00200844	1	-0.006	3 DAP	1	19.447	0.004565
AT3G49725	NA	ii1	-0.70637	0.031	0.04	0.00233	1	-0.009	3 DAP	1	28.514	1.74e-4
AT4G38980	NA	ii1	-0.758282	0.02	0.031	0.00250639	1	-0.011	3 DAP	1	14.182	0.038083
AT3G57400	NA	ii1	-1.24863	0.006	0.015	0.0026746	1	-0.009	3 DAP	1	21.671	0.002015
AT5G67470	ATFH6,FH6	ii1	-0.430901	0.068	0.081	0.00406225	1	-0.013	3 DAP	1	18.188	0.007349
AT5G53770	TRL	ii1	-0.550091	0.066	0.081	0.00628797	1	-0.015	3 DAP	1	27.621	1.74e-4
AT1G55880	NA	ii1	-0.169741	0.029	0.025	0.00735114	1	0.004	3 DAP	1	30.705	0
AT1G30270	ATCIPK23,CIPK23,LKS1,PKS17,SnRK3.23	oi1	-2.18202	0.024	0.136	2.5331298155457342e-157	5.510823913719745e-153	-0.112	3 DAP	1	19.371	0.004668
AT3G20210	AEP4,DELTA-VPE,DELTAVPE	oi1	-2.40552	0.439	0.524	7.862439564047409e-143	1.7104737271585138e-138	-0.085	3 DAP	1	19.275	0.004793
AT1G72180	CEPR2	oi1	-2.4154	0.016	0.101	4.687637024484785e-129	1.019795434676665e-124	-0.085	3 DAP	1	16.411	0.014571
AT4G37250	NA	oi1	-2.22139	0.013	0.082	1.7098244408469385e-97	3.7197230710625147e-93	-0.069	3 DAP	1	17.298	0.010607
AT2G02230	AtPP2-B1,PP2-B1	oi1	-2.63075	0.011	0.067	4.470069185400078e-71	9.72463551283787e-67	-0.056	3 DAP	1	36.411	0
AT1G09155	AtPP2-B15,PP2-B15	oi1	-4.08933	0.002	0.045	2.9750460578820264e-66	6.472212698922349e-62	-0.043	3 DAP	1	13.919	0.042732
AT4G21326	ATSBT3.12,SBT3.12	oi1	-1.77941	0.017	0.07	5.2775414576570046e-65	1.1481291441132814e-60	-0.053	3 DAP	1	18.788	0.005763
AT5G11770	NA	oi1	-0.538093	0.07	0.139	6.523843008657756e-53	1.419262046533495e-48	-0.069	3 DAP	1	23.212	0.001073
AT1G42980	NA	oi1	-4.06329	0.006	0.052	4.842936544793226e-51	1.0535808453197663e-46	-0.046	3 DAP	1	35.465	0
AT2G42840	PDF1	oi1	-2.82275	0.007	0.042	1.5058127687082808e-40	3.2758956783248647e-36	-0.035	3 DAP	1	23.673	8.63e-4
AT3G44260	AtCAF1a,CAF1a	oi1	-1.24866	0.021	0.06	7.176944684368264e-37	1.5613443160843158e-32	-0.039	3 DAP	1	16.707	0.013084
AT5G57990	UBP23	oi1	-0.168113	0.182	0.265	5.921234044915517e-34	1.2881644664713707e-29	-0.083	3 DAP	1	17.476	0.010038
AT4G39840	NA	oi1	-0.542856	0.104	0.165	1.447222395560698e-32	3.148432321542298e-28	-0.061	3 DAP	1	21.761	0.001941
AT1G75000	ELO3	oi1	-3.5974	0.001	0.021	7.630913773296201e-32	1.6601052913805883e-27	-0.02	3 DAP	1	13.812	0.044556
AT1G65730	YSL7	oi1	-0.538693	0.106	0.167	1.2084094234109185e-31	2.6288947006304534e-27	-0.061	3 DAP	1	15.932	0.017984
AT3G63410	APG1,E37,IEP37,VTE3	oi1	-0.399277	0.062	0.111	2.2190607374277407e-31	4.82756663427405e-27	-0.049	3 DAP	1	15.328	0.023294
AT1G78050	PGM	oi1	-2.15637	0.003	0.023	2.585907726609145e-30	5.625642259238196e-26	-0.02	3 DAP	1	18.467	0.006675
AT3G57400	NA	oi1	-2.36175	0.003	0.02	4.5789002677786016e-30	9.961397532552348e-26	-0.017	3 DAP	1	21.671	0.002015
AT4G33510	AtDAHP2,DAHP2,DHS2	oi1	-0.419452	0.052	0.096	2.956880731108881e-29	6.432694030527371e-25	-0.044	3 DAP	1	28.834	1.74e-4
AT2G01570	RGA,RGA1,RGA24	oi1	-0.351861	0.087	0.135	5.140535166669824e-26	1.1183234255090201e-21	-0.048	3 DAP	1	14.109	0.039064
AT4G02100	NA	oi1	-1.51165	0.008	0.03	7.619417109090408e-26	1.6576041920826183e-21	-0.022	3 DAP	1	19.88	0.003992
AT5G67470	ATFH6,FH6	oi1	-0.483208	0.053	0.094	8.449554218400383e-26	1.8382005202130032e-21	-0.041	3 DAP	1	18.188	0.007349
AT4G22670	AtHip1,HIP1,TPR11	oi1	-0.214028	0.105	0.157	2.2908525709459166e-23	4.983749768092841e-19	-0.052	3 DAP	1	21.713	0.001941
AT5G12860	DiT1	oi1	-0.311447	0.053	0.092	5.708046754581601e-22	1.2417855714592273e-17	-0.039	3 DAP	1	26.556	3.11e-4
AT5G67350	NA	oi1	1.066718777782926	0.067	0.039	1.462793486969127e-21	3.182307230901336e-17	0.028000000000000004	3 DAP	1	50.87	0
AT3G26050	NA	oi1	-1.6955	0.005	0.023	6.0155084635456876e-21	1.3086738662443642e-16	-0.018	3 DAP	1	17.998	0.007918
AT2G28830	AtPUB12,PUB12	oi1	-0.90021	0.016	0.037	8.432218187691283e-21	1.8344290667322387e-16	-0.021	3 DAP	1	57.506	0
AT4G23110	EFC,TCO	oi1	-2.20831	0.002	0.017	3.9844810643469536e-20	8.668238555486797e-16	-0.015	3 DAP	1	20.505	0.00309
AT4G33140	NA	oi1	-0.305028	0.049	0.08	2.5165411247828584e-19	5.474735216965109e-15	-0.031	3 DAP	1	22.907	0.001229
AT5G56290	ATPEX5,EMB2790,PEX5	oi1	-0.191151	0.057	0.091	7.577055470487693e-19	1.6483884176045977e-14	-0.034	3 DAP	1	20.26	0.003447
ATMG00160	COX2	oi1	-0.496217	0.043	0.073	9.709099474508997e-19	2.112214590679432e-14	-0.03	3 DAP	1	37.815	0
AT5G11540	AtGulLO3,GulLO3	oi1	-1.61345	0.003	0.015	4.745323356036258e-14	1.032345096105688e-9	-0.012	3 DAP	1	16.358	0.014834
AT3G14067	SASP	oi1	-0.209704	0.099	0.135	6.15441171328394e-14	1.3388922682249212e-9	-0.036	3 DAP	1	21.477	0.002126
AT5G11270	OCP3	oi1	-0.101205	0.04	0.06	8.22317042596249e-14	1.7889507261681398e-9	-0.02	3 DAP	1	25.407	4.21e-4
AT2G18710	SCY1	oi1	-0.315305	0.026	0.047	1.937458534435513e-13	4.214941041664459e-9	-0.021	3 DAP	1	43.536	0
AT4G39690	MIC60	oi1	-0.166214	0.064	0.096	2.7564785422960253e-13	5.996719068765003e-9	-0.032	3 DAP	1	14.357	0.035667
AT3G49725	NA	oi1	-0.334339	0.026	0.047	3.0867985359125887e-13	6.715330214877837e-9	-0.021	3 DAP	1	28.514	1.74e-4
AT1G52340	ABA2,ATABA2,ATSDR1,GIN1,ISI4,SDR1,SIS4,SRE1	oi1	-0.680539	0.016	0.032	9.899650097900214e-13	2.1536688787981916e-8	-0.016	3 DAP	1	43.39	0
AT1G68050	ADO3,FKF1	oi1	0.83614	0.105	0.077	1.5879872468983294e-12	3.4546662556273155e-8	0.027999999999999997	3 DAP	1	14.554	0.032823
AT1G70160	NA	oi1	-0.139192	0.055	0.079	1.7290983562910683e-12	3.761653474111219e-8	-0.024	3 DAP	1	15.527	0.021659
AT5G51260	NA	oi1	-0.540535	0.016	0.032	5.828190701140892e-12	1.267922887033201e-7	-0.016	3 DAP	1	19.624	0.00442
AT4G25020	NA	oi1	-0.104777	0.035	0.055	8.646577505005683e-12	1.8810629362139862e-7	-0.02	3 DAP	1	18.299	0.007085
AT1G71730	NA	oi1	-0.366674	0.019	0.039	1.0669576691326126e-11	2.3211664091979986e-7	-0.02	3 DAP	1	18.207	0.007349
AT3G60080	BTL13	oi1	-0.303633	0.016	0.028	1.5140773989916747e-10	3.2938753815063884e-6	-0.012	3 DAP	1	19.019	0.005292
AT3G57200	NA	oi1	-0.659268	0.007	0.017	5.159116259978016e-10	1.1223657423582174e-5	-0.01	3 DAP	1	19.447	0.004565
AT5G03555	AtNCS1,NCS1,PLUTO	oi1	-0.370614	0.016	0.03	1.7592328629948848e-9	3.8272110934453717e-5	-0.014	3 DAP	1	57.024	0
AT4G27640	IMB4	oi1	0.11233249170151005	0.075	0.1	4.84440841733406e-9	1.0539010511910247e-4	-0.025	3 DAP	1	20.556	0.00304
AT1G31190	IMPL1	oi1	-0.250235	0.024	0.039	2.019615989521435e-8	4.393674585203882e-4	-0.015	3 DAP	1	23.037	0.001154
AT3G24340	CHR40,CLSY4	oi1	0.6670421724953313	0.073	0.058	1.1020369110692846e-7	0.00239748	0.014999999999999993	3 DAP	1	18.798	0.005763
AT2G43900	5PTase12	oi1	0.1478534328550547	0.058	0.077	1.8288427959784246e-7	0.00397865	-0.019	3 DAP	1	26.445	3.11e-4
AT5G58530	NA	oi1	-0.252524	0.014	0.024	2.4775239064651306e-7	0.00538985	-0.01	3 DAP	1	15.138	0.025451
AT5G14460	NA	oi1	0.10949215232933196	0.055	0.073	5.566565693941933e-7	0.012110063667170674	-0.018	3 DAP	1	48.185	0
AT5G55660	NA	oi1	0.24614503220343176	0.53	0.543	5.794198917523257e-7	0.012605279745071847	-0.013	3 DAP	1	16.764	0.012795
AT5G63010	NA	oi1	-0.213857	0.012	0.021	6.737136162607936e-7	0.014656639721753564	-0.009	3 DAP	1	21.519	0.002057
AT2G01860	CYK8,EMB975	oi1	-0.12598	0.028	0.04	1.1599078870581886e-6	0.025233796082950895	-0.012	3 DAP	1	56.343	0
AT1G47310	NA	oi1	-0.127044	0.028	0.042	2.4063900539026802e-6	0.052351015622652805	-0.014	3 DAP	1	14.442	0.034395
AT1G76570	AtLHCB7,LHCB7	oi1	-0.104371	0.027	0.038	2.9333628500124284e-6	0.0638153	-0.011	3 DAP	1	22.678	0.0013
AT5G58480	NA	oi1	-0.14052	0.027	0.041	6.673800144304829e-6	0.14518852213935157	-0.014	3 DAP	1	25.763	4.21e-4
AT5G15820	NA	oi1	-0.13082	0.017	0.027	1.1517226436237257e-5	0.25055726112034155	-0.01	3 DAP	1	13.595	0.048417
AT5G65900	RH27	oi1	0.11846819406859965	0.245	0.29	1.1822620388910437e-5	0.2572011065607466	-0.045	3 DAP	1	13.606	0.048407
AT5G53920	PRMA	oi1	-0.422219	0.008	0.016	1.3591892243250614e-5	0.2956916157519171	-0.008	3 DAP	1	16.875	0.01222
AT1G80170	NA	oi1	1.2258426222738157	0.038	0.026	1.5585237091357717e-5	0.3390568329224871	0.012	3 DAP	1	51.182	0
AT1G32930	AtGALT31A,GALT31A	oi1	0.27457788698318053	0.189	0.173	5.544292227712532e-4	1	0.016000000000000014	3 DAP	1	15.388	0.022806
AT4G26900	AT-HF,HISN4	oi1	0.3206713121569388	0.09	0.103	7.736522767510528e-4	1	-0.013	3 DAP	1	34.218	0
AT3G20790	NA	oi1	0.11647049750677052	0.064	0.08	9.738565109371677e-4	1	-0.016	3 DAP	1	20.895	0.002694
AT5G26570	ATGWD3,OK1,PWD	oi1	0.25165450035416403	0.136	0.163	0.00110425	1	-0.027	3 DAP	1	13.625	0.048407
AT5G01310	APTX	oi1	0.15570529442805947	0.039	0.05	0.00191736	1	-0.011	3 DAP	1	30.029	0
AT5G46550	NA	oi1	0.24259125555864092	0.065	0.076	0.00281772	1	-0.011	3 DAP	1	17.264	0.010698
AT3G20210	AEP4,DELTA-VPE,DELTAVPE	ii2	3.6316388421348744	0.98	0.453	0	0	0.5269999999999999	3 DAP	1	19.275	0.004793
AT1G65730	YSL7	ii2	1.7363897202373608	0.36	0.127	1.861362441305397e-154	4.049393991059891e-150	0.23299999999999998	3 DAP	1	15.932	0.017984
AT1G32930	AtGALT31A,GALT31A	ii2	1.5919128787406727	0.406	0.16	6.84198262890596e-146	1.4884733209184917e-141	0.24600000000000002	3 DAP	1	15.388	0.022806
AT5G67350	NA	ii2	1.5995878745808436	0.137	0.042	2.922456312152304e-64	6.357803707087337e-60	0.095	3 DAP	1	50.87	0
AT2G01570	RGA,RGA1,RGA24	ii2	1.285788632290094	0.236	0.108	2.003244414691001e-56	4.358058224160273e-52	0.128	3 DAP	1	14.109	0.039064
AT3G44260	AtCAF1a,CAF1a	ii2	1.5277998864131792	0.11	0.04	9.286276569029753e-30	2.0202294675924227e-25	0.07	3 DAP	1	16.707	0.013084
AT4G03550	ATGSL05,ATGSL5,EED3,GSL05,GSL5,PMR4	ii2	1.1774488271418029	0.16	0.08	1.7151158000922414e-28	3.731234423100671e-24	0.08	3 DAP	1	18.051	0.007802
AT1G09155	AtPP2-B15,PP2-B15	ii2	1.5245789791571989	0.07	0.026	4.043659726021112e-24	8.796981733958929e-20	0.044	3 DAP	1	13.919	0.042732
AT4G39840	NA	ii2	-1.32463	0.064	0.149	1.0570475301614615e-23	2.2996069018662596e-19	-0.085	3 DAP	1	21.761	0.001941
AT3G57400	NA	ii2	1.9756421168531255	0.04	0.012	5.091960885669028e-23	1.107756090677297e-18	0.028	3 DAP	1	21.671	0.002015
AT1G06760	H1.1,HON1	ii2	-0.910794	0.138	0.229	6.138824040799264e-17	1.3355011700758798e-12	-0.091	3 DAP	1	16.197	0.015987
AT5G67470	ATFH6,FH6	ii2	0.790445	0.128	0.076	1.975028282962489e-14	4.2966740295848945e-10	0.052000000000000005	3 DAP	1	18.188	0.007349
AT1G68050	ADO3,FKF1	ii2	-1.05165	0.045	0.091	2.855711441938037e-11	6.2126002419362e-7	-0.046	3 DAP	1	14.554	0.032823
AT3G14067	SASP	ii2	0.6456316175323215	0.173	0.117	1.0678310457100014e-10	2.323066439942108e-6	0.056	3 DAP	1	21.477	0.002126
AT4G37250	NA	ii2	-1.19377	0.023	0.06	6.21261503064335e-10	1.3515543999164607e-5	-0.037	3 DAP	1	17.298	0.010607
AT2G17900	ASHR1,SDG37	ii2	-1.54408	0.012	0.044	1.5149938490289385e-9	3.2958691185624555e-5	-0.032	3 DAP	1	19.503	0.004537
AT3G04850	NA	ii2	-1.90273	0.006	0.029	3.378734362585368e-8	7.350436605804469e-4	-0.023	3 DAP	1	17.114	0.011256
AT2G25930	ELF3,PYK20	ii2	-0.577489	0.122	0.178	3.500925818316908e-8	7.616264117748432e-4	-0.056	3 DAP	1	16.496	0.014089
AT5G55660	NA	ii2	-0.334418	0.488	0.542	3.5752510857193166e-8	7.777958736982373e-4	-0.054	3 DAP	1	16.764	0.012795
AT3G26050	NA	ii2	-7.24485	0	0.018	1.934556451991404e-7	0.00420863	-0.018	3 DAP	1	17.998	0.007918
AT4G02100	NA	ii2	-1.88065	0.005	0.023	2.1362999229511026e-7	0.00464752	-0.018	3 DAP	1	19.88	0.003992
AT3G49725	NA	ii2	0.8828076413989299	0.062	0.037	3.3589722118479063e-7	0.00730744	0.025	3 DAP	1	28.514	1.74e-4
AT1G30270	ATCIPK23,CIPK23,LKS1,PKS17,SnRK3.23	ii2	0.4696918919950891	0.131	0.093	5.391754907628955e-7	0.0117298	0.038000000000000006	3 DAP	1	19.371	0.004668
AT3G59550	ATRAD21.2,ATSYN3,SYN3	ii2	-1.41288	0.008	0.024	4.254090952828869e-6	0.0925477	-0.016	3 DAP	1	18.029	0.007861
AT1G22770	FB,GI	ii2	-0.361184	0.119	0.155	1.2904893985413401e-4	1	-0.036	3 DAP	1	19.656	0.004389
AT1G42980	NA	ii2	-2.60464	0.011	0.037	3.0585448377862056e-4	1	-0.026	3 DAP	1	35.465	0
AT3G49990	NA	ii2	-0.326921	0.08	0.111	3.424636415259094e-4	1	-0.031	3 DAP	1	26.65	3.11e-4
AT1G75000	ELO3	ii2	-1.93371	0.003	0.015	4.314751555621237e-4	1	-0.012	3 DAP	1	13.812	0.044556
AT4G23110	EFC,TCO	ii2	-2.61325	0.001	0.013	5.312295492393058e-4	1	-0.012	3 DAP	1	20.505	0.00309
AT2G43900	5PTase12	ii2	0.4980094657214995	0.088	0.069	5.830883679062151e-4	1	0.019	3 DAP	1	26.445	3.11e-4
AT2G18710	SCY1	ii2	-0.693829	0.023	0.041	9.599003432982389e-4	1	-0.018	3 DAP	1	43.536	0
AT4G16060	NA	ii2	0.5025461867339485	0.107	0.079	0.00153146	1	0.027999999999999997	3 DAP	1	23.893	7.8e-4
AT5G11540	AtGulLO3,GulLO3	ii2	-1.08559	0.003	0.012	0.00205055	1	-0.009	3 DAP	1	16.358	0.014834
AT4G25020	NA	ii2	0.44257362648557375	0.061	0.047	0.00238077	1	0.013999999999999999	3 DAP	1	18.299	0.007085
AT4G30210	AR2,ATR2	ii2	0.34171332564611184	0.165	0.14	0.0044825	1	0.024999999999999994	3 DAP	2	15.691	0.02017
AT3G03920	NA	ii2	-0.152747	0.094	0.12	0.00467311	1	-0.026	3 DAP	1	15.517	0.021659
AT5G53770	TRL	ii2	-0.22714	0.062	0.08	0.00736245	1	-0.018	3 DAP	1	27.621	1.74e-4
AT4G26900	AT-HF,HISN4	ii2	-0.318859	0.08	0.099	0.00996969	1	-0.019	3 DAP	1	34.218	0
AT2G02230	AtPP2-B1,PP2-B1	CZSC	3.6456159928975467	0.179	0.037	9.440357655229253e-117	2.053749807895124e-112	0.142	3 DAP	1	36.411	0
AT4G21326	ATSBT3.12,SBT3.12	CZSC	2.149960677767871	0.175	0.041	9.27979289661505e-106	2.0188189446586042e-101	0.13399999999999998	3 DAP	1	18.788	0.005763
AT3G25590	NA	CZSC	4.491578089968905	0.038	0.002	9.86835418828513e-95	2.14686045366143e-90	0.036	3 DAP	1	22.159	0.001578
AT1G30270	ATCIPK23,CIPK23,LKS1,PKS17,SnRK3.23	CZSC	1.5376276236081308	0.219	0.086	3.829488479854546e-65	8.331052187923564e-61	0.133	3 DAP	1	19.371	0.004668
AT3G20210	AEP4,DELTA-VPE,DELTAVPE	CZSC	-2.75093	0.348	0.504	2.248333888894709e-58	4.89125037529044e-54	-0.156	3 DAP	1	19.275	0.004793
AT1G72180	CEPR2	CZSC	1.488489845544179	0.159	0.063	1.2885524770935224e-46	2.803245913916958e-42	0.096	3 DAP	1	16.411	0.014571
AT5G67470	ATFH6,FH6	CZSC	1.1918045088659723	0.163	0.073	3.25395263423209e-36	7.078973955771912e-32	0.09	3 DAP	1	18.188	0.007349
AT2G01570	RGA,RGA1,RGA24	CZSC	1.0337596885988742	0.216	0.11	1.0702097972668257e-34	2.3282414139539792e-30	0.106	3 DAP	1	14.109	0.039064
AT1G22770	FB,GI	CZSC	0.818386	0.247	0.145	4.9729772351974e-28	1.0818711975171944e-23	0.10200000000000001	3 DAP	1	19.656	0.004389
AT3G14067	SASP	CZSC	-1.06958	0.057	0.127	1.4838319815717321e-15	3.228076475909303e-11	-0.07	3 DAP	1	21.477	0.002126
AT3G24340	CHR40,CLSY4	CZSC	0.6602826692414314	0.11	0.06	1.0079866530612271e-12	2.1928749637346996e-8	0.05	3 DAP	1	18.798	0.005763
AT1G80170	NA	CZSC	-3.74812	0.002	0.033	1.3834744041946328e-10	3.0097485663254237e-6	-0.031	3 DAP	1	51.182	0
AT4G03550	ATGSL05,ATGSL5,EED3,GSL05,GSL5,PMR4	CZSC	-0.625368	0.049	0.089	1.0687391188306807e-8	2.3250419530161458e-4	-0.04	3 DAP	1	18.051	0.007802
AT5G51260	NA	CZSC	1.0485589114032714	0.047	0.024	1.3518324986317953e-8	2.9409116007734706e-4	0.023	3 DAP	1	19.624	0.00442
AT3G03920	NA	CZSC	-0.589231	0.073	0.121	1.3770466660749238e-8	2.9957650220459965e-4	-0.048	3 DAP	1	15.517	0.021659
AT4G39840	NA	CZSC	-0.703861	0.101	0.146	3.670992575276305e-8	7.986244347513602e-4	-0.045	3 DAP	1	21.761	0.001941
AT4G02100	NA	CZSC	-2.80645	0.003	0.023	5.529424420573668e-8	0.00120293	-0.02	3 DAP	1	19.88	0.003992
AT2G42840	PDF1	CZSC	-2.04544	0.007	0.031	5.859084906012238e-8	0.00127464	-0.024	3 DAP	1	23.673	8.63e-4
AT1G45231	TGS1	CZSC	0.42831186577518454	0.143	0.1	1.1730838033607286e-7	0.00255204	0.043	3 DAP	2	17.132	0.01123
AT3G20790	NA	CZSC	-0.975008	0.038	0.077	2.8056636191216344e-7	0.00610372	-0.039	3 DAP	1	20.895	0.002694
AT3G60080	BTL13	CZSC	0.8872183311476243	0.043	0.022	7.482038427441586e-7	0.016277174598899172	0.020999999999999998	3 DAP	1	19.019	0.005292
AT5G58480	NA	CZSC	-0.858446	0.014	0.038	1.0692102664954385e-6	0.023260669347608266	-0.024	3 DAP	1	25.763	4.21e-4
AT2G43900	5PTase12	CZSC	-0.99362	0.036	0.073	1.1426810686476096e-6	0.024859026648428748	-0.037	3 DAP	1	26.445	3.11e-4
AT1G09155	AtPP2-B15,PP2-B15	CZSC	-1.88607	0.008	0.031	1.2568730886339211e-6	0.027343274043230954	-0.023	3 DAP	1	13.919	0.042732
AT1G75000	ELO3	CZSC	-3.8674	0.001	0.015	1.9235034324001282e-6	0.0418458	-0.014	3 DAP	1	13.812	0.044556
AT4G25180	NA	CZSC	0.5973901870614029	0.107	0.074	4.852878238281441e-6	0.10557436607381275	0.033	3 DAP	1	71.769	0
AT2G25930	ELF3,PYK20	CZSC	0.3102740388512519	0.215	0.171	7.3871829569345736e-6	0.16070816522811165	0.043999999999999984	3 DAP	1	16.496	0.014089
AT2G28830	AtPUB12,PUB12	CZSC	0.7637708525239768	0.047	0.028	8.926898162453076e-6	0.19420466952416668	0.019	3 DAP	1	57.506	0
AT4G30210	AR2,ATR2	CZSC	-0.526536	0.105	0.145	2.794336493508422e-5	0.6079079041627572	-0.04	3 DAP	2	15.691	0.02017
AT1G70160	NA	CZSC	0.3634638931094032	0.094	0.068	9.920533197417517e-5	1	0.025999999999999995	3 DAP	1	15.527	0.021659
AT3G49990	NA	CZSC	-0.50707	0.077	0.111	1.147375995289478e-4	1	-0.034	3 DAP	1	26.65	3.11e-4
AT3G04850	NA	CZSC	-1.35687	0.011	0.028	1.565336765203464e-4	1	-0.017	3 DAP	1	17.114	0.011256
AT5G41020	NA	CZSC	0.21836808557000498	0.271	0.231	2.690159464555951e-4	1	0.04	3 DAP	1	20.001	0.003786
AT1G52340	ABA2,ATABA2,ATSDR1,GIN1,ISI4,SDR1,SIS4,SRE1	CZSC	0.6182789618387159	0.038	0.025	3.3988105056040124e-4	1	0.012999999999999998	3 DAP	1	43.39	0
AT1G65730	YSL7	CZSC	-0.33622	0.116	0.147	3.830786014435952e-4	1	-0.031	3 DAP	1	15.932	0.017984
AT1G32360	NA	CZSC	0.3926247854425293	0.072	0.053	5.809382317234326e-4	1	0.018999999999999996	3 DAP	1	14.174	0.038083
AT5G65900	RH27	CZSC	-0.29705	0.24	0.276	5.91455112753626e-4	1	-0.036	3 DAP	1	13.606	0.048407
AT2G17900	ASHR1,SDG37	CZSC	-0.69081	0.021	0.043	6.301001793091751e-4	1	-0.022	3 DAP	1	19.503	0.004537
AT1G42980	NA	CZSC	-3.11559	0.011	0.037	9.1012136229464e-4	1	-0.026	3 DAP	1	35.465	0
AT4G37250	NA	CZSC	0.5027931633951934	0.071	0.056	0.00104082	1	0.014999999999999993	3 DAP	1	17.298	0.010607
AT1G17870	ATEGY3,EGY3	CZSC	0.6919735646732956	0.023	0.013	0.00107207	1	0.01	3 DAP	1	54.254	0
AT1G68050	ADO3,FKF1	CZSC	0.31873460969375766	0.111	0.085	0.00112982	1	0.025999999999999995	3 DAP	1	14.554	0.032823
AT1G21160	NA	CZSC	0.14988077230235375	0.31	0.28	0.00117639	1	0.03	3 DAP	1	17.38	0.010358
AT2G27200	LSG1-1	CZSC	0.6334093246746071	0.05	0.034	0.00338777	1	0.016	3 DAP	1	17.868	0.008355
AT4G23110	EFC,TCO	CZSC	-1.17028	0.005	0.012	0.00349833	1	-0.007	3 DAP	1	20.505	0.00309
AT3G63410	APG1,E37,IEP37,VTE3	CZSC	-0.385367	0.073	0.095	0.0048278	1	-0.022	3 DAP	1	15.328	0.023294
AT5G26570	ATGWD3,OK1,PWD	CZSC	0.19851897008116123	0.177	0.152	0.00482897	1	0.024999999999999994	3 DAP	1	13.625	0.048407
AT1G32930	AtGALT31A,GALT31A	CZSC	-0.396362	0.159	0.18	0.00512326	1	-0.021	3 DAP	1	15.388	0.022806
AT5G11540	AtGulLO3,GulLO3	CZSC	-2.09339	0.002	0.012	0.00547115	1	-0.01	3 DAP	1	16.358	0.014834
AT3G44260	AtCAF1a,CAF1a	CZSC	0.5062616110298108	0.06	0.045	0.00557846	1	0.015	3 DAP	1	16.707	0.013084
AT1G06760	H1.1,HON1	CZSC	0.11962822719845423	0.255	0.219	0.00610675	1	0.036000000000000004	3 DAP	1	16.197	0.015987
AT4G22670	AtHip1,HIP1,TPR11	CZSC	-0.286311	0.118	0.14	0.00730271	1	-0.022	3 DAP	1	21.713	0.001941
AT5G58530	NA	CZSC	-1.23609	0.011	0.021	0.00796828	1	-0.01	3 DAP	1	15.138	0.025451
AT4G39840	NA	oi2	2.2287863388340177	0.392	0.097	0	0	0.29500000000000004	3 DAP	1	21.761	0.001941
AT1G72180	CEPR2	oi2	1.6338133998327913	0.166	0.053	1.2404757147170774e-125	2.698654917367002e-121	0.11300000000000002	3 DAP	1	16.411	0.014571
AT2G42840	PDF1	oi2	2.0686555512872626	0.099	0.016	1.4644381009495318e-122	3.1858850886157063e-118	0.083	3 DAP	1	23.673	8.63e-4
AT3G20210	AEP4,DELTA-VPE,DELTAVPE	oi2	-2.91058	0.371	0.516	1.8693534035406127e-116	4.0667783294026026e-112	-0.145	3 DAP	1	19.275	0.004793
AT4G02100	NA	oi2	2.701371641744477	0.077	0.012	4.811084321522243e-116	1.046651394147164e-111	0.065	3 DAP	1	19.88	0.003992
AT4G37250	NA	oi2	1.7063075821712241	0.136	0.043	1.6367797961465248e-99	3.560814446516765e-95	0.093	3 DAP	1	17.298	0.010607
AT1G65730	YSL7	oi2	1.0969519064777806	0.26	0.124	2.651338272813249e-98	5.767986412505224e-94	0.136	3 DAP	1	15.932	0.017984
AT1G32930	AtGALT31A,GALT31A	oi2	-1.3025	0.099	0.193	4.620655612707473e-42	1.0052236285445106e-37	-0.094	3 DAP	1	15.388	0.022806
AT1G30270	ATCIPK23,CIPK23,LKS1,PKS17,SnRK3.23	oi2	-1.35244	0.032	0.107	3.993988929823699e-39	8.688922916831457e-35	-0.075	3 DAP	1	19.371	0.004668
AT2G19950	GC1	oi2	0.5660059820706013	0.256	0.174	3.5614690031227215e-32	7.7479758162934805e-28	0.082	3 DAP	2	13.559	0.048987
AT5G67350	NA	oi2	-2.1163	0.013	0.056	7.0992800024477755e-29	1.5444483645325136e-24	-0.043	3 DAP	1	50.87	0
AT4G03550	ATGSL05,ATGSL5,EED3,GSL05,GSL5,PMR4	oi2	-1.33922	0.037	0.095	2.735607343912022e-26	5.951313776680604e-22	-0.058	3 DAP	1	18.051	0.007802
AT2G32780	ATUBP1,UBP1	oi2	1.5249046321839637	0.04	0.014	3.91953840329053e-26	8.526955796358549e-22	0.026000000000000002	3 DAP	1	25.796	4.21e-4
AT1G09155	AtPP2-B15,PP2-B15	oi2	-4.75226	0.001	0.034	4.666140767944855e-24	1.0151189240664032e-19	-0.033	3 DAP	1	13.919	0.042732
AT5G55660	NA	oi2	0.2103780174595098	0.604	0.526	8.028698990144569e-20	1.746643465305951e-15	0.078	3 DAP	1	16.764	0.012795
AT2G23520	NA	oi2	0.7827939469958045	0.083	0.046	4.0311496259544215e-18	8.769766011263844e-14	0.037000000000000005	3 DAP	1	34.758	0
AT1G76570	AtLHCB7,LHCB7	oi2	0.9483250365386422	0.058	0.03	1.3661081957730376e-16	2.9719683799042434e-12	0.028000000000000004	3 DAP	1	22.678	0.0013
AT2G01860	CYK8,EMB975	oi2	0.8412112910077751	0.058	0.031	1.8054257844152188e-16	3.927703793995308e-12	0.027000000000000003	3 DAP	1	56.343	0
AT1G06760	H1.1,HON1	oi2	-0.435192	0.166	0.232	8.612454552134877e-15	1.8736394878169425e-10	-0.066	3 DAP	1	16.197	0.015987
AT1G75000	ELO3	oi2	-4.89589	0.001	0.016	9.073755570655274e-13	1.973995524396055e-8	-0.015	3 DAP	1	13.812	0.044556
AT2G01570	RGA,RGA1,RGA24	oi2	-0.714422	0.083	0.124	5.711296078209503e-12	1.2424924618144773e-7	-0.041	3 DAP	1	14.109	0.039064
AT4G30210	AR2,ATR2	oi2	-0.596659	0.107	0.149	6.290967418423605e-12	1.3685999618780553e-7	-0.042	3 DAP	2	15.691	0.02017
AT3G26050	NA	oi2	-3.18581	0.001	0.019	4.5332290024078424e-11	9.86203969473826e-7	-0.018	3 DAP	1	17.998	0.007918
AT3G57400	NA	oi2	-2.70882	0.002	0.016	1.047260074188703e-10	2.2783142913975233e-6	-0.014	3 DAP	1	21.671	0.002015
AT4G25180	NA	oi2	0.39956710672128115	0.101	0.071	1.065746483450337e-10	2.318531474746208e-6	0.030000000000000013	3 DAP	1	71.769	0
AT3G03920	NA	oi2	-0.611556	0.083	0.124	1.208258469876293e-10	2.6285663012158754e-6	-0.041	3 DAP	1	15.517	0.021659
AT1G80170	NA	oi2	-1.39936	0.012	0.034	2.3105870678370655e-10	5.026682166079536e-6	-0.022	3 DAP	1	51.182	0
AT3G14067	SASP	oi2	0.2767237986050411	0.155	0.116	4.951864725111731e-9	1.0772781709480571e-4	0.039	3 DAP	1	21.477	0.002126
AT3G49650	NA	oi2	0.5971685764998038	0.062	0.041	1.059608135866801e-8	2.3051774995782256e-4	0.020999999999999998	3 DAP	1	48.916	0
AT1G42980	NA	oi2	-3.72931	0.009	0.04	6.689107971361832e-8	0.00145522	-0.031	3 DAP	1	35.465	0
AT1G22770	FB,GI	oi2	0.2410010748890595	0.179	0.148	1.4832779504625438e-7	0.00322687	0.031	3 DAP	1	19.656	0.004389
AT4G23110	EFC,TCO	oi2	-2.36861	0.002	0.014	1.6253009593288507e-7	0.00353584	-0.012	3 DAP	1	20.505	0.00309
AT5G11770	NA	oi2	-0.455714	0.086	0.119	2.3274969058348286e-7	0.00506347	-0.033	3 DAP	1	23.212	0.001073
AT5G37930	NA	oi2	0.40576125969699217	0.106	0.082	2.580790280578585e-7	0.00561451	0.023999999999999994	3 DAP	1	16.544	0.013871
AT3G04850	NA	oi2	0.4256429448830401	0.039	0.025	6.02984362693218e-7	0.013117924810390959	0.013999999999999999	3 DAP	1	17.114	0.011256
AT2G17900	ASHR1,SDG37	oi2	-0.837722	0.023	0.045	9.790708932227329e-7	0.021299687282060553	-0.022	3 DAP	1	19.503	0.004537
AT4G16060	NA	oi2	0.33020987792397727	0.099	0.078	4.527928370238817e-6	0.0985051	0.021000000000000005	3 DAP	1	23.893	7.8e-4
AT3G63410	APG1,E37,IEP37,VTE3	oi2	-0.394579	0.071	0.097	1.2259894461801443e-5	0.26671400401649037	-0.026	3 DAP	1	15.328	0.023294
AT1G45231	TGS1	oi2	-0.536613	0.085	0.106	3.700477036105694e-5	0.8050387792047937	-0.021	3 DAP	2	17.132	0.01123
AT4G33510	AtDAHP2,DAHP2,DHS2	oi2	-0.406801	0.062	0.084	4.4096800026928825e-5	0.9593258845858366	-0.022	3 DAP	1	28.834	1.74e-4
AT5G58530	NA	oi2	-0.653763	0.012	0.022	6.520475671009517e-5	1	-0.01	3 DAP	1	15.138	0.025451
AT4G25020	NA	oi2	-0.568282	0.034	0.051	7.714921031244173e-5	1	-0.017	3 DAP	1	18.299	0.007085
AT5G65900	RH27	oi2	0.14649224162316732	0.301	0.269	7.837180150313582e-5	1	0.032	3 DAP	1	13.606	0.048407
AT3G57200	NA	oi2	-1.07056	0.005	0.015	9.829683989072939e-5	1	-0.01	3 DAP	1	19.447	0.004565
AT4G22670	AtHip1,HIP1,TPR11	oi2	-0.310488	0.116	0.142	1.8085101127247427e-4	1	-0.026	3 DAP	1	21.713	0.001941
AT2G02230	AtPP2-B1,PP2-B1	oi2	-1.03725	0.032	0.05	2.1760954689379556e-4	1	-0.018	3 DAP	1	36.411	0
AT2G18710	SCY1	oi2	-0.510457	0.025	0.042	2.758494793350229e-4	1	-0.017	3 DAP	1	43.536	0
AT5G11540	AtGulLO3,GulLO3	oi2	-0.968053	0.005	0.012	2.9196590167494e-4	1	-0.007	3 DAP	1	16.358	0.014834
AT1G52340	ABA2,ATABA2,ATSDR1,GIN1,ISI4,SDR1,SIS4,SRE1	oi2	0.4583331992536017	0.036	0.024	3.280270919705105e-4	1	0.011999999999999997	3 DAP	1	43.39	0
AT1G10720	NA	oi2	0.19505968070693713	0.146	0.127	6.562268209513936e-4	1	0.019	3 DAP	1	16.638	0.013376
AT5G39960	EngA-2	oi2	0.3815070435037964	0.062	0.048	7.443064777885492e-4	1	0.013999999999999999	3 DAP	1	20.831	0.002751
ATMG00160	COX2	oi2	-0.407559	0.048	0.065	8.102995135876379e-4	1	-0.017	3 DAP	1	37.815	0
AT5G41020	NA	oi2	-0.264889	0.213	0.238	0.00107797	1	-0.025	3 DAP	1	20.001	0.003786
AT5G53170	FTSH11	oi2	-0.305162	0.089	0.114	0.0018083	1	-0.025	3 DAP	1	20.157	0.003576
AT4G26900	AT-HF,HISN4	oi2	-0.42645	0.082	0.101	0.00307885	1	-0.019	3 DAP	1	34.218	0
AT4G38980	NA	oi2	-0.31929	0.021	0.031	0.00362315	1	-0.01	3 DAP	1	14.182	0.038083
AT1G78050	PGM	oi2	0.7695955988358549	0.021	0.015	0.00484092	1	0.006	3 DAP	1	18.467	0.006675
AT3G20790	NA	oi2	0.3056312121313678	0.088	0.072	0.00512454	1	0.016	3 DAP	1	20.895	0.002694
AT5G03555	AtNCS1,NCS1,PLUTO	oi2	-0.514421	0.017	0.027	0.00555611	1	-0.01	3 DAP	1	57.024	0
AT5G56290	ATPEX5,EMB2790,PEX5	oi2	-0.234553	0.066	0.081	0.00635172	1	-0.015	3 DAP	1	20.26	0.003447
AT4G21326	ATSBT3.12,SBT3.12	oi2	-0.36939	0.039	0.053	0.00786046	1	-0.014	3 DAP	1	18.788	0.005763
AT1G09155	AtPP2-B15,PP2-B15	CPT	2.664937815672628	0.127	0.027	1.297845423419386e-40	2.8234627186488743e-36	0.1	3 DAP	1	13.919	0.042732
AT3G20210	AEP4,DELTA-VPE,DELTAVPE	CPT	0.8497653931437643	0.698	0.488	1.534793575255496e-36	3.338943422968332e-32	0.20999999999999996	3 DAP	1	19.275	0.004793
AT4G21326	ATSBT3.12,SBT3.12	CPT	2.0206352886661083	0.173	0.047	3.7955997152630906e-36	8.257327180554853e-32	0.126	3 DAP	1	18.788	0.005763
AT1G06760	H1.1,HON1	CPT	1.0348696566134286	0.444	0.216	1.9422579114657241e-31	4.225382086393683e-27	0.228	3 DAP	1	16.197	0.015987
AT1G70160	NA	CPT	1.1699010311261033	0.167	0.067	1.2986344172201649e-19	2.8251791746624685e-15	0.1	3 DAP	1	15.527	0.021659
AT1G30270	ATCIPK23,CIPK23,LKS1,PKS17,SnRK3.23	CPT	1.2115439344503913	0.196	0.093	9.062250658112126e-18	1.971492630672293e-13	0.10300000000000001	3 DAP	1	19.371	0.004668
ATMG00160	COX2	CPT	1.3788410973215244	0.145	0.06	4.031174583084777e-15	8.769820305500933e-11	0.085	3 DAP	1	37.815	0
AT3G12080	DER,emb2738,EngA-1	CPT	-1.45791	0.045	0.108	6.316578482436534e-7	0.0137417	-0.063	3 DAP	1	46.464	0
AT4G35370	NA	CPT	2.39423	0.018	0.004	6.979662722130851e-7	0.015184256251995666	0.013999999999999999	3 DAP	1	33.848	0
AT5G51260	NA	CPT	0.9677159239631652	0.059	0.025	9.649729531419484e-6	0.20992986595603086	0.033999999999999996	3 DAP	1	19.624	0.00442
AT1G06050	NA	CPT	1.2989627900268084	0.071	0.033	1.7794386785498282e-5	0.3871168845185151	0.038	3 DAP	1	13.809	0.044556
AT4G03550	ATGSL05,ATGSL5,EED3,GSL05,GSL5,PMR4	CPT	0.6459513203767872	0.137	0.085	3.097493723492875e-5	0.67386	0.052000000000000005	3 DAP	1	18.051	0.007802
AT4G39840	NA	CPT	-0.812753	0.106	0.144	3.543502038714679e-4	1	-0.038	3 DAP	1	21.761	0.001941
AT1G72180	CEPR2	CPT	-1.23066	0.04	0.071	0.00151808	1	-0.031	3 DAP	1	16.411	0.014571
AT3G60080	BTL13	CPT	0.37022805397874636	0.04	0.023	0.0015555	1	0.017	3 DAP	1	19.019	0.005292
AT3G26050	NA	CPT	-2.12313	0.002	0.017	0.00201788	1	-0.015	3 DAP	1	17.998	0.007918
AT4G02100	NA	CPT	-1.57282	0.003	0.022	0.00212782	1	-0.019	3 DAP	1	19.88	0.003992
AT5G55660	NA	CPT	0.2757464096133653	0.599	0.537	0.00260868	1	0.061999999999999944	3 DAP	1	16.764	0.012795
AT4G27640	IMB4	CPT	-0.770861	0.058	0.092	0.00269835	1	-0.034	3 DAP	1	20.556	0.00304
AT1G32930	AtGALT31A,GALT31A	CPT	0.37979736773339046	0.233	0.177	0.00575131	1	0.056	3 DAP	1	15.388	0.022806
AT4G25020	NA	CPT	0.33969615573867795	0.071	0.048	0.00642807	1	0.022999999999999993	3 DAP	1	18.299	0.007085
AT5G57990	UBP23	CPT	-0.354676	0.198	0.236	0.00762859	1	-0.038	3 DAP	1	17.476	0.010038
AT5G58480	NA	CPT	-1.29086	0.018	0.036	0.00828051	1	-0.018	3 DAP	1	25.763	4.21e-4
AT3G14067	SASP	OVL	3.1442436209933673	0.39	0.12	2.098361590734967e-29	4.564985640643921e-25	0.27	3 DAP	1	21.477	0.002126
AT4G12430	TPPF	OVL	7.539864079317989	0.017	0	3.652872480786225e-20	7.946824081950432e-16	0.017	3 DAP	1	20.38	0.003314
AT1G75000	ELO3	OVL	4.445463860913621	0.076	0.013	7.195974697707004e-10	1.565484295486159e-5	0.063	3 DAP	1	13.812	0.044556
AT5G65900	RH27	OVL	-1.44878	0.064	0.275	3.048255284184988e-8	6.631479370744441e-4	-0.211	3 DAP	1	13.606	0.048407
AT5G57990	UBP23	OVL	-1.47711	0.064	0.236	4.69248677223512e-8	0.00102085	-0.172	3 DAP	1	17.476	0.010038
AT1G10140	NA	OVL	4.363615447033696	0.023	0.003	2.379013604234661e-6	0.0517554	0.02	3 DAP	1	25.285	4.21e-4
AT1G32930	AtGALT31A,GALT31A	OVL	-1.33547	0.047	0.18	4.18391262064785e-6	0.091021	-0.133	3 DAP	1	15.388	0.022806
AT3G03920	NA	OVL	-1.41596	0.023	0.119	1.0560431454055885e-5	0.2297421862829858	-0.096	3 DAP	1	15.517	0.021659
AT1G10720	NA	OVL	-1.9409	0.029	0.131	1.927731979331601e-5	0.4193780921035898	-0.102	3 DAP	1	16.638	0.013376
AT3G12080	DER,emb2738,EngA-1	OVL	-1.89422	0.017	0.107	4.4695270789743417e-5	0.972346	-0.09	3 DAP	1	46.464	0
AT5G60040	NRPC1	OVL	-1.75908	0.023	0.119	1.6655179077586035e-4	1	-0.096	3 DAP	1	14.548	0.032823
AT2G01570	RGA,RGA1,RGA24	OVL	-0.956633	0.041	0.118	4.383636907273665e-4	1	-0.077	3 DAP	1	14.109	0.039064
AT4G27640	IMB4	OVL	-0.991431	0.023	0.092	4.579766652002434e-4	1	-0.069	3 DAP	1	20.556	0.00304
AT1G45231	TGS1	OVL	-1.52138	0.023	0.103	4.6467874565166064e-4	1	-0.08	3 DAP	2	17.132	0.01123
AT5G67470	ATFH6,FH6	OVL	-2.73931	0.006	0.08	7.539967885686676e-4	1	-0.074	3 DAP	1	18.188	0.007349
AT4G39690	MIC60	OVL	-1.57668	0.017	0.085	8.558313463847065e-4	1	-0.068	3 DAP	1	14.357	0.035667
AT2G17900	ASHR1,SDG37	OVL	-5.08257	0	0.041	0.00123305	1	-0.041	3 DAP	1	19.503	0.004537
AT5G67350	NA	OVL	-5.59066	0	0.05	0.0012386	1	-0.05	3 DAP	1	50.87	0
AT2G43900	5PTase12	OVL	-2.10145	0.006	0.071	0.00143176	1	-0.065	3 DAP	1	26.445	3.11e-4
AT2G19950	GC1	OVL	-0.451097	0.093	0.188	0.00180186	1	-0.095	3 DAP	2	13.559	0.048987
AT3G24340	CHR40,CLSY4	OVL	-1.54651	0.012	0.064	0.00199553	1	-0.052	3 DAP	1	18.798	0.005763
AT4G39840	NA	OVL	-0.666702	0.07	0.143	0.00209291	1	-0.073	3 DAP	1	21.761	0.001941
AT5G39960	EngA-2	OVL	-2.81727	0.006	0.05	0.0022159	1	-0.044	3 DAP	1	20.831	0.002751
AT4G22670	AtHip1,HIP1,TPR11	OVL	-0.195132	0.07	0.139	0.00223126	1	-0.069	3 DAP	1	21.713	0.001941
AT2G02230	AtPP2-B1,PP2-B1	OVL	-2.80175	0.006	0.047	0.00233697	1	-0.041	3 DAP	1	36.411	0
AT1G22770	FB,GI	OVL	-0.30344	0.07	0.153	0.00266166	1	-0.083	3 DAP	1	19.656	0.004389
AT5G41020	NA	OVL	-0.378025	0.14	0.234	0.00270993	1	-0.094	3 DAP	1	20.001	0.003786
AT5G53170	FTSH11	OVL	-0.540379	0.047	0.11	0.00338211	1	-0.063	3 DAP	1	20.157	0.003576
AT4G30210	AR2,ATR2	OVL	-0.388424	0.058	0.143	0.00344394	1	-0.085	3 DAP	2	15.691	0.02017
AT4G16060	NA	OVL	-0.741515	0.023	0.082	0.00442928	1	-0.059	3 DAP	1	23.893	7.8e-4
AT5G53770	TRL	OVL	-0.784195	0.029	0.079	0.00557085	1	-0.05	3 DAP	1	27.621	1.74e-4
AT5G12860	DiT1	OVL	-1.23108	0.029	0.078	0.00558512	1	-0.049	3 DAP	1	26.556	3.11e-4
AT3G15355	PFU1,UBC25	OVL	-1.67072	0.012	0.059	0.00563656	1	-0.047	3 DAP	1	17.321	0.010575
AT5G37930	NA	OVL	-0.988794	0.035	0.086	0.00600496	1	-0.051	3 DAP	1	16.544	0.013871
AT5G56290	ATPEX5,EMB2790,PEX5	OVL	-0.695035	0.029	0.079	0.00627773	1	-0.05	3 DAP	1	20.26	0.003447
AT5G26570	ATGWD3,OK1,PWD	OVL	-0.315542	0.076	0.154	0.0065117	1	-0.078	3 DAP	1	13.625	0.048407
AT4G26900	AT-HF,HISN4	OVL	-0.582529	0.029	0.098	0.00825207	1	-0.069	3 DAP	1	34.218	0
AT2G42840	PDF1	OVL	-5.34315	0	0.029	0.00834969	1	-0.029	3 DAP	1	23.673	8.63e-4
AT1G21890	UMAMIT19	FUN	7.847934273319243	0.02	0	1.7960301167737314e-66	3.907263519041252e-62	0.02	3 DAP	1	19.48	0.004537
AT1G10140	NA	FUN	3.4858851186436333	0.023	0.002	3.526501386261375e-20	7.671903765811622e-16	0.020999999999999998	3 DAP	1	25.285	4.21e-4
AT1G30270	ATCIPK23,CIPK23,LKS1,PKS17,SnRK3.23	FUN	2.0227978791233805	0.201	0.093	9.340143126245553e-18	2.03194813711472e-13	0.10800000000000001	3 DAP	1	19.371	0.004668
AT1G32930	AtGALT31A,GALT31A	FUN	-1.53949	0.057	0.182	1.2889209158034184e-16	2.8040474523303367e-12	-0.125	3 DAP	1	15.388	0.022806
AT1G72180	CEPR2	FUN	1.5827332378758772	0.145	0.068	9.749936653536943e-14	2.1210987189769618e-9	0.077	3 DAP	1	16.411	0.014571
AT5G65900	RH27	FUN	-0.394837	0.153	0.277	5.688207210099814e-12	1.2374694785572146e-7	-0.124	3 DAP	1	13.606	0.048407
AT1G65730	YSL7	FUN	-1.40547	0.051	0.148	5.2099309938257716e-11	1.1334204877067966e-6	-0.097	3 DAP	1	15.932	0.017984
ATMG00160	COX2	FUN	1.4849043318967243	0.127	0.061	1.8299922107969265e-10	3.981148054588713e-6	0.066	3 DAP	1	37.815	0
AT5G60040	NRPC1	FUN	-0.732021	0.043	0.12	2.9804102742260147e-9	6.483882551578695e-5	-0.077	3 DAP	1	14.548	0.032823
AT5G53770	TRL	FUN	-1.09403	0.02	0.081	3.192726827751542e-7	0.00694578	-0.061	3 DAP	1	27.621	1.74e-4
AT3G12080	DER,emb2738,EngA-1	FUN	-1.38409	0.042	0.108	6.00814264983268e-7	0.013070714334710996	-0.066	3 DAP	1	46.464	0
AT1G21160	NA	FUN	-0.252398	0.189	0.284	7.619144672727499e-7	0.016575449235518673	-0.095	3 DAP	1	17.38	0.010358
AT5G55660	NA	FUN	-0.159027	0.416	0.542	1.6360109113752127e-6	0.0355914	-0.126	3 DAP	1	16.764	0.012795
AT1G70760	CRR23,NdhL	FUN	3.1122438007571196	0.014	0.002	9.621035623963526e-6	0.2093056299993265	0.012	3 DAP	1	14.247	0.037432
AT3G25590	NA	FUN	2.286098692608511	0.017	0.004	1.7063063333244044e-5	0.37120694281472416	0.013000000000000001	3 DAP	1	22.159	0.001578
AT3G03920	NA	FUN	-0.731284	0.054	0.12	1.7208151397479174e-5	0.3743633336521594	-0.066	3 DAP	1	15.517	0.021659
AT1G45231	TGS1	FUN	-0.456601	0.053	0.104	2.7388804709376922e-5	0.595843	-0.051	3 DAP	2	17.132	0.01123
AT5G56290	ATPEX5,EMB2790,PEX5	FUN	-0.746032	0.034	0.08	2.9037243335808605e-5	0.6317052287705162	-0.046	3 DAP	1	20.26	0.003447
AT4G03550	ATGSL05,ATGSL5,EED3,GSL05,GSL5,PMR4	FUN	-0.823021	0.045	0.088	8.119844658018595e-5	1	-0.043	3 DAP	1	18.051	0.007802
AT3G49990	NA	FUN	-0.330639	0.065	0.11	8.332612999680948e-5	1	-0.045	3 DAP	1	26.65	3.11e-4
AT2G17900	ASHR1,SDG37	FUN	-1.01527	0.011	0.042	1.6520562451216833e-4	1	-0.031	3 DAP	1	19.503	0.004537
AT5G26570	ATGWD3,OK1,PWD	FUN	-0.425161	0.099	0.155	2.949887123068049e-4	1	-0.056	3 DAP	1	13.625	0.048407
AT3G24340	CHR40,CLSY4	FUN	-0.893974	0.029	0.064	3.230131040059307e-4	1	-0.035	3 DAP	1	18.798	0.005763
AT4G16060	NA	FUN	-0.611715	0.048	0.082	3.900353935233501e-4	1	-0.034	3 DAP	1	23.893	7.8e-4
AT3G49650	NA	FUN	-0.881237	0.017	0.045	6.796093013527485e-4	1	-0.028	3 DAP	1	48.916	0
AT2G43900	5PTase12	FUN	-0.736817	0.034	0.072	7.052509462784021e-4	1	-0.038	3 DAP	1	26.445	3.11e-4
AT5G41020	NA	FUN	0.17468880385163643	0.165	0.236	8.723280251656269e-4	1	-0.071	3 DAP	1	20.001	0.003786
AT2G42840	PDF1	FUN	-1.80978	0.008	0.03	9.420680460123332e-4	1	-0.022	3 DAP	1	23.673	8.63e-4
AT3G49725	NA	FUN	-0.252672	0.014	0.04	0.00122893	1	-0.026	3 DAP	1	28.514	1.74e-4
AT3G26050	NA	FUN	-1.62773	0.003	0.017	0.00127233	1	-0.014	3 DAP	1	17.998	0.007918
AT5G14460	NA	FUN	-0.717026	0.029	0.067	0.00128986	1	-0.038	3 DAP	1	48.185	0
AT5G39960	EngA-2	FUN	-1.19094	0.019	0.051	0.0013444	1	-0.032	3 DAP	1	20.831	0.002751
AT3G59550	ATRAD21.2,ATSYN3,SYN3	FUN	-1.58572	0.006	0.023	0.00155819	1	-0.017	3 DAP	1	18.029	0.007861
AT3G15355	PFU1,UBC25	FUN	-0.158372	0.034	0.06	0.00199057	1	-0.026	3 DAP	1	17.321	0.010575
AT5G67350	NA	FUN	-1.23271	0.025	0.05	0.00201655	1	-0.025	3 DAP	1	50.87	0
AT1G42980	NA	FUN	-5.65844	0.002	0.036	0.00236618	1	-0.034	3 DAP	1	35.465	0
AT2G24830	NA	FUN	-0.283963	0.039	0.064	0.00245665	1	-0.025	3 DAP	1	18.756	0.005845
AT5G53170	FTSH11	FUN	-0.239374	0.065	0.111	0.00250861	1	-0.046	3 DAP	1	20.157	0.003576
AT3G20790	NA	FUN	-0.233474	0.051	0.075	0.00261748	1	-0.024	3 DAP	1	20.895	0.002694
AT3G04850	NA	FUN	-1.41186	0.009	0.028	0.00307707	1	-0.019	3 DAP	1	17.114	0.011256
AT1G10720	NA	FUN	-0.109531	0.091	0.131	0.00488854	1	-0.04	3 DAP	1	16.638	0.013376
AT1G09155	AtPP2-B15,PP2-B15	FUN	-1.29234	0.009	0.03	0.00595449	1	-0.021	3 DAP	1	13.919	0.042732
AT1G75000	ELO3	FUN	-3.82857	0.002	0.014	0.00618013	1	-0.012	3 DAP	1	13.812	0.044556
AT1G22770	FB,GI	FUN	0.7898990578375442	0.189	0.152	0.00648742	1	0.037000000000000005	3 DAP	1	19.656	0.004389
AT3G57400	NA	FUN	1.3637297783167965	0.028	0.013	0.00702326	1	0.015000000000000001	3 DAP	1	21.671	0.002015
AT1G76570	AtLHCB7,LHCB7	FUN	-0.822553	0.015	0.035	0.00858813	1	-0.02	3 DAP	1	22.678	0.0013
AT2G29640	JOSL	FUN	-0.257902	0.017	0.035	0.0093747	1	-0.018	3 DAP	1	21.501	0.002057
AT3G20210	AEP4,DELTA-VPE,DELTAVPE	FUN	-1.6948	0.513	0.493	0.00963682	1	0.020000000000000018	3 DAP	1	19.275	0.004793
AT1G56040	PUB58	EMB	8.617400503473265	0.062	0	3.585074818554379e-196	7.799330267765052e-192	0.062	3 DAP	1	18.329	0.007085
AT2G42840	PDF1	EMB	5.9001416160491145	0.41	0.026	2.8069611723750906e-156	6.10654403050201e-152	0.38399999999999995	3 DAP	1	23.673	8.63e-4
AT2G33010	NA	EMB	7.105749820206132	0.045	0	6.077377539435979e-110	1.3221334837042973e-105	0.045	3 DAP	1	81.703	0
AT3G26050	NA	EMB	3.594599127303399	0.129	0.016	2.4109063803022663e-24	5.24492683034758e-20	0.113	3 DAP	1	17.998	0.007918
AT5G05940	ATROPGEF5,ROPGEF5	EMB	3.7084234952178865	0.051	0.003	1.3109779038652264e-21	2.8520324298588e-17	0.047999999999999994	3 DAP	1	14.84	0.029143
AT5G46640	AHL8	EMB	1.854013952928906	0.107	0.017	7.0160413771961e-20	1.5263398016090115e-15	0.09	3 DAP	1	17.092	0.01128
AT3G03920	NA	EMB	1.6975173372717447	0.309	0.117	1.5169611501359855e-13	3.3001489821208365e-9	0.192	3 DAP	1	15.517	0.021659
ATMG00160	COX2	EMB	1.8256768038440772	0.208	0.061	2.376117199566003e-13	5.16924296765584e-9	0.147	3 DAP	1	37.815	0
AT4G02100	NA	EMB	1.8350693062570484	0.084	0.021	1.0663019262815182e-6	0.0231974	0.063	3 DAP	1	19.88	0.003992
AT3G04850	NA	EMB	1.5448743018586586	0.09	0.027	3.934300617446034e-6	0.0855907	0.063	3 DAP	1	17.114	0.011256
AT2G23520	NA	EMB	1.2137750578119046	0.118	0.051	8.827319341848774e-5	1	0.067	3 DAP	1	34.758	0
AT3G20210	AEP4,DELTA-VPE,DELTAVPE	EMB	-1.97686	0.382	0.494	2.036303282503701e-4	1	-0.112	3 DAP	1	19.275	0.004793
AT1G52340	ABA2,ATABA2,ATSDR1,GIN1,ISI4,SDR1,SIS4,SRE1	EMB	1.064630839689422	0.067	0.026	4.7159566186346627e-4	1	0.041	3 DAP	1	43.39	0
AT5G58530	NA	EMB	1.0582474955114005	0.056	0.02	8.344373294727686e-4	1	0.036000000000000004	3 DAP	1	15.138	0.025451
AT4G39840	NA	EMB	-1.42932	0.056	0.143	0.00107914	1	-0.087	3 DAP	1	21.761	0.001941
AT3G49650	NA	EMB	1.2098132548565572	0.096	0.044	0.00131159	1	0.052000000000000005	3 DAP	1	48.916	0
AT3G22090	NA	EMB	2.0293340050021405	0.011	0.001	0.00201503	1	0.01	3 DAP	1	24.225	6.62e-4
AT4G22670	AtHip1,HIP1,TPR11	EMB	0.8019314711016343	0.23	0.137	0.00205059	1	0.093	3 DAP	1	21.713	0.001941
AT5G60040	NRPC1	EMB	-1.66613	0.051	0.118	0.00206185	1	-0.067	3 DAP	1	14.548	0.032823
AT1G72180	CEPR2	EMB	-2.57524	0.011	0.071	0.00345798	1	-0.06	3 DAP	1	16.411	0.014571
AT1G65730	YSL7	EMB	0.702267	0.225	0.144	0.00425066	1	0.081	3 DAP	1	15.932	0.017984
AT4G30210	AR2,ATR2	EMB	-0.791917	0.084	0.143	0.00597243	1	-0.059	3 DAP	2	15.691	0.02017
AT1G71730	NA	EMB	1.133468779389546	0.079	0.031	0.00735401	1	0.048	3 DAP	1	18.207	0.007349
AT2G17900	ASHR1,SDG37	EMB	1.5058478539881006	0.09	0.041	0.00812501	1	0.048999999999999995	3 DAP	1	19.503	0.004537
AT1G22770	FB,GI	EMB	-0.61385	0.084	0.153	0.00832492	1	-0.069	3 DAP	1	19.656	0.004389
AT3G20210	AEP4,DELTA-VPE,DELTAVPE	ii1'	2.4649849222361047	0.992	0.472	0	0	0.52	3 DAP	1	19.275	0.004793
AT1G75000	ELO3	ii1'	4.860102600461009	0.182	0.007	0	0	0.175	3 DAP	1	13.812	0.044556
AT3G57400	NA	ii1'	3.2752858131134044	0.122	0.009	3.332888660696384e-172	7.250699281344983e-168	0.113	3 DAP	1	21.671	0.002015
AT1G32930	AtGALT31A,GALT31A	ii1'	1.682823043749965	0.526	0.164	1.1726365897626526e-157	2.5510709010286505e-153	0.362	3 DAP	1	15.388	0.022806
AT5G67470	ATFH6,FH6	ii1'	1.7679745138151879	0.29	0.071	2.0900632703291537e-118	4.546932644601074e-114	0.21899999999999997	3 DAP	1	18.188	0.007349
AT1G72180	CEPR2	ii1'	1.6343806055698713	0.248	0.063	6.947222115101231e-89	1.5113681711402729e-84	0.185	3 DAP	1	16.411	0.014571
AT4G03550	ATGSL05,ATGSL5,EED3,GSL05,GSL5,PMR4	ii1'	1.2389627097069178	0.239	0.08	4.590764142890167e-54	9.987207392857559e-50	0.15899999999999997	3 DAP	1	18.051	0.007802
AT2G43900	5PTase12	ii1'	1.3399304704696937	0.194	0.065	5.366962553615123e-47	1.16758270353897e-42	0.129	3 DAP	1	26.445	3.11e-4
AT1G30270	ATCIPK23,CIPK23,LKS1,PKS17,SnRK3.23	ii1'	0.9039245926310217	0.223	0.09	5.3249620138105415e-37	1.1584454861044832e-32	0.133	3 DAP	1	19.371	0.004668
AT2G01570	RGA,RGA1,RGA24	ii1'	0.44502915151724676	0.208	0.114	4.903939331418731e-17	1.066852001550145e-12	0.094	3 DAP	1	14.109	0.039064
AT5G58530	NA	ii1'	1.2582384312145924	0.052	0.019	2.2205195632016358e-13	4.830740309745159e-9	0.033	3 DAP	1	15.138	0.025451
AT2G37520	NA	ii1'	0.48877342983573135	0.171	0.094	7.048491394787538e-13	1.533399302936029e-8	0.077	3 DAP	1	49.702	0
AT1G65730	YSL7	ii1'	-1.67261	0.07	0.148	7.343318348809613e-13	1.5975389067835313e-8	-0.078	3 DAP	1	15.932	0.017984
AT3G20790	NA	ii1'	0.5957405692831942	0.141	0.071	1.5652349396211956e-12	3.405168611145911e-8	0.07	3 DAP	1	20.895	0.002694
AT3G14067	SASP	ii1'	0.26163362450477984	0.194	0.119	6.074855373970412e-12	1.321584786607263e-7	0.075	3 DAP	1	21.477	0.002126
AT3G49990	NA	ii1'	0.3750970996821269	0.176	0.106	1.312574983219741e-11	2.8555068759945466e-7	0.07	3 DAP	1	26.65	3.11e-4
AT1G80170	NA	ii1'	0.7068702505455002	0.069	0.029	2.8553224978568233e-11	6.211754094087519e-7	0.04	3 DAP	1	51.182	0
AT5G11770	NA	ii1'	0.3775187767585775	0.18	0.111	1.2656315375650998e-10	2.7533814099728745e-6	0.069	3 DAP	1	23.212	0.001073
AT1G70160	NA	ii1'	-2.53773	0.012	0.072	1.0080973693860654e-9	2.1931158270993852e-5	-0.06	3 DAP	1	15.527	0.021659
AT5G55660	NA	ii1'	-0.594633	0.502	0.54	2.2794931142725317e-9	4.9590372700998926e-5	-0.038	3 DAP	1	16.764	0.012795
AT4G16060	NA	ii1'	0.28134094678273236	0.14	0.079	3.9091620907627026e-8	8.50438212845426e-4	0.061	3 DAP	1	23.893	7.8e-4
AT4G21326	ATSBT3.12,SBT3.12	ii1'	-2.81123	0.009	0.052	2.3440802278575452e-7	0.00509955	-0.043	3 DAP	1	18.788	0.005763
AT1G60995	HISE1	ii1'	0.2992927810137296	0.12	0.072	3.883112042458818e-7	0.00844771	0.048	3 DAP	1	14.786	0.029719
AT5G67350	NA	ii1'	-2.31898	0.016	0.051	8.786544025508128e-7	0.019115126527492934	-0.035	3 DAP	1	50.87	0
AT4G37250	NA	ii1'	-1.91335	0.023	0.059	2.2614217468145827e-6	0.0491972	-0.036	3 DAP	1	17.298	0.010607
AT3G24340	CHR40,CLSY4	ii1'	-1.86804	0.027	0.065	2.4140420630829553e-6	0.0525175	-0.038	3 DAP	1	18.798	0.005763
AT5G46550	NA	ii1'	0.29793879453425887	0.121	0.07	4.431218213497007e-6	0.0964012	0.051	3 DAP	1	17.264	0.010698
AT2G18245	NA	ii1'	0.3303360420461965	0.079	0.044	7.895411145873665e-6	0.1717646694784816	0.035	3 DAP	1	19.253	0.004817
AT3G49650	NA	ii1'	-1.74606	0.017	0.045	2.6509068122191444e-5	0.5767047769982748	-0.028	3 DAP	1	48.916	0
AT4G27640	IMB4	ii1'	0.30608436703329767	0.132	0.089	3.4286403500339996e-5	0.7459007081498966	0.043	3 DAP	1	20.556	0.00304
AT2G28830	AtPUB12,PUB12	ii1'	-2.57104	0.007	0.03	8.331384539469071e-5	1	-0.023	3 DAP	1	57.506	0
AT3G44260	AtCAF1a,CAF1a	ii1'	0.4195458733373685	0.076	0.044	8.754276150857977e-5	1	0.032	3 DAP	1	16.707	0.013084
AT4G22670	AtHip1,HIP1,TPR11	ii1'	0.15956483449867753	0.186	0.136	1.18984738187908e-4	1	0.05	3 DAP	1	21.713	0.001941
AT3G03920	NA	ii1'	0.1620630152353768	0.16	0.116	2.9961242257607135e-4	1	0.044	3 DAP	1	15.517	0.021659
AT3G49320	NA	ii1'	0.3533619045115963	0.031	0.016	7.489055269564513e-4	1	0.015	3 DAP	1	19.468	0.004537
AT5G12860	DiT1	ii1'	0.20094154427365885	0.111	0.077	9.19104078894233e-4	1	0.034	3 DAP	1	26.556	3.11e-4
AT2G42840	PDF1	ii1'	-1.8433	0.016	0.03	0.0015319	1	-0.014	3 DAP	1	23.673	8.63e-4
AT2G32780	ATUBP1,UBP1	ii1'	-2.59839	0.004	0.018	0.00369109	1	-0.014	3 DAP	1	25.796	4.21e-4
AT5G51260	NA	ii1'	0.18493103016830492	0.041	0.025	0.0041659	1	0.016	3 DAP	1	19.624	0.00442
AT3G04850	NA	ii1'	0.1460864472677832	0.042	0.026	0.00459591	1	0.016000000000000004	3 DAP	1	17.114	0.011256
AT1G06050	NA	ii1'	-1.61253	0.016	0.035	0.00514158	1	-0.019	3 DAP	1	13.809	0.044556
AT5G11540	AtGulLO3,GulLO3	ii1'	-3.34928	0.001	0.011	0.00653788	1	-0.01	3 DAP	1	16.358	0.014834
AT5G61470	NA	MCE	5.460153559400106	0.135	0.002	0	0	0.133	3 DAP	1	26.17	3.11e-4
AT5G11540	AtGulLO3,GulLO3	MCE	4.548126027801159	0.166	0.007	2.612588212056749e-195	5.683685655329457e-191	0.159	3 DAP	1	16.358	0.014834
AT2G28830	AtPUB12,PUB12	MCE	3.0841202531851484	0.235	0.025	7.654534282663356e-146	1.6652439331934132e-141	0.21	3 DAP	1	57.506	0
AT1G21430	YUC11	MCE	5.111489815603113	0.027	0.001	6.409367368423034e-70	1.394357871000431e-65	0.026	3 DAP	1	75.163	0
AT3G57200	NA	MCE	2.9144192651138026	0.095	0.011	1.4633348810534135e-49	3.183485033731701e-45	0.084	3 DAP	1	19.447	0.004565
AT5G54070	AT-HSFA9,HSFA9	MCE	6.318948808378179	0.013	0	1.6067325442354493e-34	3.49544664998422e-30	0.013	3 DAP	1	22.617	0.0013
AT5G55660	NA	MCE	-1.39595	0.334	0.543	6.041507196211362e-30	1.3143298905357817e-25	-0.209	3 DAP	1	16.764	0.012795
AT5G56290	ATPEX5,EMB2790,PEX5	MCE	1.1049394645648847	0.225	0.076	9.674803095275035e-29	2.1047534133770838e-24	0.14900000000000002	3 DAP	1	20.26	0.003447
AT3G60790	NA	MCE	4.215120235275977	0.027	0.002	3.2895985674349447e-28	7.156521683454722e-24	0.025	3 DAP	1	23.568	9.7e-4
AT3G20210	AEP4,DELTA-VPE,DELTAVPE	MCE	-1.76452	0.197	0.5	1.7152443772686e-26	3.731514142747839e-22	-0.303	3 DAP	1	19.275	0.004793
AT2G17900	ASHR1,SDG37	MCE	1.6141194297809747	0.141	0.039	4.558942071984196e-25	9.917978477601618e-21	0.10199999999999998	3 DAP	1	19.503	0.004537
AT1G10720	NA	MCE	0.7806275379587315	0.302	0.126	4.0332087226360746e-24	8.77424557609478e-20	0.176	3 DAP	1	16.638	0.013376
AT1G06760	H1.1,HON1	MCE	0.8335828091805693	0.426	0.217	6.062043716222785e-23	1.318797610464267e-18	0.209	3 DAP	1	16.197	0.015987
AT5G53770	TRL	MCE	1.0504517084083906	0.204	0.076	1.3672409576428827e-20	2.9744327033520915e-16	0.128	3 DAP	1	27.621	1.74e-4
AT3G15355	PFU1,UBC25	MCE	0.8638185706393349	0.162	0.057	7.619318245867885e-19	1.6575826843885586e-14	0.10500000000000001	3 DAP	1	17.321	0.010575
AT1G32930	AtGALT31A,GALT31A	MCE	-3.36845	0.021	0.182	2.8661581113879672e-15	6.235326971324522e-11	-0.161	3 DAP	1	15.388	0.022806
AT1G21160	NA	MCE	0.528288	0.468	0.278	3.83687888561617e-15	8.347130015657978e-11	0.19	3 DAP	1	17.38	0.010358
AT1G30270	ATCIPK23,CIPK23,LKS1,PKS17,SnRK3.23	MCE	0.8979830807450142	0.204	0.093	1.0510434768702503e-13	2.2865450839312294e-9	0.11099999999999999	3 DAP	1	19.371	0.004668
AT1G65730	YSL7	MCE	-3.10829	0.027	0.148	7.403761788136166e-13	1.610688377009023e-8	-0.121	3 DAP	1	15.932	0.017984
AT3G60080	BTL13	MCE	1.0773450173226142	0.078	0.023	7.918748947968461e-13	1.7227238336305385e-8	0.055	3 DAP	1	19.019	0.005292
AT5G37930	NA	MCE	0.8603457546385138	0.197	0.083	1.1878069873341061e-12	2.584074100945348e-8	0.114	3 DAP	1	16.544	0.013871
AT4G33140	NA	MCE	0.7183957199335971	0.143	0.067	1.1890649320854988e-11	2.586810759752003e-7	0.076	3 DAP	1	22.907	0.001229
AT5G03555	AtNCS1,NCS1,PLUTO	MCE	1.0304513973262766	0.078	0.024	1.8205826830601646e-11	3.960677626997388e-7	0.054	3 DAP	1	57.024	0
AT3G63410	APG1,E37,IEP37,VTE3	MCE	0.7357961366360517	0.2	0.091	2.0763969217694584e-11	4.5172015033094566e-7	0.10900000000000001	3 DAP	1	15.328	0.023294
AT4G39840	NA	MCE	-2.15864	0.044	0.145	7.113114458875838e-11	1.5474580505284385e-6	-0.101	3 DAP	1	21.761	0.001941
AT3G26050	NA	MCE	2.0841772946462793	0.059	0.016	9.494288631428549e-11	2.0654824917672806e-6	0.043	3 DAP	1	17.998	0.007918
AT5G11770	NA	MCE	0.615026	0.214	0.112	1.4141264350601343e-10	3.0764320594733223e-6	0.102	3 DAP	1	23.212	0.001073
AT2G37520	NA	MCE	0.4106074158857076	0.187	0.095	1.8662243637211501e-10	4.059971103275362e-6	0.092	3 DAP	1	49.702	0
AT3G49990	NA	MCE	0.5279824090448775	0.202	0.106	5.496812207102928e-10	1.195831495655242e-5	0.096	3 DAP	1	26.65	3.11e-4
AT5G57990	UBP23	MCE	0.42649331596224405	0.378	0.232	6.691242164199425e-10	1.4556797328215849e-5	0.146	3 DAP	1	17.476	0.010038
AT5G11270	OCP3	MCE	0.6113094074534637	0.113	0.052	2.0754046438100734e-9	4.5150428026088144e-5	0.061000000000000006	3 DAP	1	25.407	4.21e-4
AT5G01310	APTX	MCE	0.7522457210582929	0.101	0.045	3.2584989077146867e-9	7.088864373733301e-5	0.056	3 DAP	1	30.029	0
AT4G22960	NA	MCE	3.0219243866141676	0.011	0.001	9.126068474190339e-9	1.9853761965601082e-4	0.01	3 DAP	1	28.279	1.74e-4
AT1G06050	NA	MCE	0.6321734804952621	0.084	0.033	2.0925818003814318e-8	4.5524117067298047e-4	0.051000000000000004	3 DAP	1	13.809	0.044556
AT2G29640	JOSL	MCE	0.8911962857114462	0.084	0.034	3.4983664254553084e-8	7.610696158578023e-4	0.05	3 DAP	1	21.501	0.002057
AT2G24830	NA	MCE	0.43152164397172377	0.124	0.062	8.170925382807105e-8	0.00177758	0.062	3 DAP	1	18.756	0.005845
AT5G41020	NA	MCE	0.16859815753124674	0.349	0.231	1.5091414054993863e-7	0.00328314	0.11799999999999997	3 DAP	1	20.001	0.003786
AT3G03920	NA	MCE	0.47281558954530933	0.193	0.116	1.6716677439631976e-7	0.00363671	0.077	3 DAP	1	15.517	0.021659
AT1G72180	CEPR2	MCE	-3.5863	0.004	0.072	3.802077761819608e-7	0.00827142	-0.068	3 DAP	1	16.411	0.014571
AT4G33510	AtDAHP2,DAHP2,DHS2	MCE	0.3630713409553423	0.151	0.079	6.637916130761041e-7	0.014440786542470644	0.072	3 DAP	1	28.834	1.74e-4
AT2G01570	RGA,RGA1,RGA24	MCE	-1.69094	0.038	0.12	1.0018040494968912e-6	0.0217942	-0.082	3 DAP	1	14.109	0.039064
AT5G60040	NRPC1	MCE	0.28482772106082466	0.198	0.116	2.638267984336689e-6	0.057395519999244665	0.082	3 DAP	1	14.548	0.032823
AT2G23520	NA	MCE	-3.17446	0.008	0.053	4.315860028534254e-6	0.0938915	-0.045	3 DAP	1	34.758	0
AT3G04850	NA	MCE	0.8493458342759386	0.061	0.026	5.282852677092451e-6	0.11492845999014628	0.035	3 DAP	1	17.114	0.011256
AT1G68050	ADO3,FKF1	MCE	-1.76843	0.019	0.089	1.7729536077685307e-5	0.3857060573700439	-0.07	3 DAP	1	14.554	0.032823
AT4G22670	AtHip1,HIP1,TPR11	MCE	0.2538710676551823	0.204	0.137	2.107660368639334e-5	0.45852151319748713	0.067	3 DAP	1	21.713	0.001941
AT3G24340	CHR40,CLSY4	MCE	-2.49948	0.021	0.064	4.321608103791861e-5	0.9401658429799193	-0.043	3 DAP	1	18.798	0.005763
AT1G22770	FB,GI	MCE	-1.41105	0.086	0.154	4.37368288594673e-5	0.9514947118377111	-0.068	3 DAP	1	19.656	0.004389
AT5G67470	ATFH6,FH6	MCE	-2.04429	0.019	0.081	9.575568364149859e-5	1	-0.062	3 DAP	1	18.188	0.007349
AT4G37250	NA	MCE	-2.34343	0.011	0.058	1.7399898522369857e-4	1	-0.047	3 DAP	1	17.298	0.010607
AT4G25180	NA	MCE	-1.73195	0.034	0.077	1.86688905435023e-4	1	-0.043	3 DAP	1	71.769	0
AT5G67350	NA	MCE	-3.19885	0.01	0.05	2.5330384244021657e-4	1	-0.04	3 DAP	1	50.87	0
AT5G63010	NA	MCE	0.7523064236676094	0.042	0.017	3.392568286158318e-4	1	0.025	3 DAP	1	21.519	0.002057
AT3G14067	SASP	MCE	-1.15763	0.069	0.123	4.7598657185304616e-4	1	-0.054	3 DAP	1	21.477	0.002126
AT1G60995	HISE1	MCE	0.23174085666326794	0.124	0.073	6.860394157557396e-4	1	0.051000000000000004	3 DAP	1	14.786	0.029719
AT4G39690	MIC60	MCE	-0.194888	0.12	0.084	0.00130155	1	0.036	3 DAP	1	14.357	0.035667
AT3G12080	DER,emb2738,EngA-1	MCE	-0.990647	0.069	0.107	0.00187582	1	-0.038	3 DAP	1	46.464	0
AT3G44260	AtCAF1a,CAF1a	MCE	-3.18764	0.006	0.047	0.00304993	1	-0.041	3 DAP	1	16.707	0.013084
AT1G45231	TGS1	MCE	-1.0127	0.063	0.104	0.00520827	1	-0.041	3 DAP	2	17.132	0.01123
AT4G23110	EFC,TCO	MCE	1.6368720224567586	0.029	0.011	0.00531072	1	0.018000000000000002	3 DAP	1	20.505	0.00309
AT1G76570	AtLHCB7,LHCB7	MCE	-2.40408	0.01	0.035	0.00676752	1	-0.025	3 DAP	1	22.678	0.0013
AT1G42980	NA	CZE	7.098327627555015	0.778	0.023	0	0	0.755	3 DAP	1	35.465	0
AT2G17900	ASHR1,SDG37	CZE	2.1497584349569383	0.227	0.038	2.487852065057499e-63	5.412322167532589e-59	0.189	3 DAP	1	19.503	0.004537
AT2G14690	NA	CZE	6.847928944819598	0.02	0	1.7260388945142596e-51	3.754997615015772e-47	0.02	3 DAP	1	25.003	5.4e-4
AT3G26050	NA	CZE	3.5789719047737787	0.125	0.015	8.748478164872049e-49	1.9032314247679142e-44	0.11	3 DAP	1	17.998	0.007918
AT4G33510	AtDAHP2,DAHP2,DHS2	CZE	1.219485870980309	0.237	0.077	3.93915416644444e-29	8.56962988909988e-25	0.15999999999999998	3 DAP	1	28.834	1.74e-4
AT3G20210	AEP4,DELTA-VPE,DELTAVPE	CZE	-2.6874	0.172	0.499	4.178885229310736e-26	9.091164816365507e-22	-0.327	3 DAP	1	19.275	0.004793
AT1G21160	NA	CZE	0.8034252729891342	0.519	0.278	1.7968190625838997e-24	3.9089798706512735e-20	0.241	3 DAP	1	17.38	0.010358
AT5G53770	TRL	CZE	1.2089244749756611	0.227	0.077	4.569624199891481e-22	9.941217446863915e-18	0.15000000000000002	3 DAP	1	27.621	1.74e-4
AT3G03920	NA	CZE	0.7883016340635545	0.284	0.115	1.4578176983233845e-21	3.171482402702523e-17	0.16899999999999998	3 DAP	1	15.517	0.021659
AT5G60040	NRPC1	CZE	0.9025622608768525	0.282	0.115	8.015162521375048e-21	1.7436986065251417e-16	0.16699999999999998	3 DAP	1	14.548	0.032823
AT2G02230	AtPP2-B1,PP2-B1	CZE	0.9104725726993667	0.15	0.045	2.584195325040228e-19	5.621916929625015e-15	0.105	3 DAP	1	36.411	0
AT5G11270	OCP3	CZE	1.2326930150812225	0.157	0.051	2.0692776696713185e-18	4.501713570369953e-14	0.10600000000000001	3 DAP	1	25.407	4.21e-4
AT1G06760	H1.1,HON1	CZE	0.6674228466423298	0.421	0.219	1.949511924075968e-17	4.2411631908272685e-13	0.20199999999999999	3 DAP	1	16.197	0.015987
AT5G65900	RH27	CZE	0.5930847494639856	0.476	0.27	1.0444945034645764e-16	2.272297792287186e-12	0.20599999999999996	3 DAP	1	13.606	0.048407
AT1G30270	ATCIPK23,CIPK23,LKS1,PKS17,SnRK3.23	CZE	0.5987782135643778	0.214	0.094	9.552548692586507e-15	2.0781569680721946e-10	0.12	3 DAP	1	19.371	0.004668
AT3G12080	DER,emb2738,EngA-1	CZE	0.6346270005874799	0.227	0.105	3.49890176259286e-14	7.611860784520767e-10	0.12200000000000001	3 DAP	1	46.464	0
AT4G38980	NA	CZE	0.9447945990247375	0.09	0.029	8.1135200344493e-14	1.7650962834944452e-9	0.061	3 DAP	1	14.182	0.038083
AT5G41020	NA	CZE	0.4681038835382505	0.419	0.231	8.621029000915516e-14	1.8755048591491704e-9	0.18799999999999997	3 DAP	1	20.001	0.003786
AT5G11540	AtGulLO3,GulLO3	CZE	1.916628693140363	0.052	0.01	1.766305442380267e-13	3.842597489898271e-9	0.041999999999999996	3 DAP	1	16.358	0.014834
AT5G03555	AtNCS1,NCS1,PLUTO	CZE	1.8093279692311601	0.09	0.024	2.1061883307348416e-13	4.582012713513648e-9	0.066	3 DAP	1	57.024	0
AT3G63410	APG1,E37,IEP37,VTE3	CZE	0.6541169320489082	0.197	0.092	2.299073155160572e-13	5.001633649051825e-9	0.10500000000000001	3 DAP	1	15.328	0.023294
AT2G18710	SCY1	CZE	1.0409413027412007	0.115	0.038	1.7037058070188335e-12	3.7064119831694724e-8	0.077	3 DAP	1	43.536	0
AT3G15355	PFU1,UBC25	CZE	0.6887	0.15	0.057	9.296375176368231e-12	2.0224264196189087e-7	0.093	3 DAP	1	17.321	0.010575
AT4G22960	NA	CZE	3.414116665972573	0.015	0.001	1.066580187221048e-11	2.3203451972993898e-7	0.013999999999999999	3 DAP	1	28.279	1.74e-4
AT3G49990	NA	CZE	0.5093916326135093	0.219	0.106	4.2997014502048395e-11	9.354000504920629e-7	0.113	3 DAP	1	26.65	3.11e-4
AT5G11770	NA	CZE	0.4305539333749469	0.234	0.112	1.4870034869526416e-10	3.234976085865472e-6	0.12200000000000001	3 DAP	1	23.212	0.001073
AT1G32930	AtGALT31A,GALT31A	CZE	-2.98494	0.025	0.181	1.5139048485270185e-10	3.293499997970529e-6	-0.156	3 DAP	1	15.388	0.022806
AT4G22670	AtHip1,HIP1,TPR11	CZE	0.6167145809006288	0.252	0.136	1.8875180721061943e-10	4.106295565867025e-6	0.11599999999999999	3 DAP	1	21.713	0.001941
AT3G57200	NA	CZE	1.5217786607424117	0.055	0.013	2.499842013642728e-10	5.438406300679755e-6	0.042	3 DAP	1	19.447	0.004565
AT1G65730	YSL7	CZE	-2.39962	0.032	0.147	9.364798258042173e-10	2.0373118610370745e-5	-0.115	3 DAP	1	15.932	0.017984
AT4G39840	NA	CZE	-2.9003	0.03	0.145	1.2932172985519823e-9	2.8133942329998375e-5	-0.115	3 DAP	1	21.761	0.001941
AT5G55660	NA	CZE	0.4979978072919615	0.706	0.535	1.809482239239416e-9	3.9365286114653494e-5	0.17099999999999993	3 DAP	1	16.764	0.012795
AT2G24830	NA	CZE	0.6132469441042927	0.132	0.062	2.668251031225475e-9	5.804780118431021e-5	0.07	3 DAP	1	18.756	0.005845
AT4G39690	MIC60	CZE	0.46133234686144264	0.172	0.083	4.185870237528539e-9	9.106360701743338e-5	0.089	3 DAP	1	14.357	0.035667
AT1G06050	NA	CZE	0.7959302400123867	0.085	0.033	1.342322056264196e-8	2.9202216334027584e-4	0.052000000000000005	3 DAP	1	13.809	0.044556
AT3G49725	NA	CZE	0.7095300824704989	0.095	0.038	1.5235477977875672e-8	3.3144782340868527e-4	0.057	3 DAP	1	28.514	1.74e-4
AT5G56290	ATPEX5,EMB2790,PEX5	CZE	0.5140737239915073	0.162	0.078	1.711082478617891e-8	3.722459932233222e-4	0.084	3 DAP	1	20.26	0.003447
AT5G57990	UBP23	CZE	0.4322863006941456	0.384	0.233	1.7931148286633578e-8	3.900921309757135e-4	0.151	3 DAP	1	17.476	0.010038
AT1G78050	PGM	CZE	1.102277951107987	0.052	0.015	2.6471901390211504e-8	5.758962147440513e-4	0.037	3 DAP	1	18.467	0.006675
AT3G59550	ATRAD21.2,ATSYN3,SYN3	CZE	0.9400661890877364	0.067	0.022	7.339762856036023e-8	0.00159677	0.045000000000000005	3 DAP	1	18.029	0.007861
AT5G53170	FTSH11	CZE	0.3495543254950604	0.192	0.108	7.892723333667537e-8	0.00171706	0.084	3 DAP	1	20.157	0.003576
AT4G25020	NA	CZE	0.6250669585446731	0.11	0.047	1.1075386011899685e-7	0.00240945	0.063	3 DAP	1	18.299	0.007085
AT5G14460	NA	CZE	0.5624281724743503	0.137	0.065	4.932338796623694e-7	0.010730303052054845	0.072	3 DAP	1	48.185	0
AT3G60790	NA	CZE	2.2607406052904757	0.015	0.002	8.462496937305892e-7	0.018410162087108967	0.013	3 DAP	1	23.568	9.7e-4
AT2G01570	RGA,RGA1,RGA24	CZE	-2.48843	0.032	0.119	1.0209805068666897e-6	0.022211430926884834	-0.087	3 DAP	1	14.109	0.039064
AT4G26900	AT-HF,HISN4	CZE	0.3378044396330211	0.172	0.097	1.3606102683474882e-6	0.029600076387899604	0.075	3 DAP	1	34.218	0
AT2G43900	5PTase12	CZE	0.3381049336349595	0.137	0.069	1.4902125654324102e-6	0.032419574360982084	0.068	3 DAP	1	26.445	3.11e-4
AT4G27640	IMB4	CZE	0.1892836877841899	0.165	0.09	2.395609288521931e-6	0.052116480071794605	0.075	3 DAP	1	20.556	0.00304
AT5G67470	ATFH6,FH6	CZE	-3.47303	0.01	0.081	2.530874648909866e-6	0.055059177987034136	-0.071	3 DAP	1	18.188	0.007349
AT5G63010	NA	CZE	1.0163953947701692	0.052	0.017	3.280291281381436e-6	0.0713627	0.034999999999999996	3 DAP	1	21.519	0.002057
AT1G72180	CEPR2	CZE	-5.06832	0.002	0.071	7.539737963440719e-6	0.16402699939465284	-0.069	3 DAP	1	16.411	0.014571
AT3G24340	CHR40,CLSY4	CZE	-5.14385	0.002	0.064	2.2105531918059142e-5	0.48090584687737664	-0.062	3 DAP	1	18.798	0.005763
AT2G29640	JOSL	CZE	0.4781002572448858	0.07	0.034	2.6130589020316922e-5	0.5684709641369946	0.036000000000000004	3 DAP	1	21.501	0.002057
AT5G12860	DiT1	CZE	0.42512469196862035	0.142	0.077	2.9031867044841828e-5	0.631588	0.065	3 DAP	1	26.556	3.11e-4
AT1G60995	HISE1	CZE	0.1687179160518315	0.132	0.073	4.037467304914256e-5	0.8783510121840964	0.059	3 DAP	1	14.786	0.029719
AT1G71730	NA	CZE	0.6376919511269676	0.065	0.031	4.548322906686713e-5	0.9894876483496944	0.034	3 DAP	1	18.207	0.007349
AT4G23110	EFC,TCO	CZE	1.4343343269743185	0.04	0.011	7.123965450292743e-5	1	0.029	3 DAP	1	20.505	0.00309
AT2G37520	NA	CZE	0.3388091241401959	0.17	0.096	7.896427851879676e-5	1	0.074	3 DAP	1	49.702	0
AT1G31190	IMPL1	CZE	0.38484264123380196	0.06	0.033	1.1616802190523113e-4	1	0.026999999999999996	3 DAP	1	23.037	0.001154
AT2G23520	NA	CZE	-2.86043	0.012	0.053	2.3430337486310746e-4	1	-0.041	3 DAP	1	34.758	0
AT4G33140	NA	CZE	0.14155366351792464	0.115	0.068	4.802196158858762e-4	1	0.047	3 DAP	1	22.907	0.001229
AT5G39960	EngA-2	CZE	0.1704108432282383	0.09	0.049	0.00126105	1	0.040999999999999995	3 DAP	1	20.831	0.002751
AT1G75000	ELO3	CZE	0.23067980677128475	0.03	0.014	0.00435674	1	0.016	3 DAP	1	13.812	0.044556
AT4G16060	NA	CZE	-1.8863	0.037	0.082	0.0056265	1	-0.045	3 DAP	1	23.893	7.8e-4
AT2G28830	AtPUB12,PUB12	CZE	0.34862365058677414	0.055	0.029	0.00702634	1	0.026	3 DAP	1	57.506	0
AT2G25930	ELF3,PYK20	CZE	-0.161847	0.234	0.173	0.00836402	1	0.061000000000000026	3 DAP	1	16.496	0.014089
AT4G37250	NA	CZE	-1.58988	0.022	0.058	0.00957135	1	-0.036	3 DAP	1	17.298	0.010607
AT3G04850	NA	PEN	3.478448981242011	0.384	0.031	0	0	0.353	5 DAP	1	17.114	0.011256
AT3G12080	DER,emb2738,EngA-1	PEN	1.7399262148608154	0.278	0.056	1.2408740752120048e-301	2.6340033994525226e-297	0.22200000000000003	5 DAP	1	46.464	0
AT1G78050	PGM	PEN	2.4361265352660304	0.128	0.016	4.715601410119876e-195	1.0009807113261462e-190	0.112	5 DAP	1	18.467	0.006675
AT2G17900	ASHR1,SDG37	PEN	2.5292806151762015	0.142	0.021	3.1299277890062764e-190	6.643897717723623e-186	0.12099999999999998	5 DAP	1	19.503	0.004537
AT5G57990	UBP23	PEN	0.7994761856874741	0.38	0.162	5.311937876890935e-160	1.1275650531276389e-155	0.218	5 DAP	1	17.476	0.010038
AT5G53170	FTSH11	PEN	1.0819650743834863	0.219	0.068	4.813219476696286e-152	1.0217020983183207e-147	0.151	5 DAP	1	20.157	0.003576
AT3G63410	APG1,E37,IEP37,VTE3	PEN	1.0230672561040564	0.2	0.069	1.7954702544697536e-124	3.811244709162946e-120	0.131	5 DAP	1	15.328	0.023294
AT5G26570	ATGWD3,OK1,PWD	PEN	0.7491093569214635	0.234	0.092	4.1736952825056297e-109	8.8595029761747e-105	0.14200000000000002	5 DAP	1	13.625	0.048407
AT3G26050	NA	PEN	2.4273989678497028	0.084	0.011	2.392343707544402e-107	5.078227988004502e-103	0.073	5 DAP	1	17.998	0.007918
AT3G03920	NA	PEN	0.9938327008640593	0.174	0.062	1.9441831735764147e-101	4.1269176225506553e-97	0.11199999999999999	5 DAP	1	15.517	0.021659
AT5G60040	NRPC1	PEN	0.8680987366609103	0.187	0.069	1.0528886390360392e-99	2.2349667140818004e-95	0.118	5 DAP	1	14.548	0.032823
AT3G59550	ATRAD21.2,ATSYN3,SYN3	PEN	2.254024733361726	0.074	0.012	7.085236619210168e-94	1.5039831771597423e-89	0.062	5 DAP	1	18.029	0.007861
AT1G30270	ATCIPK23,CIPK23,LKS1,PKS17,SnRK3.23	PEN	0.908037	0.152	0.052	3.780609875548301e-89	8.02510058282638e-85	0.1	5 DAP	1	19.371	0.004668
AT5G11270	OCP3	PEN	1.205702262214391	0.109	0.03	3.4118602382256076e-86	7.242355727681497e-82	0.079	5 DAP	1	25.407	4.21e-4
AT4G03550	ATGSL05,ATGSL5,EED3,GSL05,GSL5,PMR4	PEN	0.73194	0.177	0.07	6.5631695824214115e-84	1.393164007260593e-79	0.10699999999999998	5 DAP	1	18.051	0.007802
AT3G49990	NA	PEN	0.7167817824054352	0.151	0.059	2.8789687287312826e-76	6.111186920477894e-72	0.092	5 DAP	1	26.65	3.11e-4
AT2G43900	5PTase12	PEN	0.7500538642457037	0.158	0.063	3.07949885074964e-72	6.536852210486261e-68	0.095	5 DAP	1	26.445	3.11e-4
AT1G47310	NA	PEN	1.2273914835730284	0.092	0.027	1.6046277879618187e-69	3.4061434055065527e-65	0.065	5 DAP	1	14.442	0.034395
AT3G57400	NA	PEN	2.1344210143973497	0.05	0.007	9.018910099184694e-69	1.914444046753935e-64	0.043000000000000003	5 DAP	1	21.671	0.002015
AT1G31190	IMPL1	PEN	1.4169290556678582	0.076	0.018	1.2685029749050255e-66	2.692651264830898e-62	0.057999999999999996	5 DAP	1	23.037	0.001154
AT4G27640	IMB4	PEN	0.7146958991396533	0.14	0.057	7.21160764249607e-63	1.5308079542726407e-58	0.083	5 DAP	1	20.556	0.00304
AT1G32930	AtGALT31A,GALT31A	PEN	-2.81056	0.041	0.14	7.545228332041709e-62	1.6016256180424936e-57	-0.099	5 DAP	1	15.388	0.022806
AT2G25930	ELF3,PYK20	PEN	0.3932334555607858	0.219	0.113	6.117893191768124e-59	1.2986451878166196e-54	0.106	5 DAP	1	16.496	0.014089
AT5G41020	NA	PEN	0.21869249411127278	0.274	0.149	2.229310183182884e-57	4.732156725842308e-53	0.12500000000000003	5 DAP	1	20.001	0.003786
AT4G39840	NA	PEN	-2.41286	0.048	0.137	6.453605711813941e-57	1.3699068844467454e-52	-0.089	5 DAP	1	21.761	0.001941
AT4G26900	AT-HF,HISN4	PEN	0.49381820761444206	0.137	0.059	5.489576575868254e-55	1.1652724197595542e-50	0.078	5 DAP	1	34.218	0
AT5G53770	TRL	PEN	0.6917837905988962	0.105	0.041	1.7896281630220916e-50	3.798843701646994e-46	0.064	5 DAP	1	27.621	1.74e-4
AT1G06760	H1.1,HON1	PEN	0.45683656780381443	0.207	0.116	3.70593779418153e-50	7.866594155709133e-46	0.091	5 DAP	1	16.197	0.015987
AT5G46550	NA	PEN	0.4958306368914751	0.105	0.045	5.02985307750362e-45	1.0676869127616935e-40	0.06	5 DAP	1	17.264	0.010698
AT3G44260	AtCAF1a,CAF1a	PEN	1.7036150696347092	0.036	0.007	1.8264950826863955e-42	3.877101112018412e-38	0.028999999999999998	5 DAP	1	16.707	0.013084
AT3G49650	NA	PEN	0.39914012114660147	0.105	0.047	1.4140146395483646e-41	3.0015288753693136e-37	0.057999999999999996	5 DAP	1	48.916	0
AT4G23110	EFC,TCO	PEN	1.67503	0.037	0.008	2.641481144567936e-40	5.607072025574358e-36	0.028999999999999998	5 DAP	1	20.505	0.00309
AT2G37520	NA	PEN	0.2630592454660836	0.151	0.078	3.846765137572081e-38	8.165528357524257e-34	0.073	5 DAP	1	49.702	0
AT5G39960	EngA-2	PEN	0.80433717047059194	0.075	0.028	6.177802166959177e-38	1.3113620659804245e-33	0.047	5 DAP	1	20.831	0.002751
AT1G68050	ADO3,FKF1	PEN	0.7945451294941928	0.062	0.024	1.0232190364713387e-37	2.171987048717711e-33	0.038	5 DAP	1	14.554	0.032823
AT1G80170	NA	PEN	0.8040654790350308	0.056	0.018	1.1908144570205763e-37	2.5277418479175774e-33	0.038000000000000006	5 DAP	1	51.182	0
AT1G65730	YSL7	PEN	-3.1324	0.008	0.049	5.214792080256092e-34	1.1069439148759606e-29	-0.041	5 DAP	1	15.932	0.017984
AT5G56290	ATPEX5,EMB2790,PEX5	PEN	0.3713385950099042	0.109	0.052	6.0050396019650634e-34	1.274689756309124e-29	0.057	5 DAP	1	20.26	0.003447
AT5G01310	APTX	PEN	0.5321307968258828	0.074	0.031	1.1500290504614852e-32	2.4411666654145945e-28	0.043	5 DAP	1	30.029	0
AT4G33510	AtDAHP2,DAHP2,DHS2	PEN	0.34351554281305696	0.083	0.04	8.80873321662058e-31	1.8698297998920502e-26	0.043000000000000003	5 DAP	1	28.834	1.74e-4
AT4G33140	NA	PEN	0.3835510484237459	0.1	0.052	5.929103683919655e-30	1.258570838985625e-25	0.048	5 DAP	1	22.907	0.001229
AT3G24340	CHR40,CLSY4	PEN	0.2087085347969342	0.101	0.051	6.676896676165828e-30	1.4173048574497202e-25	0.05	5 DAP	1	18.798	0.005763
AT5G67470	ATFH6,FH6	PEN	-2.75125	0.015	0.059	6.888554621262812e-30	1.4622334894554572e-25	-0.044	5 DAP	1	18.188	0.007349
AT5G58480	NA	PEN	0.5403561012431322	0.054	0.021	1.7124442422777615e-28	3.635005393083004e-24	0.033	5 DAP	1	25.763	4.21e-4
AT2G18710	SCY1	PEN	0.5675339443652965	0.057	0.023	6.671016971762767e-27	1.4160567725960825e-22	0.034	5 DAP	1	43.536	0
AT3G49725	NA	PEN	0.5131619732542694	0.052	0.02	7.780015971970938e-27	1.651463990370271e-22	0.032	5 DAP	1	28.514	1.74e-4
AT1G72180	CEPR2	PEN	-3.12103	0.008	0.042	2.919951006244519e-26	6.198180000955241e-22	-0.034	5 DAP	1	16.411	0.014571
AT5G63010	NA	PEN	0.9703443157074627	0.036	0.012	2.760826936555413e-25	5.860407338226175e-21	0.023999999999999997	5 DAP	1	21.519	0.002057
AT2G18245	NA	PEN	0.3045685174643731	0.069	0.034	2.3102014700747796e-23	4.903864660527735e-19	0.035	5 DAP	1	19.253	0.004817
AT2G24830	NA	PEN	0.3002128842081875	0.08	0.039	1.7231439181165205e-22	3.657717594985938e-18	0.041	5 DAP	1	18.756	0.005845
AT3G20210	AEP4,DELTA-VPE,DELTAVPE	PEN	-2.76749	0.4	0.422	4.1993635878168364e-21	8.913989087858799e-17	-0.022	5 DAP	1	19.275	0.004793
AT3G49320	NA	PEN	1.204319300404094	0.022	0.006	3.690101383932858e-20	7.832978207674279e-16	0.016	5 DAP	1	19.468	0.004537
AT3G14067	SASP	PEN	-1.64876	0.057	0.108	9.32979960452088e-19	1.980436562051647e-14	-0.051	5 DAP	1	21.477	0.002126
AT1G09155	AtPP2-B15,PP2-B15	PEN	-4.67285	0.002	0.03	2.414644816776707e-18	5.125566552571916e-14	-0.028	5 DAP	1	13.919	0.042732
AT2G19950	GC1	PEN	-0.166972	0.211	0.144	6.467178466955823e-18	1.3727879731807127e-13	0.067	5 DAP	2	13.559	0.048987
AT1G56040	PUB58	PEN	2.436634734091273	0.01	0.001	1.0623451377843031e-17	2.2550400239747401e-13	0.009	5 DAP	1	18.329	0.007085
AT4G35370	NA	PEN	2.005558351446215	0.014	0.002	2.8718944632701765e-17	6.096170377183603e-13	0.012	5 DAP	1	33.848	0
AT2G28830	AtPUB12,PUB12	PEN	0.2989366867073313	0.056	0.029	2.7377006572313005e-16	5.811317185104882e-12	0.027	5 DAP	1	57.506	0
AT5G12860	DiT1	PEN	0.2799643691423399	0.07	0.041	6.055223586369744e-16	1.2853423106787055e-11	0.029000000000000005	5 DAP	1	26.556	3.11e-4
AT5G05940	ATROPGEF5,ROPGEF5	PEN	0.3785498802475642	0.026	0.01	4.681830079023981e-15	9.938120708744204e-11	0.016	5 DAP	1	14.84	0.029143
AT1G55880	NA	PEN	0.4616819399264158	0.03	0.013	7.272616383995073e-15	1.543758279830634e-10	0.017	5 DAP	1	30.705	0
AT5G59600	NA	PEN	0.9947266921736206	0.02	0.006	2.5647973092390284e-14	5.444295248321686e-10	0.014	5 DAP	1	19.29	0.004793
AT4G38980	NA	PEN	0.44584186113565494	0.036	0.017	4.122124477547339e-14	8.750033628489737e-10	0.018999999999999996	5 DAP	1	14.182	0.038083
AT1G42980	NA	PEN	-6.64558	0.001	0.021	6.052721914045967e-14	1.2848112806945374e-9	-0.02	5 DAP	1	35.465	0
AT2G01570	RGA,RGA1,RGA24	PEN	-1.81254	0.017	0.04	3.070298065537528e-10	6.51732170371651e-6	-0.023	5 DAP	1	14.109	0.039064
AT1G71730	NA	PEN	0.16981708071266155	0.036	0.02	3.2309732712187965e-10	6.858386962816139e-6	0.015999999999999997	5 DAP	1	18.207	0.007349
AT2G42840	PDF1	PEN	-2.59006	0.005	0.023	9.64294717881908e-10	2.046908397647926e-5	-0.018	5 DAP	1	23.673	8.63e-4
AT4G16060	NA	PEN	-0.291073	0.086	0.061	7.015434316287618e-9	1.4891662423183725e-4	0.024999999999999994	5 DAP	1	23.893	7.8e-4
AT4G38170	FRS9	PEN	-0.301236	0.031	0.02	2.634867454322008e-7	0.00559303	0.011	5 DAP	1	22.787	0.001229
AT4G25020	NA	PEN	-0.154448	0.042	0.028	4.147069317764096e-7	0.00880298	0.014000000000000002	5 DAP	1	18.299	0.007085
AT1G45231	TGS1	PEN	-0.40735	0.077	0.056	6.478533421034244e-7	0.013752	0.020999999999999998	5 DAP	2	17.132	0.01123
AT1G76570	AtLHCB7,LHCB7	PEN	-0.11718	0.026	0.015	6.071760196948528e-6	0.1288852537006264	0.011	5 DAP	1	22.678	0.0013
AT4G37250	NA	PEN	-1.43116	0.007	0.018	1.3157910553027897e-5	0.2793029673091232	-0.011	5 DAP	1	17.298	0.010607
AT3G50990	PER36,PRX36	PEN	-5.24447	0.002	0.053	1.6550442338420303e-5	0.3513162395176478	-0.051	5 DAP	1	23.121	0.001154
AT5G15820	NA	PEN	-0.176786	0.02	0.013	2.336036829594815e-5	0.49587053781809143	0.007	5 DAP	1	13.595	0.048417
AT1G32360	NA	PEN	-1.62549	0.019	0.036	2.434530229631398e-5	0.5167777318438569	-0.017	5 DAP	1	14.174	0.038083
AT2G23520	NA	PEN	-1.4321	0.022	0.034	5.049450599951034e-5	1	-0.012	5 DAP	1	34.758	0
AT5G46640	AHL8	PEN	-2.19307	0.004	0.012	5.40827598592063e-5	1	-0.008	5 DAP	1	17.092	0.01128
AT2G29640	JOSL	PEN	-0.158964	0.036	0.024	7.526906403926911e-5	1	0.011999999999999997	5 DAP	1	21.501	0.002057
AT5G03555	AtNCS1,NCS1,PLUTO	PEN	-0.369568	0.023	0.017	0.00129073	1	0.006	5 DAP	1	57.024	0
AT2G01860	CYK8,EMB975	PEN	-1.63927	0.009	0.015	0.0028279	1	-0.006	5 DAP	1	56.343	0
AT3G15355	PFU1,UBC25	PEN	-0.361223	0.054	0.046	0.00728146	1	0.008	5 DAP	1	17.321	0.010575
AT3G20210	AEP4,DELTA-VPE,DELTAVPE	ii2	3.7038060003318014	0.95	0.391	0	0	0.5589999999999999	5 DAP	1	19.275	0.004793
AT1G32930	AtGALT31A,GALT31A	ii2	2.342743947214171	0.396	0.1	6.975617263828984e-128	1.4807142765929784e-123	0.29600000000000004	5 DAP	1	15.388	0.022806
AT1G09155	AtPP2-B15,PP2-B15	ii2	2.2395845613406253	0.095	0.019	7.873934118276736e-37	1.671399995286603e-32	0.076	5 DAP	1	13.919	0.042732
AT3G04850	NA	ii2	-2.78776	0.015	0.131	4.405163871738777e-19	9.350841350539902e-15	-0.116	5 DAP	1	17.114	0.011256
AT1G65730	YSL7	ii2	1.4643874895890647	0.087	0.036	2.4689165608390334e-12	5.240769183693016e-8	0.051	5 DAP	1	15.932	0.017984
AT2G01570	RGA,RGA1,RGA24	ii2	1.60885	0.083	0.032	3.3780490290273445e-12	7.170584673916344e-8	0.051000000000000004	5 DAP	1	14.109	0.039064
AT3G03920	NA	ii2	-2.60137	0.015	0.096	5.2367238930251155e-12	1.1115993807724412e-7	-0.081	5 DAP	1	15.517	0.021659
AT4G39840	NA	ii2	-1.51456	0.038	0.117	4.7927805926254085e-11	1.0173635363965955e-6	-0.079	5 DAP	1	21.761	0.001941
AT3G12080	DER,emb2738,EngA-1	ii2	-1.17684	0.038	0.119	6.62807794207831e-11	1.406942104764963e-6	-0.081	5 DAP	1	46.464	0
AT2G17900	ASHR1,SDG37	ii2	-5.02592	0.001	0.056	8.587028803180983e-9	1.8227686040512273e-4	-0.055	5 DAP	1	19.503	0.004537
AT1G06760	H1.1,HON1	ii2	-0.545891	0.08	0.143	3.1733134959609284e-7	0.00673599	-0.063	5 DAP	1	16.197	0.015987
AT5G67350	NA	ii2	1.4318610681101178	0.046	0.019	1.126020095330076e-6	0.023902028563571525	0.027	5 DAP	1	50.87	0
AT1G78050	PGM	ii2	-1.60112	0.012	0.048	1.5539388815144859e-6	0.0329855	-0.036	5 DAP	1	18.467	0.006675
AT5G57990	UBP23	ii2	-0.326469	0.148	0.224	1.799771078843939e-6	0.0382037	-0.076	5 DAP	1	17.476	0.010038
AT3G59550	ATRAD21.2,ATSYN3,SYN3	ii2	-3.89535	0.001	0.03	2.302986153986426e-6	0.048885487090669866	-0.029	5 DAP	1	18.029	0.007861
AT1G52340	ABA2,ATABA2,ATSDR1,GIN1,ISI4,SDR1,SIS4,SRE1	ii2	2.0556500619522238	0.041	0.015	2.824015013964614e-6	0.0599454	0.026000000000000002	5 DAP	1	43.39	0
AT3G49990	NA	ii2	-0.984248	0.035	0.086	3.0552472434896794e-6	0.0648537	-0.051	5 DAP	1	26.65	3.11e-4
AT5G60040	NRPC1	ii2	-0.472527	0.052	0.103	4.331226732938004e-6	0.0919389	-0.051	5 DAP	1	14.548	0.032823
AT3G63410	APG1,E37,IEP37,VTE3	ii2	-0.52283	0.057	0.107	8.866202049553693e-6	0.18820287090587623	-0.05	5 DAP	1	15.328	0.023294
AT4G26900	AT-HF,HISN4	ii2	-1.14072	0.033	0.083	8.94233046892091e-6	0.18981884886378417	-0.05	5 DAP	1	34.218	0
AT3G26050	NA	ii2	-7.29646	0	0.032	1.3648856404197287e-5	0.28972427489189584	-0.032	5 DAP	1	17.998	0.007918
AT3G50990	PER36,PRX36	ii2	-3.41546	0.008	0.041	1.4029643592737103e-5	0.2978072445430305	-0.033	5 DAP	1	23.121	0.001154
AT5G53170	FTSH11	ii2	-0.40505	0.059	0.111	4.712554989522877e-5	1	-0.052	5 DAP	1	20.157	0.003576
AT2G01860	CYK8,EMB975	ii2	1.612912250005638	0.031	0.013	9.316746552459222e-5	1	0.018000000000000002	5 DAP	1	56.343	0
AT3G49650	NA	ii2	-0.781791	0.03	0.064	1.0581429126706594e-4	1	-0.034	5 DAP	1	48.916	0
AT2G25930	ELF3,PYK20	ii2	-0.525513	0.09	0.144	1.0718622925721529e-4	1	-0.054	5 DAP	1	16.496	0.014089
AT1G68050	ADO3,FKF1	ii2	-1.50537	0.008	0.035	1.6249125156768e-4	1	-0.027	5 DAP	1	14.554	0.032823
AT5G58480	NA	ii2	-1.47616	0.008	0.031	2.1582914852295133e-4	1	-0.023	5 DAP	1	25.763	4.21e-4
AT1G47310	NA	ii2	-0.412542	0.022	0.045	7.263010400416218e-4	1	-0.023	5 DAP	1	14.442	0.034395
AT5G26570	ATGWD3,OK1,PWD	ii2	-0.21663	0.086	0.132	8.739928376912718e-4	1	-0.046	5 DAP	1	13.625	0.048407
AT5G41020	NA	ii2	-0.115892	0.131	0.185	9.367710182459616e-4	1	-0.054	5 DAP	1	20.001	0.003786
AT4G23110	EFC,TCO	ii2	-1.58608	0.003	0.017	0.0014999	1	-0.014	5 DAP	1	20.505	0.00309
AT1G10720	NA	ii2	0.7027261226539996	0.136	0.104	0.00161952	1	0.032000000000000015	5 DAP	1	16.638	0.013376
AT2G29640	JOSL	ii2	-0.409534	0.011	0.028	0.0019038	1	-0.017	5 DAP	1	21.501	0.002057
AT5G56290	ATPEX5,EMB2790,PEX5	ii2	-0.181277	0.039	0.069	0.00236362	1	-0.03	5 DAP	1	20.26	0.003447
AT4G27640	IMB4	ii2	-0.43199	0.042	0.081	0.00283904	1	-0.039	5 DAP	1	20.556	0.00304
AT1G72180	CEPR2	ii2	0.8200663174641161	0.052	0.032	0.00290949	1	0.019999999999999997	5 DAP	1	16.411	0.014571
AT3G14067	SASP	ii2	0.6977099414709479	0.121	0.093	0.00291495	1	0.027999999999999997	5 DAP	1	21.477	0.002126
AT2G42840	PDF1	ii2	-2.42316	0.005	0.019	0.00342359	1	-0.014	5 DAP	1	23.673	8.63e-4
AT4G39690	MIC60	ii2	-0.113677	0.042	0.065	0.00526964	1	-0.023	5 DAP	1	14.357	0.035667
AT5G11270	OCP3	ii2	-0.793494	0.026	0.053	0.00567044	1	-0.027	5 DAP	1	25.407	4.21e-4
AT3G57200	NA	ii2	-1.40163	0.005	0.021	0.00751637	1	-0.016	5 DAP	1	19.447	0.004565
AT5G12860	DiT1	ii2	-0.309052	0.031	0.049	0.00847201	1	-0.018	5 DAP	1	26.556	3.11e-4
AT3G04850	NA	oi1	-4.07088	0.008	0.187	4.843717012770576e-213	1.0281758103008101e-208	-0.179	5 DAP	1	17.114	0.011256
AT3G20210	AEP4,DELTA-VPE,DELTAVPE	oi1	-2.66871	0.277	0.489	4.891662922929508e-168	1.0383532886502466e-163	-0.212	5 DAP	1	19.275	0.004793
AT1G30270	ATCIPK23,CIPK23,LKS1,PKS17,SnRK3.23	oi1	-2.3935	0.013	0.113	3.0225443964626473e-99	6.415954990371262e-95	-0.1	5 DAP	1	19.371	0.004668
AT1G78050	PGM	oi1	-3.62964	0.003	0.069	1.8107094668345744e-77	3.8435929852497514e-73	-0.066	5 DAP	1	18.467	0.006675
AT3G12080	DER,emb2738,EngA-1	oi1	-1.01456	0.047	0.151	2.368157616495699e-76	5.02688817253542e-72	-0.104	5 DAP	1	46.464	0
AT1G06760	H1.1,HON1	oi1	-0.942366	0.066	0.179	1.8747624370859213e-73	3.9795582252022853e-69	-0.113	5 DAP	1	16.197	0.015987
AT2G17900	ASHR1,SDG37	oi1	-2.07525	0.011	0.076	1.8494529800199021e-63	3.925833840688246e-59	-0.065	5 DAP	1	19.503	0.004537
AT5G57990	UBP23	oi1	-0.435494	0.137	0.264	2.606696253091389e-57	5.533234136437091e-53	-0.127	5 DAP	1	17.476	0.010038
AT3G63410	APG1,E37,IEP37,VTE3	oi1	-0.709239	0.054	0.131	7.665265047857785e-49	1.627105811708772e-44	-0.077	5 DAP	1	15.328	0.023294
AT5G53170	FTSH11	oi1	-0.677244	0.056	0.136	3.7680639094460874e-48	7.998469260581209e-44	-0.08	5 DAP	1	20.157	0.003576
AT3G03920	NA	oi1	-0.951043	0.043	0.117	1.3276958791736792e-47	2.818300042721969e-43	-0.074	5 DAP	1	15.517	0.021659
AT4G21326	ATSBT3.12,SBT3.12	oi1	-2.16272	0.011	0.067	5.207691023938001e-47	1.1054365736513195e-42	-0.056	5 DAP	1	18.788	0.005763
AT3G26050	NA	oi1	-3.18119	0.003	0.045	6.116010068983707e-43	1.2982454573431715e-38	-0.042	5 DAP	1	17.998	0.007918
AT5G60040	NRPC1	oi1	-0.468905	0.055	0.124	3.1810529203007044e-38	6.752421033922305e-34	-0.069	5 DAP	1	14.548	0.032823
AT5G11270	OCP3	oi1	-0.839946	0.022	0.067	6.0454852375461344e-33	1.283275151373918e-28	-0.045	5 DAP	1	25.407	4.21e-4
AT1G47310	NA	oi1	-1.13935	0.017	0.058	4.886150181263357e-32	1.0371830989767727e-27	-0.041	5 DAP	1	14.442	0.034395
AT4G39840	NA	oi1	1.0448202621458567	0.152	0.093	2.1333343273016743e-31	4.528428776563264e-27	0.059	5 DAP	1	21.761	0.001941
AT4G22670	AtHip1,HIP1,TPR11	oi1	-0.427572	0.055	0.113	2.5100015267045873e-30	5.327980240735828e-26	-0.058	5 DAP	1	21.713	0.001941
AT3G49990	NA	oi1	-0.438831	0.048	0.102	4.175607421680062e-30	8.863561874000269e-26	-0.054	5 DAP	1	26.65	3.11e-4
AT5G41020	NA	oi1	-0.165552	0.127	0.212	3.539147398475634e-29	7.512548182744228e-25	-0.085	5 DAP	1	20.001	0.003786
AT2G43900	5PTase12	oi1	-0.472996	0.051	0.108	9.560574799485396e-29	2.029423212686765e-24	-0.057	5 DAP	1	26.445	3.11e-4
AT3G57400	NA	oi1	-2.67355	0.002	0.028	5.807834588308474e-28	1.2328290480602398e-23	-0.026	5 DAP	1	21.671	0.002015
AT3G49650	NA	oi1	-0.675663	0.033	0.078	8.98179843331677e-27	1.9065663534401506e-22	-0.045	5 DAP	1	48.916	0
AT5G53770	TRL	oi1	-0.559194	0.03	0.073	4.414481379849788e-26	9.370619625007145e-22	-0.043	5 DAP	1	27.621	1.74e-4
AT5G11770	NA	oi1	-0.652846	0.038	0.082	2.0078038209909787e-25	4.26196517081755e-21	-0.044	5 DAP	1	23.212	0.001073
AT2G28830	AtPUB12,PUB12	oi1	-1.03232	0.015	0.047	2.6304541657194303e-24	5.583665057572635e-20	-0.032	5 DAP	1	57.506	0
AT3G57200	NA	oi1	-2.33702	0.003	0.029	4.084630987541573e-24	8.670446197254497e-20	-0.026	5 DAP	1	19.447	0.004565
AT4G23110	EFC,TCO	oi1	-3.23112	0.001	0.024	8.553900175933687e-24	1.8157363903454437e-19	-0.023	5 DAP	1	20.505	0.00309
AT4G03550	ATGSL05,ATGSL5,EED3,GSL05,GSL5,PMR4	oi1	-0.310812	0.065	0.116	2.2384094242332127e-23	4.751471684819841e-19	-0.051	5 DAP	1	18.051	0.007802
AT4G33140	NA	oi1	-0.45575	0.038	0.079	6.984288557933202e-22	1.482554932192481e-17	-0.041	5 DAP	1	22.907	0.001229
AT5G56290	ATPEX5,EMB2790,PEX5	oi1	-0.330158	0.04	0.082	5.9832819389057955e-21	1.2700712571715332e-16	-0.042	5 DAP	1	20.26	0.003447
AT2G42840	PDF1	oi1	-3.66721	0.003	0.026	7.740561531367699e-21	1.6430889962634216e-16	-0.023	5 DAP	1	23.673	8.63e-4
AT3G59550	ATRAD21.2,ATSYN3,SYN3	oi1	-1.05887	0.011	0.037	8.683994437456108e-21	1.843351499238808e-16	-0.026	5 DAP	1	18.029	0.007861
AT4G37250	NA	oi1	-2.55951	0.003	0.022	9.869119413919488e-21	2.0949179779926895e-16	-0.019	5 DAP	1	17.298	0.010607
AT4G33510	AtDAHP2,DAHP2,DHS2	oi1	-0.328047	0.03	0.063	2.264349801194691e-19	4.80653532299597e-15	-0.033	5 DAP	1	28.834	1.74e-4
AT5G37930	NA	oi1	-0.247269	0.046	0.085	9.848208182232295e-19	2.0904791508424492e-14	-0.039	5 DAP	1	16.544	0.013871
AT2G18710	SCY1	oi1	-0.806574	0.015	0.041	1.7629255597847754e-18	3.742162085755143e-14	-0.026	5 DAP	1	43.536	0
AT3G49725	NA	oi1	-0.857481	0.011	0.037	2.2650580244410487e-18	4.808038668481014e-14	-0.026	5 DAP	1	28.514	1.74e-4
AT1G75000	ELO3	oi1	-2.29137	0.004	0.021	5.127073294931294e-18	1.0883238483150658e-13	-0.017	5 DAP	1	13.812	0.044556
AT1G31190	IMPL1	oi1	-0.66961	0.016	0.042	9.257554926697163e-18	1.965101184290007e-13	-0.026	5 DAP	1	23.037	0.001154
AT5G12860	DiT1	oi1	-0.543693	0.027	0.06	1.2696949307549714e-17	2.6951814295135776e-13	-0.033	5 DAP	1	26.556	3.11e-4
AT3G44260	AtCAF1a,CAF1a	oi1	-1.95663	0.003	0.021	1.9549139160330088e-17	4.149695769563268e-13	-0.018	5 DAP	1	16.707	0.013084
AT1G32930	AtGALT31A,GALT31A	oi1	0.8015692432560255	0.144	0.098	8.917183681283451e-17	1.892850580026038e-12	0.045999999999999985	5 DAP	1	15.388	0.022806
AT4G27640	IMB4	oi1	-0.210874	0.053	0.093	1.5568063813603666e-16	3.3046329057136502e-12	-0.04	5 DAP	1	20.556	0.00304
AT3G50990	PER36,PRX36	oi1	-2.24879	0.023	0.048	1.6863656966480858e-16	3.5796484642748916e-12	-0.025	5 DAP	1	23.121	0.001154
AT2G37520	NA	oi1	-0.150913	0.067	0.114	4.641004731335427e-16	9.85146074320571e-12	-0.047	5 DAP	1	49.702	0
AT5G63010	NA	oi1	-1.1116	0.006	0.025	1.3362073132397917e-15	2.836367263814106e-11	-0.019	5 DAP	1	21.519	0.002057
AT5G01310	APTX	oi1	-0.264618	0.025	0.052	3.866644745212654e-15	8.2077268006629e-11	-0.027	5 DAP	1	30.029	0
AT1G42980	NA	oi1	-4.47643	0.003	0.022	5.790957147450438e-15	1.2292464736893044e-10	-0.019	5 DAP	1	35.465	0
AT5G39960	EngA-2	oi1	-0.331143	0.024	0.049	2.1200193224935193e-14	4.500165015856993e-10	-0.025	5 DAP	1	20.831	0.002751
AT5G46550	NA	oi1	-0.258642	0.04	0.072	4.4546733170778874e-14	9.455935050161232e-10	-0.032	5 DAP	1	17.264	0.010698
AT2G02230	AtPP2-B1,PP2-B1	oi1	-0.99954	0.016	0.038	6.234801372828942e-13	1.3234612874103996e-8	-0.022	5 DAP	1	36.411	0
AT5G05940	ATROPGEF5,ROPGEF5	oi1	-1.32013	0.005	0.019	7.979966169794598e-13	1.6939074188622992e-8	-0.014	5 DAP	1	14.84	0.029143
AT2G24830	NA	oi1	-0.200335	0.032	0.06	3.4292643052762664e-12	7.27929934080993e-8	-0.028	5 DAP	1	18.756	0.005845
AT1G71730	NA	oi1	-0.725823	0.012	0.031	1.1104459120414723e-11	2.3571435374904333e-7	-0.019	5 DAP	1	18.207	0.007349
AT5G53920	PRMA	oi1	-1.41965	0.003	0.016	1.4018641962148655e-11	2.975737129305295e-7	-0.013	5 DAP	1	16.875	0.01222
AT2G19950	GC1	oi1	0.1341976563323271	0.127	0.181	3.455515460633821e-11	7.335022668287412e-7	-0.054	5 DAP	2	13.559	0.048987
AT3G49320	NA	oi1	-1.57151	0.003	0.014	6.798844744203102e-10	1.4431907738519925e-5	-0.011	5 DAP	1	19.468	0.004537
AT4G25020	NA	oi1	-0.209618	0.02	0.038	8.741521238067602e-10	1.85556271320461e-5	-0.018	5 DAP	1	18.299	0.007085
AT2G25930	ELF3,PYK20	oi1	0.12417904494071695	0.112	0.157	1.5046671910455342e-9	3.193957046432355e-5	-0.045	5 DAP	1	16.496	0.014089
AT5G65900	RH27	oi1	0.17313790507357507	0.163	0.219	2.2684692815674984e-9	4.8152797439833285e-5	-0.056	5 DAP	1	13.606	0.048407
ATMG00160	COX2	oi1	-0.210844	0.03	0.051	2.540883397336427e-9	5.393533187526034e-5	-0.021	5 DAP	1	37.815	0
AT2G18245	NA	oi1	-0.101107	0.03	0.05	7.276108039599301e-9	1.5444994535657438e-4	-0.02	5 DAP	1	19.253	0.004817
AT1G09155	AtPP2-B15,PP2-B15	oi1	-0.834372	0.014	0.027	1.18979967902672e-8	2.525587778670019e-4	-0.013	5 DAP	1	13.919	0.042732
AT1G52340	ABA2,ATABA2,ATSDR1,GIN1,ISI4,SDR1,SIS4,SRE1	oi1	-0.797596	0.009	0.02	5.833320493767009e-8	0.00123824	-0.011	5 DAP	1	43.39	0
AT4G38980	NA	oi1	-0.29246	0.013	0.027	6.177852685036725e-8	0.00131137	-0.014	5 DAP	1	14.182	0.038083
AT5G67470	ATFH6,FH6	oi1	0.9341031525999421	0.059	0.041	2.2503719901881844e-7	0.00477686	0.017999999999999995	5 DAP	1	18.188	0.007349
AT1G55880	NA	oi1	-0.175042	0.011	0.021	1.7425258625970967e-6	0.0369886	-0.01	5 DAP	1	30.705	0
AT2G14690	NA	oi1	-8.12337	0	0.012	5.556963298405467e-6	0.11795765993525285	-0.012	5 DAP	1	25.003	5.4e-4
AT4G02100	NA	oi1	-1.03825	0.004	0.011	1.5998812238349037e-5	0.339607	-0.007	5 DAP	1	19.88	0.003992
AT1G72180	CEPR2	oi1	-0.354181	0.025	0.037	3.3758105948364744e-5	0.7165833149659384	-0.012	5 DAP	1	16.411	0.014571
AT1G17870	ATEGY3,EGY3	oi1	-0.59879	0.005	0.012	3.916973033266035e-5	0.8314558657713813	-0.007	5 DAP	1	54.254	0
AT5G58480	NA	oi1	0.12556260960947174	0.022	0.034	4.89293416849155e-5	1	-0.012	5 DAP	1	25.763	4.21e-4
AT5G59600	NA	oi1	-0.580303	0.005	0.013	7.930291514907034e-5	1	-0.008	5 DAP	1	19.29	0.004793
AT5G15820	NA	oi1	0.21470889395165882	0.01	0.017	1.1041551126466864e-4	1	-0.007	5 DAP	1	13.595	0.048417
AT4G38170	FRS9	oi1	0.3388458820315585	0.019	0.025	0.00263968	1	-0.006	5 DAP	1	22.787	0.001229
AT3G14067	SASP	oi1	0.6335268260024404	0.104	0.089	0.00484138	1	0.015	5 DAP	1	21.477	0.002126
AT1G80170	NA	oi1	0.2825409233642917	0.024	0.031	0.00495844	1	-0.007	5 DAP	1	51.182	0
AT1G68050	ADO3,FKF1	oi1	0.2250984068521511	0.03	0.036	0.00823681	1	-0.006	5 DAP	1	14.554	0.032823
AT5G03555	AtNCS1,NCS1,PLUTO	oi1	0.13388799600949586	0.015	0.02	0.00922799	1	-0.005	5 DAP	1	57.024	0
AT2G29640	JOSL	oi1	0.32465588547304103	0.022	0.03	0.00986722	1	-0.008	5 DAP	1	21.501	0.002057
AT3G50990	PER36,PRX36	oi2	5.018917212606924	0.193	0.015	1.8258524822965464e-142	3.875737064170879e-138	0.178	5 DAP	1	23.121	0.001154
AT4G39840	NA	oi2	1.5205746804216305	0.262	0.09	4.823250262663172e-112	1.0238313332555115e-107	0.17200000000000001	5 DAP	1	21.761	0.001941
AT3G20210	AEP4,DELTA-VPE,DELTAVPE	oi2	0.8082425715660015	0.58	0.391	5.988030979630634e-92	1.2710793360461947e-87	0.18899999999999995	5 DAP	1	19.275	0.004793
AT3G04850	NA	oi2	-2.79017	0.013	0.143	7.869907166328033e-63	1.6705451941964518e-58	-0.13	5 DAP	1	17.114	0.011256
AT1G72180	CEPR2	oi2	1.605386535346917	0.086	0.024	5.075153300220522e-52	1.0773027910378103e-47	0.062	5 DAP	1	16.411	0.014571
AT1G65730	YSL7	oi2	1.2250486451415927	0.086	0.031	2.8146540647203366e-35	5.974666183181858e-31	0.055	5 DAP	1	15.932	0.017984
AT4G37250	NA	oi2	2.072467154473605	0.046	0.01	9.960545477841318e-32	2.1143249885813766e-27	0.036	5 DAP	1	17.298	0.010607
AT3G14067	SASP	oi2	0.8018873416104835	0.156	0.084	5.440361023636007e-23	1.1548254344872152e-18	0.072	5 DAP	1	21.477	0.002126
AT3G12080	DER,emb2738,EngA-1	oi2	-0.954664	0.056	0.125	1.686322044716808e-20	3.5795558043203684e-16	-0.069	5 DAP	1	46.464	0
AT1G21160	NA	oi2	-0.615836	0.179	0.27	5.66265849599535e-19	1.2020125189449331e-14	-0.091	5 DAP	1	17.38	0.010358
AT3G49650	NA	oi2	1.4614167483359877	0.108	0.055	5.772464251519151e-19	1.2253209866699702e-14	0.053	5 DAP	1	48.916	0
AT5G11770	NA	oi2	1.1333982732566414	0.116	0.059	8.07100982669029e-19	1.7132332559115477e-14	0.057	5 DAP	1	23.212	0.001073
AT1G30270	ATCIPK23,CIPK23,LKS1,PKS17,SnRK3.23	oi2	-1.06863	0.03	0.086	6.0002027534370505e-18	1.2736630384720827e-13	-0.056	5 DAP	1	19.371	0.004668
AT2G17900	ASHR1,SDG37	oi2	-1.74784	0.017	0.059	3.73209609910352e-15	7.922120389567042e-11	-0.042	5 DAP	1	19.503	0.004537
AT2G25930	ELF3,PYK20	oi2	-0.670665	0.091	0.149	1.7380886284068047e-14	3.6894407315191243e-10	-0.058	5 DAP	1	16.496	0.014089
AT5G53170	FTSH11	oi2	-0.722988	0.061	0.116	5.908431089883732e-14	1.2541826674496198e-9	-0.055	5 DAP	1	20.157	0.003576
AT5G57990	UBP23	oi2	-0.554866	0.161	0.23	7.423673940644321e-13	1.5758232673805702e-8	-0.069	5 DAP	1	17.476	0.010038
AT3G59550	ATRAD21.2,ATSYN3,SYN3	oi2	-3.50496	0.004	0.032	8.103228845318131e-13	1.7200723869956796e-8	-0.028	5 DAP	1	18.029	0.007861
AT1G78050	PGM	oi2	-0.859285	0.016	0.051	2.651284442928647e-12	5.627881487004639e-8	-0.035	5 DAP	1	18.467	0.006675
AT2G32780	ATUBP1,UBP1	oi2	1.8942736277285732	0.016	0.004	3.529902803448821e-12	7.492924680880812e-8	0.012	5 DAP	1	25.796	4.21e-4
AT2G37520	NA	oi2	-0.681725	0.057	0.104	5.688722642647967e-12	1.207545155354884e-7	-0.047	5 DAP	1	49.702	0
AT5G60040	NRPC1	oi2	-0.688557	0.058	0.107	9.239351053924396e-12	1.9612370482165314e-7	-0.049	5 DAP	1	14.548	0.032823
AT2G43900	5PTase12	oi2	-0.738626	0.051	0.094	1.355900735229558e-11	2.8781704906717827e-7	-0.043	5 DAP	1	26.445	3.11e-4
AT4G03550	ATGSL05,ATGSL5,EED3,GSL05,GSL5,PMR4	oi2	-0.753661	0.059	0.105	2.6951937362962266e-11	5.721087744036e-7	-0.046	5 DAP	1	18.051	0.007802
AT4G21326	ATSBT3.12,SBT3.12	oi2	-1.53784	0.018	0.053	6.630975476288237e-11	1.407557164351704e-6	-0.035	5 DAP	1	18.788	0.005763
AT1G80170	NA	oi2	-1.69433	0.008	0.032	2.84049411335724e-9	6.0295168544234136e-5	-0.024	5 DAP	1	51.182	0
AT5G41020	NA	oi2	-0.46954	0.137	0.19	3.692108904234716e-9	7.837239571019031e-5	-0.053	5 DAP	1	20.001	0.003786
AT2G28830	AtPUB12,PUB12	oi2	-1.41231	0.013	0.04	9.232015490485667e-9	1.9596799281653926e-4	-0.027	5 DAP	1	57.506	0
AT5G26570	ATGWD3,OK1,PWD	oi2	-0.496702	0.09	0.136	1.7251308058466673e-8	3.6619351615707206e-4	-0.046	5 DAP	1	13.625	0.048407
AT3G26050	NA	oi2	-1.39563	0.01	0.034	2.635649832082341e-8	5.594693898561186e-4	-0.024	5 DAP	1	17.998	0.007918
AT3G03920	NA	oi2	-0.433904	0.062	0.097	2.8019950592552012e-8	5.947794912281015e-4	-0.035	5 DAP	1	15.517	0.021659
AT4G26900	AT-HF,HISN4	oi2	-0.652608	0.05	0.085	2.831222472105976e-8	6.009835941539355e-4	-0.035	5 DAP	1	34.218	0
AT5G11270	OCP3	oi2	-0.462157	0.026	0.055	7.340313263512782e-8	0.00155813	-0.029	5 DAP	1	25.407	4.21e-4
AT3G57400	NA	oi2	-2.19839	0.004	0.021	1.826165908421462e-7	0.0038764	-0.017	5 DAP	1	21.671	0.002015
AT5G46550	NA	oi2	-0.555621	0.038	0.064	2.2495292274839704e-7	0.00477508	-0.026	5 DAP	1	17.264	0.010698
AT1G31190	IMPL1	oi2	-1.50665	0.012	0.036	3.2769726147393343e-7	0.00695603	-0.024	5 DAP	1	23.037	0.001154
AT1G32930	AtGALT31A,GALT31A	oi2	-0.833385	0.084	0.118	3.7821537164199613e-7	0.00802838	-0.034	5 DAP	1	15.388	0.022806
AT5G55660	NA	oi2	-0.199337	0.422	0.476	9.182896777957456e-7	0.0194925	-0.054	5 DAP	1	16.764	0.012795
AT3G49990	NA	oi2	-0.352638	0.057	0.087	1.728851843559904e-6	0.0366983	-0.03	5 DAP	1	26.65	3.11e-4
AT5G65900	RH27	oi2	-0.314128	0.162	0.206	3.5249931601769442e-6	0.074825	-0.044	5 DAP	1	13.606	0.048407
AT3G57200	NA	oi2	-1.67118	0.007	0.022	6.6936673288143e-6	0.14208647638874114	-0.015	5 DAP	1	19.447	0.004565
AT4G23110	EFC,TCO	oi2	-1.16266	0.004	0.018	9.731382228069378e-6	0.2065680505552287	-0.014	5 DAP	1	20.505	0.00309
AT3G20790	NA	oi2	0.5214732063663674	0.069	0.042	1.4996058723744924e-5	0.3183213385289335	0.027000000000000003	5 DAP	1	20.895	0.002694
AT1G68050	ADO3,FKF1	oi2	-0.635831	0.021	0.036	2.293140705484622e-5	0.48676497755322073	-0.015	5 DAP	1	14.554	0.032823
AT3G24340	CHR40,CLSY4	oi2	-0.542152	0.045	0.068	2.3217168780118352e-5	0.49283084169557223	-0.023	5 DAP	1	18.798	0.005763
AT2G23520	NA	oi2	0.5703663198980375	0.046	0.028	4.8987512881771657e-5	1	0.018	5 DAP	1	34.758	0
AT4G33140	NA	oi2	-0.279396	0.045	0.068	7.50302468217939e-5	1	-0.023	5 DAP	1	22.907	0.001229
AT5G12860	DiT1	oi2	0.618475	0.066	0.046	9.449179999436096e-5	1	0.020000000000000004	5 DAP	1	26.556	3.11e-4
AT3G44260	AtCAF1a,CAF1a	oi2	-1.52697	0.006	0.017	1.4917086097770478e-4	1	-0.011	5 DAP	1	16.707	0.013084
AT4G27640	IMB4	oi2	-0.390159	0.062	0.082	3.0832697405529133e-4	1	-0.02	5 DAP	1	20.556	0.00304
AT2G18245	NA	oi2	-0.611319	0.029	0.046	3.1434295279019045e-4	1	-0.017	5 DAP	1	19.253	0.004817
AT1G42980	NA	oi2	-3.52474	0.003	0.018	3.5885979297021537e-4	1	-0.015	5 DAP	1	35.465	0
AT2G24830	NA	oi2	-0.314309	0.036	0.052	9.751394442589379e-4	1	-0.016	5 DAP	1	18.756	0.005845
AT4G30210	AR2,ATR2	oi2	0.3898734785028462	0.112	0.087	0.00160519	1	0.025	5 DAP	2	15.691	0.02017
AT1G71730	NA	oi2	0.754025	0.037	0.022	0.00192273	1	0.015	5 DAP	1	18.207	0.007349
AT3G49725	NA	oi2	-0.476633	0.018	0.03	0.00222073	1	-0.012	5 DAP	1	28.514	1.74e-4
AT5G67470	ATFH6,FH6	oi2	0.16456870382557143	0.062	0.045	0.00239192	1	0.017	5 DAP	1	18.188	0.007349
AT5G14460	NA	oi2	-0.337715	0.034	0.049	0.00270374	1	-0.015	5 DAP	1	48.185	0
AT3G63410	APG1,E37,IEP37,VTE3	oi2	-0.21446	0.084	0.107	0.00277661	1	-0.023	5 DAP	1	15.328	0.023294
AT1G47310	NA	oi2	-0.172699	0.032	0.046	0.00284288	1	-0.014	5 DAP	1	14.442	0.034395
AT5G56290	ATPEX5,EMB2790,PEX5	oi2	-0.195691	0.054	0.07	0.00444971	1	-0.016	5 DAP	1	20.26	0.003447
AT1G45231	TGS1	oi2	-0.62152	0.048	0.064	0.00512188	1	-0.016	5 DAP	2	17.132	0.01123
AT4G22670	AtHip1,HIP1,TPR11	oi2	0.4997462118808295	0.111	0.09	0.00529455	1	0.021000000000000005	5 DAP	1	21.713	0.001941
AT5G67350	NA	oi2	-1.04057	0.012	0.021	0.006927	1	-0.009	5 DAP	1	50.87	0
ATMG00160	COX2	oi2	0.5222874903212185	0.056	0.042	0.00865363	1	0.013999999999999999	5 DAP	1	37.815	0
AT4G21326	ATSBT3.12,SBT3.12	CZSC	2.8262855826047613	0.232	0.039	3.3854273199805136e-111	7.186246572122636e-107	0.193	5 DAP	1	18.788	0.005763
AT2G02230	AtPP2-B1,PP2-B1	CZSC	3.180530199955583	0.106	0.027	2.101883236735323e-31	4.46166754661807e-27	0.079	5 DAP	1	36.411	0
AT1G72180	CEPR2	CZSC	1.9826354292974577	0.095	0.029	8.266998924346354e-24	1.7548358616710006e-19	0.066	5 DAP	1	16.411	0.014571
AT3G04850	NA	CZSC	-3.39842	0.009	0.131	4.5221553272456147e-23	9.599179113144267e-19	-0.122	5 DAP	1	17.114	0.011256
AT3G20210	AEP4,DELTA-VPE,DELTAVPE	CZSC	-2.23546	0.314	0.422	2.7404981730426583e-13	5.8172554719176504e-9	-0.108	5 DAP	1	19.275	0.004793
AT4G03550	ATGSL05,ATGSL5,EED3,GSL05,GSL5,PMR4	CZSC	-1.83183	0.022	0.102	4.137895749835038e-12	8.783511308174835e-8	-0.08	5 DAP	1	18.051	0.007802
AT2G01570	RGA,RGA1,RGA24	CZSC	1.3654052074038965	0.075	0.032	9.581996787171618e-11	2.0339704580129195e-6	0.043	5 DAP	1	14.109	0.039064
AT3G12080	DER,emb2738,EngA-1	CZSC	-1.18679	0.043	0.119	4.763946272309548e-10	1.0112428752231476e-5	-0.076	5 DAP	1	46.464	0
AT5G26570	ATGWD3,OK1,PWD	CZSC	-0.947179	0.056	0.134	1.184076298676402e-9	2.5134387592003984e-5	-0.078	5 DAP	1	13.625	0.048407
AT3G25590	NA	CZSC	2.2451414885773264	0.021	0.004	2.1994813406909035e-9	4.668839041884581e-5	0.017	5 DAP	1	22.159	0.001578
AT3G14067	SASP	CZSC	-1.20037	0.034	0.097	1.7006857445534525e-8	3.6100456299636134e-4	-0.063	5 DAP	1	21.477	0.002126
AT3G63410	APG1,E37,IEP37,VTE3	CZSC	-0.941452	0.047	0.107	2.2071125637400488e-8	4.6850378390510017e-4	-0.06	5 DAP	1	15.328	0.023294
AT5G60040	NRPC1	CZSC	-0.972637	0.043	0.103	6.165465695321225e-8	0.00130874	-0.06	5 DAP	1	14.548	0.032823
AT2G43900	5PTase12	CZSC	-1.13449	0.035	0.091	1.20072765748675e-7	0.00254878	-0.056	5 DAP	1	26.445	3.11e-4
AT1G68050	ADO3,FKF1	CZSC	-4.94959	0.001	0.036	3.6856193591947517e-7	0.00782346	-0.035	5 DAP	1	14.554	0.032823
AT5G41020	NA	CZSC	0.8208469643611249	0.24	0.18	4.920121885879653e-7	0.0104439	0.06	5 DAP	1	20.001	0.003786
AT3G26050	NA	CZSC	-7.36884	0	0.032	9.935278960338714e-7	0.0210896	-0.032	5 DAP	1	17.998	0.007918
AT2G17900	ASHR1,SDG37	CZSC	-1.77711	0.012	0.056	1.0106276546974595e-6	0.021452593226262973	-0.044	5 DAP	1	19.503	0.004537
AT5G53170	FTSH11	CZSC	-0.492662	0.061	0.111	2.8305486411165958e-6	0.0600841	-0.05	5 DAP	1	20.157	0.003576
AT1G17870	ATEGY3,EGY3	CZSC	1.874562315115596	0.027	0.009	3.85562647316188e-6	0.0818434	0.018000000000000002	5 DAP	1	54.254	0
AT5G67470	ATFH6,FH6	CZSC	0.8341584579952389	0.082	0.046	6.449153153466377e-6	0.1368961739886308	0.036000000000000004	5 DAP	1	18.188	0.007349
AT3G49650	NA	CZSC	-1.45009	0.023	0.064	6.585530530721787e-6	0.13979105657563137	-0.041	5 DAP	1	48.916	0
AT4G16060	NA	CZSC	-1.12841	0.032	0.07	1.9947421963096206e-5	0.42342392601064316	-0.038	5 DAP	1	23.893	7.8e-4
AT1G78050	PGM	CZSC	-1.11529	0.016	0.048	3.128395095300391e-5	0.6640644268794139	-0.032	5 DAP	1	18.467	0.006675
AT3G20790	NA	CZSC	-1.47744	0.016	0.047	5.733970091082253e-5	1	-0.031	5 DAP	1	20.895	0.002694
AT3G03920	NA	CZSC	-0.705252	0.056	0.094	8.374232498229063e-5	1	-0.038	5 DAP	1	15.517	0.021659
AT1G75000	ELO3	CZSC	-6.79261	0	0.016	1.2591708171157245e-4	1	-0.016	5 DAP	1	13.812	0.044556
AT4G23110	EFC,TCO	CZSC	-6.09715	0	0.017	1.2929758637541326e-4	1	-0.017	5 DAP	1	20.505	0.00309
AT3G50990	PER36,PRX36	CZSC	-2.73658	0.013	0.041	1.5189356532631444e-4	1	-0.028	5 DAP	1	23.121	0.001154
AT3G57200	NA	CZSC	-3.31272	0.001	0.021	1.5330239928825872e-4	1	-0.02	5 DAP	1	19.447	0.004565
AT5G58480	NA	CZSC	-1.72819	0.009	0.031	2.4570288905071113e-4	1	-0.022	5 DAP	1	25.763	4.21e-4
AT3G57400	NA	CZSC	-1.46417	0.003	0.02	2.973853630261075e-4	1	-0.017	5 DAP	1	21.671	0.002015
AT5G67350	NA	CZSC	1.1237740448399318	0.038	0.019	4.0316103582801105e-4	1	0.019	5 DAP	1	50.87	0
AT1G52340	ABA2,ATABA2,ATSDR1,GIN1,ISI4,SDR1,SIS4,SRE1	CZSC	1.2338302078926169	0.032	0.016	4.035088955867058e-4	1	0.016	5 DAP	1	43.39	0
AT1G47310	NA	CZSC	-0.900861	0.019	0.045	5.072366540187964e-4	1	-0.026	5 DAP	1	14.442	0.034395
AT1G80170	NA	CZSC	-1.17171	0.009	0.03	5.345208185164814e-4	1	-0.021	5 DAP	1	51.182	0
AT5G56290	ATPEX5,EMB2790,PEX5	CZSC	-0.389825	0.036	0.069	7.519925995347191e-4	1	-0.033	5 DAP	1	20.26	0.003447
AT5G01310	APTX	CZSC	-0.849037	0.021	0.044	9.326258671142237e-4	1	-0.023	5 DAP	1	30.029	0
AT1G09155	AtPP2-B15,PP2-B15	CZSC	-2.70253	0.005	0.024	0.00115718	1	-0.019	5 DAP	1	13.919	0.042732
AT5G39960	EngA-2	CZSC	-0.744699	0.018	0.042	0.00118107	1	-0.024	5 DAP	1	20.831	0.002751
AT4G27640	IMB4	CZSC	-0.180998	0.052	0.081	0.00129694	1	-0.029	5 DAP	1	20.556	0.00304
AT3G59550	ATRAD21.2,ATSYN3,SYN3	CZSC	-1.2746	0.01	0.029	0.00133758	1	-0.019	5 DAP	1	18.029	0.007861
AT4G33140	NA	CZSC	-0.389034	0.039	0.066	0.00141465	1	-0.027	5 DAP	1	22.907	0.001229
AT5G05940	ATROPGEF5,ROPGEF5	CZSC	-2.33578	0.003	0.014	0.00230544	1	-0.011	5 DAP	1	14.84	0.029143
AT2G25930	ELF3,PYK20	CZSC	-0.231076	0.105	0.143	0.00237178	1	-0.038	5 DAP	1	16.496	0.014089
AT4G22670	AtHip1,HIP1,TPR11	CZSC	-0.330125	0.056	0.095	0.00474722	1	-0.039	5 DAP	1	21.713	0.001941
AT5G53770	TRL	CZSC	-0.267661	0.035	0.06	0.00584414	1	-0.025	5 DAP	1	27.621	1.74e-4
AT5G53920	PRMA	CZSC	-2.10972	0.003	0.012	0.00656772	1	-0.009	5 DAP	1	16.875	0.01222
AT5G51260	NA	CZSC	1.2666478191506036	0.031	0.015	0.00671834	1	0.016	5 DAP	1	19.624	0.00442
AT1G30270	ATCIPK23,CIPK23,LKS1,PKS17,SnRK3.23	CZSC	0.7106350904097907	0.105	0.077	0.0082054	1	0.027999999999999997	5 DAP	1	19.371	0.004668
AT1G42980	NA	CZSC	-3.50824	0.004	0.016	0.0082518	1	-0.012	5 DAP	1	35.465	0
AT4G39840	NA	CZSC	-0.461364	0.084	0.115	0.00881248	1	-0.031	5 DAP	1	21.761	0.001941
AT1G31190	IMPL1	CZSC	-0.695232	0.012	0.034	0.00923093	1	-0.022	5 DAP	1	23.037	0.001154
AT3G57200	NA	MCE	4.819255165975413	0.254	0.014	1.4505063156405346e-220	3.078989756210163e-216	0.24	5 DAP	1	19.447	0.004565
AT2G28830	AtPUB12,PUB12	MCE	3.591442579198902	0.319	0.028	3.420519437801673e-202	7.260736610621611e-198	0.291	5 DAP	1	57.506	0
AT2G27670	NA	MCE	12.27671912504499	0.052	0	1.408770127214463e-169	2.990396349038141e-165	0.052	5 DAP	1	14.175	0.038083
AT2G14690	NA	MCE	10.549365421036683	0.254	0.001	1.3552135883277349e-166	2.876711883943283e-162	0.253	5 DAP	1	25.003	5.4e-4
AT4G21326	ATSBT3.12,SBT3.12	MCE	2.6287844184558695	0.282	0.042	4.992151173755115e-92	1.0596839296529983e-87	0.23999999999999996	5 DAP	1	18.788	0.005763
AT3G04850	NA	MCE	1.7360472523713888	0.413	0.118	2.33784553784654e-70	4.962544723186851e-66	0.295	5 DAP	1	17.114	0.011256
AT4G37250	NA	MCE	1.8799548095477951	0.077	0.014	7.123781938305082e-24	1.5121651920440196e-19	0.063	5 DAP	1	17.298	0.010607
AT4G02100	NA	MCE	2.2251612575504556	0.049	0.008	7.285940548577969e-19	1.5465866002466455e-14	0.041	5 DAP	1	19.88	0.003992
AT4G33140	NA	MCE	1.343024390015249	0.167	0.062	6.313138163702734e-16	1.3400898380091794e-11	0.10500000000000001	5 DAP	1	22.907	0.001229
AT1G56040	PUB58	MCE	2.8940917995862083	0.028	0.003	1.9307264128177374e-15	4.098352956488211e-11	0.025	5 DAP	1	18.329	0.007085
AT1G78050	PGM	MCE	1.4681611278803794	0.124	0.044	2.2029932264561736e-13	4.67629372179852e-9	0.08	5 DAP	1	18.467	0.006675
AT1G47310	NA	MCE	1.3628064594679001	0.122	0.042	2.5795719854007776e-13	5.4756574534102304e-9	0.08	5 DAP	1	14.442	0.034395
AT1G21160	NA	MCE	0.41915708456792977	0.404	0.254	8.743923468548013e-9	1.8560726346686867e-4	0.15000000000000002	5 DAP	1	17.38	0.010358
AT1G30270	ATCIPK23,CIPK23,LKS1,PKS17,SnRK3.23	MCE	0.40623963044442934	0.153	0.077	1.4066753144528549e-8	2.985949689989075e-4	0.076	5 DAP	1	19.371	0.004668
AT4G39840	NA	MCE	-2.84647	0.028	0.115	7.531504314987857e-8	0.00159871	-0.087	5 DAP	1	21.761	0.001941
AT2G19950	GC1	MCE	0.3078971443192028	0.254	0.16	2.717034356145472e-7	0.00576745	0.094	5 DAP	2	13.559	0.048987
AT3G20210	AEP4,DELTA-VPE,DELTAVPE	MCE	-2.70792	0.345	0.418	1.6364447937050949e-6	0.034736813635978046	-0.073	5 DAP	1	19.275	0.004793
AT5G11270	OCP3	MCE	0.7315494822192445	0.101	0.05	7.098746745809834e-6	0.15068509717330533	0.051000000000000004	5 DAP	1	25.407	4.21e-4
AT5G56290	ATPEX5,EMB2790,PEX5	MCE	0.54725	0.124	0.066	3.0424683453561634e-5	0.6458247556687529	0.057999999999999996	5 DAP	1	20.26	0.003447
AT5G01310	APTX	MCE	0.7193638178521653	0.087	0.042	3.6515644936134715e-5	0.7751175950593316	0.045	5 DAP	1	30.029	0
AT2G43900	5PTase12	MCE	0.3467398721999886	0.143	0.087	1.0160491638562439e-4	1	0.055999999999999994	5 DAP	1	26.445	3.11e-4
AT2G24830	NA	MCE	0.5131059652450756	0.094	0.049	1.168005005531385e-4	1	0.045	5 DAP	1	18.756	0.005845
AT2G37520	NA	MCE	0.5231950572697921	0.15	0.096	1.3110480181668198e-4	1	0.054	5 DAP	1	49.702	0
AT1G32930	AtGALT31A,GALT31A	MCE	-1.78203	0.047	0.115	2.0821600867129383e-4	1	-0.068	5 DAP	1	15.388	0.022806
AT1G06760	H1.1,HON1	MCE	0.21793995476244504	0.211	0.138	2.6111446042980166e-4	1	0.073	5 DAP	1	16.197	0.015987
AT3G59550	ATRAD21.2,ATSYN3,SYN3	MCE	0.736686	0.054	0.028	4.532084563395216e-4	1	0.026	5 DAP	1	18.029	0.007861
AT1G65730	YSL7	MCE	-2.65796	0.007	0.039	4.782827642260711e-4	1	-0.032	5 DAP	1	15.932	0.017984
AT5G53170	FTSH11	MCE	0.12639691428546473	0.16	0.107	7.475256310164616e-4	1	0.053000000000000005	5 DAP	1	20.157	0.003576
AT2G01570	RGA,RGA1,RGA24	MCE	-2.37658	0.009	0.035	0.0018842	1	-0.026	5 DAP	1	14.109	0.039064
AT5G37930	NA	MCE	0.16897669958968375	0.11	0.071	0.00189897	1	0.039	5 DAP	1	16.544	0.013871
AT1G09155	AtPP2-B15,PP2-B15	MCE	-6.51438	0	0.023	0.00192163	1	-0.023	5 DAP	1	13.919	0.042732
AT4G03550	ATGSL05,ATGSL5,EED3,GSL05,GSL5,PMR4	MCE	0.2381593669338719	0.143	0.097	0.00251443	1	0.045999999999999985	5 DAP	1	18.051	0.007802
AT4G12430	TPPF	MCE	0.920505	0.012	0.003	0.00256333	1	0.009	5 DAP	1	20.38	0.003314
AT3G26050	NA	MCE	-2.97408	0.005	0.031	0.00291464	1	-0.026	5 DAP	1	17.998	0.007918
AT1G72180	CEPR2	MCE	-2.90936	0.007	0.033	0.00428018	1	-0.026	5 DAP	1	16.411	0.014571
AT1G42980	NA	CZE	8.68525	0.383	0.002	0	0	0.381	5 DAP	1	35.465	0
AT3G15355	PFU1,UBC25	CZE	2.2478570890953145	0.239	0.041	1.4472662527223528e-87	3.0721120746537385e-83	0.19799999999999998	5 DAP	1	17.321	0.010575
AT5G60040	NRPC1	CZE	1.5227106413696858	0.333	0.092	5.306550956379648e-66	1.1264215715107078e-61	0.24100000000000002	5 DAP	1	14.548	0.032823
AT1G21160	NA	CZE	1.1365596863439587	0.586	0.246	2.4929540723918518e-61	5.291793609466183e-57	0.33999999999999997	5 DAP	1	17.38	0.010358
AT3G26050	NA	CZE	2.858623675472796	0.152	0.026	4.683147471035499e-53	9.940917136767054e-49	0.126	5 DAP	1	17.998	0.007918
AT4G23110	EFC,TCO	CZE	3.139430284959443	0.098	0.013	1.4480048895258284e-45	3.073679978996476e-41	0.085	5 DAP	1	20.505	0.00309
AT2G37520	NA	CZE	0.9394579034799481	0.246	0.092	2.123723462772305e-27	4.508027794426772e-23	0.154	5 DAP	1	49.702	0
AT5G65900	RH27	CZE	0.7058067754220321	0.403	0.193	1.0033866243185622e-26	2.129888787441012e-22	0.21000000000000002	5 DAP	1	13.606	0.048407
AT2G17900	ASHR1,SDG37	CZE	1.3348441096968164	0.166	0.049	4.810576728238002e-26	1.0211411221030807e-21	0.117	5 DAP	1	19.503	0.004537
AT5G41020	NA	CZE	0.7587549891581813	0.371	0.176	9.944846311433114e-25	2.1109925265279072e-20	0.195	5 DAP	1	20.001	0.003786
AT5G15820	NA	CZE	1.5394340358308294	0.069	0.013	6.789334853533172e-23	1.4411721093594863e-18	0.056	5 DAP	1	13.595	0.048417
AT5G11540	AtGulLO3,GulLO3	CZE	3.492358433350573	0.014	0.001	4.510893540292182e-19	9.575273717978215e-15	0.013000000000000001	5 DAP	1	16.358	0.014834
AT5G53770	TRL	CZE	0.9918012834117259	0.141	0.055	2.3470372068276847e-18	4.9820558789331265e-14	0.086	5 DAP	1	27.621	1.74e-4
AT5G11770	NA	CZE	0.8557425701258601	0.163	0.064	5.4307155019659383e-17	1.1527779796023096e-12	0.099	5 DAP	1	23.212	0.001073
AT2G25930	ELF3,PYK20	CZE	0.4375134327294355	0.278	0.136	2.6634825771078735e-14	5.653774466426883e-10	0.14200000000000002	5 DAP	1	16.496	0.014089
AT5G56290	ATPEX5,EMB2790,PEX5	CZE	0.7066745438248566	0.154	0.064	4.0703175242073854e-14	8.640063008635017e-10	0.09	5 DAP	1	20.26	0.003447
AT1G06050	NA	CZE	0.8631383592769435	0.081	0.026	3.047634090316373e-13	6.469212883514565e-9	0.055	5 DAP	1	13.809	0.044556
AT2G02230	AtPP2-B1,PP2-B1	CZE	0.8873105186254802	0.089	0.028	1.2842184586599355e-12	2.726010522197445e-8	0.061	5 DAP	1	36.411	0
AT4G39840	NA	CZE	-2.48706	0.02	0.116	2.1360891443686867e-11	4.5342764267514114e-7	-0.096	5 DAP	1	21.761	0.001941
AT2G29640	JOSL	CZE	0.9786979995827221	0.069	0.026	6.599537850586814e-11	1.4008838995440632e-6	0.043	5 DAP	1	21.501	0.002057
AT4G25020	NA	CZE	0.8433309689336335	0.083	0.03	6.819660991219393e-11	1.4476094386061404e-6	0.053000000000000005	5 DAP	1	18.299	0.007085
AT4G35370	NA	CZE	1.9490592689255326	0.022	0.005	7.899208887850484e-10	1.6767650706240224e-5	0.016999999999999998	5 DAP	1	33.848	0
AT1G32930	AtGALT31A,GALT31A	CZE	-2.92396	0.031	0.116	5.47414794007321e-9	1.1619973832393402e-4	-0.085	5 DAP	1	15.388	0.022806
AT2G19950	GC1	CZE	0.21194354239553656	0.273	0.158	7.261505008231135e-9	1.5413996680972228e-4	0.11500000000000002	5 DAP	2	13.559	0.048987
AT4G33140	NA	CZE	0.4164928099629631	0.13	0.062	1.433975410058507e-8	3.043899602931193e-4	0.068	5 DAP	1	22.907	0.001229
AT3G24340	CHR40,CLSY4	CZE	-5.02136	0.004	0.067	1.686079029774011e-8	3.5790399565012926e-4	-0.063	5 DAP	1	18.798	0.005763
AT1G60995	HISE1	CZE	0.2933609480239916	0.127	0.065	7.022774701204995e-8	0.00149072	0.062	5 DAP	1	14.786	0.029719
AT5G14460	NA	CZE	0.5716207712295869	0.098	0.045	1.0574046754754689e-7	0.00224455	0.053000000000000005	5 DAP	1	48.185	0
AT4G38980	NA	CZE	0.6961508101915808	0.051	0.021	1.7759667430909432e-7	0.00376984	0.029999999999999995	5 DAP	1	14.182	0.038083
AT3G57200	NA	CZE	1.2123869229333726	0.054	0.019	1.956654331474516e-7	0.00415339	0.035	5 DAP	1	19.447	0.004565
AT3G49990	NA	CZE	0.4808597644142809	0.146	0.081	3.053741467084574e-7	0.00648218	0.065	5 DAP	1	26.65	3.11e-4
AT5G55660	NA	CZE	0.2849693369421007	0.597	0.464	1.8503547995487451e-6	0.039277481330021215	0.13299999999999995	5 DAP	1	16.764	0.012795
AT5G63010	NA	CZE	1.033984562496654	0.045	0.017	4.17239477912435e-6	0.0885674	0.027999999999999997	5 DAP	1	21.519	0.002057
AT4G21326	ATSBT3.12,SBT3.12	CZE	-4.78369	0.002	0.05	4.962993316336007e-6	0.10534945912586441	-0.048	5 DAP	1	18.788	0.005763
AT3G49725	NA	CZE	0.7152781631088849	0.065	0.027	5.107237589191457e-6	0.10841133230576706	0.038000000000000006	5 DAP	1	28.514	1.74e-4
AT3G03920	NA	CZE	0.37369992200672775	0.145	0.09	1.4786042981964969e-5	0.3138633343781704	0.055	5 DAP	1	15.517	0.021659
AT5G26570	ATGWD3,OK1,PWD	CZE	-1.56675	0.074	0.132	1.9514896360219874e-5	0.4142427050383873	-0.058	5 DAP	1	13.625	0.048407
AT4G22670	AtHip1,HIP1,TPR11	CZE	0.1863492739621272	0.156	0.091	2.2851646106769336e-5	0.48507189190839267	0.065	5 DAP	1	21.713	0.001941
AT1G32360	NA	CZE	0.4345051499520982	0.065	0.03	3.737366279359153e-5	0.7933307401195674	0.035	5 DAP	1	14.174	0.038083
AT2G24830	NA	CZE	0.3172472125183392	0.087	0.049	3.7807926868349804e-5	0.8025488636344613	0.038	5 DAP	1	18.756	0.005845
AT5G57990	UBP23	CZE	0.22277052680271525	0.309	0.217	5.829543143373236e-5	1	0.092	5 DAP	1	17.476	0.010038
AT1G65730	YSL7	CZE	-3.0748	0.009	0.039	1.5996427275442396e-4	1	-0.03	5 DAP	1	15.932	0.017984
AT1G68050	ADO3,FKF1	CZE	-3.77038	0.004	0.035	1.6504576333725246e-4	1	-0.031	5 DAP	1	14.554	0.032823
AT1G30270	ATCIPK23,CIPK23,LKS1,PKS17,SnRK3.23	CZE	0.1412936561936089	0.125	0.077	1.6570830524322152e-4	1	0.048	5 DAP	1	19.371	0.004668
AT5G03555	AtNCS1,NCS1,PLUTO	CZE	0.4778083695705826	0.042	0.018	2.186783061370812e-4	1	0.024000000000000004	5 DAP	1	57.024	0
AT4G16060	NA	CZE	-2.49669	0.02	0.07	3.2858315188676377e-4	1	-0.05	5 DAP	1	23.893	7.8e-4
AT3G50990	PER36,PRX36	CZE	-2.86945	0.013	0.04	4.743095664902517e-4	1	-0.027	5 DAP	1	23.121	0.001154
AT2G18710	SCY1	CZE	0.31725780093188227	0.058	0.031	6.068672201305182e-4	1	0.027000000000000003	5 DAP	1	43.536	0
AT1G72180	CEPR2	CZE	-2.8016	0.009	0.033	9.207244267416299e-4	1	-0.024	5 DAP	1	16.411	0.014571
AT2G23520	NA	CZE	-3.68198	0.004	0.032	0.00102265	1	-0.028	5 DAP	1	34.758	0
AT2G01570	RGA,RGA1,RGA24	CZE	-2.59786	0.007	0.035	0.00327737	1	-0.028	5 DAP	1	14.109	0.039064
AT1G52340	ABA2,ATABA2,ATSDR1,GIN1,ISI4,SDR1,SIS4,SRE1	CZE	0.5725975903683884	0.033	0.016	0.00370065	1	0.017	5 DAP	1	43.39	0
ATMG00160	COX2	CZE	0.3609263666068854	0.067	0.043	0.00432436	1	0.024000000000000007	5 DAP	1	37.815	0
AT3G49320	NA	CZE	0.8787290490659467	0.02	0.01	0.00465417	1	0.01	5 DAP	1	19.468	0.004537
AT1G80170	NA	CZE	-2.12303	0.007	0.029	0.00500567	1	-0.022	5 DAP	1	51.182	0
AT2G27200	LSG1-1	CZE	0.26838065443057246	0.036	0.019	0.00895007	1	0.016999999999999998	5 DAP	1	17.868	0.008355
AT1G70160	NA	CZE	-1.24063	0.027	0.052	0.00911627	1	-0.025	5 DAP	1	15.527	0.021659
AT5G46640	AHL8	CZE	-5.39462	0	0.011	0.00934527	1	-0.011	5 DAP	1	17.092	0.01128
AT1G09155	AtPP2-B15,PP2-B15	ii1	4.2827076764395935	0.242	0.015	2.526709140308501e-224	5.3634454921328555e-220	0.22699999999999998	5 DAP	1	13.919	0.042732
AT5G05940	ATROPGEF5,ROPGEF5	ii1	3.4507286211291865	0.088	0.011	1.0504147512719331e-42	2.2297153925249324e-38	0.077	5 DAP	1	14.84	0.029143
AT3G04850	NA	ii1	-5.30464	0.004	0.13	1.0292377660733619e-17	2.1847630060439254e-13	-0.126	5 DAP	1	17.114	0.011256
AT4G37250	NA	ii1	2.3366722283104653	0.057	0.014	4.216731384919575e-13	8.950855710768782e-9	0.043000000000000003	5 DAP	1	17.298	0.010607
AT4G21326	ATSBT3.12,SBT3.12	ii1	1.557280705153524	0.12	0.046	2.7957737589293017e-12	5.934588958079229e-8	0.074	5 DAP	1	18.788	0.005763
AT3G12080	DER,emb2738,EngA-1	ii1	-1.65736	0.029	0.119	7.620516663357023e-11	1.6176070721307952e-6	-0.09	5 DAP	1	46.464	0
AT4G39840	NA	ii1	-1.35345	0.048	0.115	6.379543323439134e-7	0.013541856612664249	-0.067	5 DAP	1	21.761	0.001941
AT5G60040	NRPC1	ii1	-0.970805	0.042	0.102	2.478361116837416e-6	0.0526082	-0.06	5 DAP	1	14.548	0.032823
AT2G37520	NA	ii1	-0.920194	0.042	0.1	4.592937594168752e-6	0.0974943	-0.058	5 DAP	1	49.702	0
AT2G25930	ELF3,PYK20	ii1	-0.436513	0.074	0.144	1.269997663253935e-5	0.26958240397891275	-0.07	5 DAP	1	16.496	0.014089
AT5G11270	OCP3	ii1	-1.97629	0.011	0.053	1.62847270385969e-5	0.3456759008482964	-0.042	5 DAP	1	25.407	4.21e-4
AT3G63410	APG1,E37,IEP37,VTE3	ii1	-0.689548	0.05	0.106	1.818607948851053e-5	0.386036	-0.056	5 DAP	1	15.328	0.023294
AT5G57990	UBP23	ii1	-0.360048	0.141	0.223	2.3080055334125038e-5	0.4899203345774722	-0.082	5 DAP	1	17.476	0.010038
AT2G17900	ASHR1,SDG37	ii1	-1.62728	0.01	0.055	2.4762812206678993e-5	0.52564	-0.045	5 DAP	1	19.503	0.004537
AT3G49650	NA	ii1	-1.3856	0.017	0.064	3.404131956329954e-5	0.7225950903701592	-0.047	5 DAP	1	48.916	0
AT5G53170	FTSH11	ii1	-0.409121	0.052	0.111	4.162500675069394e-5	0.8835740182969802	-0.059	5 DAP	1	20.157	0.003576
AT4G12430	TPPF	ii1	2.0936330309275646	0.013	0.003	5.96488705267235e-5	1	0.01	5 DAP	1	20.38	0.003314
AT1G21160	NA	ii1	-0.26234	0.176	0.26	6.710889829203635e-5	1	-0.084	5 DAP	1	17.38	0.010358
AT3G03920	NA	ii1	-0.676477	0.044	0.094	1.9836907037584626e-4	1	-0.05	5 DAP	1	15.517	0.021659
AT1G32930	AtGALT31A,GALT31A	ii1	0.7639109126769875	0.17	0.112	2.3673207239334758e-4	1	0.058	5 DAP	1	15.388	0.022806
AT3G14067	SASP	ii1	-0.939173	0.05	0.096	3.8992219040536217e-4	1	-0.046	5 DAP	1	21.477	0.002126
AT5G53770	TRL	ii1	-1.08169	0.025	0.06	4.6277613559399906e-4	1	-0.035	5 DAP	1	27.621	1.74e-4
AT3G49990	NA	ii1	-0.611872	0.04	0.085	4.801542587070629e-4	1	-0.045	5 DAP	1	26.65	3.11e-4
AT3G24340	CHR40,CLSY4	ii1	-1.01552	0.027	0.066	5.697778141607997e-4	1	-0.039	5 DAP	1	18.798	0.005763
AT5G58530	NA	ii1	1.4083182809369803	0.029	0.011	6.847456504263768e-4	1	0.018000000000000002	5 DAP	1	15.138	0.025451
AT4G27640	IMB4	ii1	-0.459467	0.044	0.08	8.238820603272882e-4	1	-0.036	5 DAP	1	20.556	0.00304
AT1G78050	PGM	ii1	-1.71291	0.013	0.047	8.454787577687706e-4	1	-0.034	5 DAP	1	18.467	0.006675
AT5G65900	RH27	ii1	-0.270731	0.141	0.202	9.256921945808668e-4	1	-0.061	5 DAP	1	13.606	0.048407
AT5G39960	EngA-2	ii1	-1.34537	0.011	0.042	9.791048928756417e-4	1	-0.031	5 DAP	1	20.831	0.002751
AT2G42840	PDF1	ii1	-7.11619	0	0.019	0.0012531	1	-0.019	5 DAP	1	23.673	8.63e-4
AT3G20210	AEP4,DELTA-VPE,DELTAVPE	ii1	-1.13425	0.372	0.418	0.00128007	1	-0.046	5 DAP	1	19.275	0.004793
AT2G43900	5PTase12	ii1	-0.345157	0.044	0.09	0.00152354	1	-0.046	5 DAP	1	26.445	3.11e-4
AT3G26050	NA	ii1	-2.78395	0.006	0.032	0.00220391	1	-0.026	5 DAP	1	17.998	0.007918
AT5G26570	ATGWD3,OK1,PWD	ii1	-0.152756	0.09	0.132	0.0028794	1	-0.042	5 DAP	1	13.625	0.048407
AT1G80170	NA	ii1	-1.38002	0.008	0.029	0.00413835	1	-0.021	5 DAP	1	51.182	0
AT3G59550	ATRAD21.2,ATSYN3,SYN3	ii1	-0.585448	0.006	0.029	0.00465229	1	-0.023	5 DAP	1	18.029	0.007861
AT3G57400	NA	ii1	-1.29705	0.004	0.019	0.00579779	1	-0.015	5 DAP	1	21.671	0.002015
AT1G32360	NA	ii1	0.9626929535128443	0.055	0.031	0.00632868	1	0.024	5 DAP	1	14.174	0.038083
AT5G46550	NA	ii1	-0.475335	0.032	0.062	0.00739021	1	-0.03	5 DAP	1	17.264	0.010698
AT5G12860	DiT1	ii1	-0.642907	0.027	0.049	0.0081125	1	-0.022	5 DAP	1	26.556	3.11e-4
AT3G49725	NA	ii1	-0.343172	0.011	0.029	0.00851058	1	-0.018	5 DAP	1	28.514	1.74e-4
AT5G67350	NA	ii1	-2.00067	0.006	0.02	0.00965015	1	-0.014	5 DAP	1	50.87	0
AT3G15355	PFU1,UBC25	ii1	-0.79776	0.019	0.049	0.00992896	1	-0.03	5 DAP	1	17.321	0.010575
AT1G75000	ELO3	ii1'	6.37477	0.396	0.008	0	0	0.388	5 DAP	1	13.812	0.044556
AT3G20210	AEP4,DELTA-VPE,DELTAVPE	ii1'	3.605706688936932	0.994	0.405	1.2561154305402553e-195	2.6663562244078e-191	0.589	5 DAP	1	19.275	0.004793
AT5G53920	PRMA	ii1'	4.449508967001236	0.131	0.009	1.9087439300483635e-77	4.051690740313661e-73	0.12200000000000001	5 DAP	1	16.875	0.01222
AT2G43900	5PTase12	ii1'	2.2154030283467687	0.316	0.084	8.291002758758877e-47	1.759931155601747e-42	0.23199999999999998	5 DAP	1	26.445	3.11e-4
AT1G32930	AtGALT31A,GALT31A	ii1'	1.4179268380406773	0.313	0.11	4.276973610999206e-25	9.078731884068014e-21	0.203	5 DAP	1	15.388	0.022806
AT1G30270	ATCIPK23,CIPK23,LKS1,PKS17,SnRK3.23	ii1'	1.967784689855778	0.227	0.076	8.187216948127456e-24	1.7379005415790152e-19	0.15100000000000002	5 DAP	1	19.371	0.004668
AT3G57400	NA	ii1'	2.429543442515828	0.089	0.017	3.956354315715537e-18	8.39815330596937e-14	0.072	5 DAP	1	21.671	0.002015
AT5G67470	ATFH6,FH6	ii1'	1.5134530137435291	0.141	0.045	3.357493647604987e-13	7.126951765771106e-9	0.096	5 DAP	1	18.188	0.007349
AT1G09155	AtPP2-B15,PP2-B15	ii1'	1.6002800526202852	0.08	0.022	1.0394633891817337e-12	2.2064689362160662e-8	0.058	5 DAP	1	13.919	0.042732
AT1G32360	NA	ii1'	1.605298662690277	0.096	0.03	1.2885224946619617e-9	2.7351466994189463e-5	0.066	5 DAP	1	14.174	0.038083
AT5G41020	NA	ii1'	-1.7967	0.061	0.185	1.4869304382514361e-8	3.156307241276323e-4	-0.124	5 DAP	1	20.001	0.003786
AT3G04850	NA	ii1'	-1.72113	0.042	0.127	2.6582373760456935e-6	0.0564264	-0.085	5 DAP	1	17.114	0.011256
AT5G55660	NA	ii1'	-0.572648	0.38	0.47	4.901484323695531e-5	1	-0.09	5 DAP	1	16.764	0.012795
AT5G60040	NRPC1	ii1'	-1.46782	0.032	0.102	6.16639913399835e-5	1	-0.07	5 DAP	1	14.548	0.032823
AT4G27640	IMB4	ii1'	-2.32886	0.016	0.08	8.614557201414434e-5	1	-0.064	5 DAP	1	20.556	0.00304
AT1G78050	PGM	ii1'	-6.31135	0	0.047	1.088080275288688e-4	1	-0.047	5 DAP	1	18.467	0.006675
AT3G03920	NA	ii1'	-1.71623	0.029	0.093	1.315111482612422e-4	1	-0.064	5 DAP	1	15.517	0.021659
AT5G57990	UBP23	ii1'	-0.893072	0.137	0.222	2.2415304708105422e-4	1	-0.085	5 DAP	1	17.476	0.010038
AT2G17900	ASHR1,SDG37	ii1'	-3.43315	0.006	0.054	2.948047695677318e-4	1	-0.048	5 DAP	1	19.503	0.004537
AT3G49650	NA	ii1'	-1.42194	0.019	0.063	4.024667666442518e-4	1	-0.044	5 DAP	1	48.916	0
AT3G14067	SASP	ii1'	0.4528494535208698	0.15	0.093	4.1144666177926614e-4	1	0.056999999999999995	5 DAP	1	21.477	0.002126
AT4G16060	NA	ii1'	0.9006661327792431	0.118	0.067	7.6514424195198e-4	1	0.051	5 DAP	1	23.893	7.8e-4
AT1G45231	TGS1	ii1'	-2.09169	0.016	0.063	9.192746709132535e-4	1	-0.047	5 DAP	2	17.132	0.01123
AT3G24340	CHR40,CLSY4	ii1'	-1.83964	0.022	0.065	0.00154089	1	-0.043	5 DAP	1	18.798	0.005763
AT3G26050	NA	ii1'	-6.02564	0	0.031	0.00170806	1	-0.031	5 DAP	1	17.998	0.007918
AT3G63410	APG1,E37,IEP37,VTE3	ii1'	-0.926127	0.048	0.105	0.00176354	1	-0.057	5 DAP	1	15.328	0.023294
AT2G28830	AtPUB12,PUB12	ii1'	-2.72374	0.006	0.037	0.00254519	1	-0.031	5 DAP	1	57.506	0
AT4G39840	NA	ii1'	-1.50235	0.064	0.114	0.00299726	1	-0.05	5 DAP	1	21.761	0.001941
AT3G57200	NA	ii1'	-5.2049	0	0.02	0.00474428	1	-0.02	5 DAP	1	19.447	0.004565
AT4G19170	CCD4,NCED4	FUN	5.915485562474495	0.023	0	1.9476572535260138e-29	4.1342920520596696e-25	0.023	5 DAP	1	15.41	0.022715
AT1G10140	NA	FUN	5.895745139632601	0.029	0.001	3.0831372719948766e-26	6.544575487263524e-22	0.028	5 DAP	1	25.285	4.21e-4
AT3G04850	NA	FUN	-7.15797	0	0.127	1.2019125896643795e-6	0.025512998540805784	-0.127	5 DAP	1	17.114	0.011256
AT4G12430	TPPF	FUN	3.304954061485045	0.023	0.003	7.433977589823748e-6	0.1578010422991887	0.02	5 DAP	1	20.38	0.003314
AT3G63410	APG1,E37,IEP37,VTE3	FUN	-1.62227	0.023	0.105	2.0099043072947234e-4	1	-0.082	5 DAP	1	15.328	0.023294
AT2G19950	GC1	FUN	-0.549638	0.063	0.163	3.0170094364932975e-4	1	-0.1	5 DAP	2	13.559	0.048987
AT2G43900	5PTase12	FUN	-0.973006	0.023	0.089	0.00111426	1	-0.066	5 DAP	1	26.445	3.11e-4
AT5G26570	ATGWD3,OK1,PWD	FUN	-0.423792	0.051	0.131	0.0011796	1	-0.08	5 DAP	1	13.625	0.048407
AT5G65900	RH27	FUN	-0.487005	0.103	0.201	0.00147168	1	-0.098	5 DAP	1	13.606	0.048407
AT5G55660	NA	FUN	-0.189995	0.297	0.47	0.00151651	1	-0.173	5 DAP	1	16.764	0.012795
AT3G12080	DER,emb2738,EngA-1	FUN	-0.719036	0.04	0.116	0.00152086	1	-0.076	5 DAP	1	46.464	0
AT4G03550	ATGSL05,ATGSL5,EED3,GSL05,GSL5,PMR4	FUN	-0.377761	0.034	0.099	0.00347922	1	-0.065	5 DAP	1	18.051	0.007802
AT2G17900	ASHR1,SDG37	FUN	-1.3696	0.006	0.054	0.00363321	1	-0.048	5 DAP	1	19.503	0.004537
AT4G27640	IMB4	FUN	-1.04785	0.023	0.08	0.00410085	1	-0.057	5 DAP	1	20.556	0.00304
AT5G53170	FTSH11	FUN	-0.355466	0.034	0.11	0.00415218	1	-0.076	5 DAP	1	20.157	0.003576
AT5G60040	NRPC1	FUN	-0.356307	0.034	0.101	0.00492306	1	-0.067	5 DAP	1	14.548	0.032823
AT1G32930	AtGALT31A,GALT31A	FUN	-0.768195	0.051	0.114	0.00642961	1	-0.063	5 DAP	1	15.388	0.022806
AT2G01570	RGA,RGA1,RGA24	FUN	1.3287913564447171	0.069	0.034	0.00887062	1	0.035	5 DAP	1	14.109	0.039064
AT1G72180	CEPR2	FUN	1.4828972415455706	0.069	0.032	0.00904777	1	0.037000000000000005	5 DAP	1	16.411	0.014571
AT2G25930	ELF3,PYK20	FUN	0.36897104605888387	0.074	0.142	0.00953186	1	-0.068	5 DAP	1	16.496	0.014089
AT3G03920	NA	FUN	-0.692799	0.04	0.093	0.00957796	1	-0.053	5 DAP	1	15.517	0.021659
AT2G02230	AtPP2-B1,PP2-B1	CPT	2.0610774317079477	0.115	0.029	3.554644765922489e-12	7.545444444623668e-8	0.086	5 DAP	1	36.411	0
AT3G20210	AEP4,DELTA-VPE,DELTAVPE	CPT	0.3736405291187701	0.621	0.414	1.45489395459324e-10	3.0883033974150708e-06	0.20700000000000002	5 DAP	1	19.275	0.004793
AT1G06760	H1.1,HON1	CPT	1.0801742543081494	0.31	0.138	5.967321848930045e-9	1.2666834088723806e-4	0.172	5 DAP	1	16.197	0.015987
AT3G04850	NA	CPT	-3.4652	0.011	0.127	6.853901018523388e-7	0.014548775692019596	-0.116	5 DAP	1	17.114	0.011256
AT2G01570	RGA,RGA1,RGA24	CPT	0.9684576548193161	0.109	0.033	1.0450098654191382e-6	0.022182424413252046	0.076	5 DAP	1	14.109	0.039064
AT4G21326	ATSBT3.12,SBT3.12	CPT	1.787626334324122	0.138	0.047	5.106964912822685e-6	0.10840554420448714	0.091	5 DAP	1	18.788	0.005763
AT5G11770	NA	CPT	1.2432334723834721	0.144	0.066	6.4860610757196426e-6	0.13767961845430085	0.078	5 DAP	1	23.212	0.001073
AT1G10140	NA	CPT	3.6988347806926285	0.011	0.001	7.007978927910344e-5	1	0.01	5 DAP	1	25.285	4.21e-4
AT5G55660	NA	CPT	-0.615229	0.31	0.47	1.0495869656133049e-4	1	-0.16	5 DAP	1	16.764	0.012795
AT4G22670	AtHip1,HIP1,TPR11	CPT	1.0653188806752172	0.178	0.092	1.1596524087447634e-4	1	0.086	5 DAP	1	21.713	0.001941
AT5G51260	NA	CPT	1.5439084694536855	0.052	0.016	1.2550024074361047e-4	1	0.036	5 DAP	1	19.624	0.00442
AT1G06050	NA	CPT	1.6283053405456829	0.08	0.027	1.372855477251831e-4	1	0.053000000000000005	5 DAP	1	13.809	0.044556
AT1G70160	NA	CPT	0.8749049024188967	0.109	0.051	7.003303729588496e-4	1	0.058	5 DAP	1	15.527	0.021659
AT3G12080	DER,emb2738,EngA-1	CPT	-0.52175	0.04	0.116	0.00122666	1	-0.076	5 DAP	1	46.464	0
AT4G12430	TPPF	CPT	2.8778331435667996	0.017	0.003	0.00145802	1	0.014000000000000002	5 DAP	1	20.38	0.003314
AT1G52340	ABA2,ATABA2,ATSDR1,GIN1,ISI4,SDR1,SIS4,SRE1	CPT	1.3226597399979656	0.052	0.016	0.00184242	1	0.036	5 DAP	1	43.39	0
AT4G35370	NA	CPT	2.494834012239022	0.017	0.005	0.00262279	1	0.012	5 DAP	1	33.848	0
AT2G17900	ASHR1,SDG37	CPT	-2.89376	0.006	0.054	0.0036536	1	-0.048	5 DAP	1	19.503	0.004537
AT2G42840	PDF1	EMB	6.882806487647537	0.444	0.007	0	0	0.437	5 DAP	1	23.673	8.63e-4
AT4G02100	NA	EMB	3.9410407138059003	0.075	0.007	1.5646259072526312e-45	3.32123141332516e-41	0.068	5 DAP	1	19.88	0.003992
AT3G03920	NA	EMB	2.330789821652244	0.301	0.087	7.791569232355722e-45	1.6539164009521492e-40	0.214	5 DAP	1	15.517	0.021659
AT5G46640	AHL8	EMB	2.78296	0.055	0.009	7.08624479569267e-22	1.504197182781683e-17	0.046	5 DAP	1	17.092	0.01128
AT1G06760	H1.1,HON1	EMB	1.5102125581706103	0.283	0.137	5.711564188215731e-14	1.2123937302325532e-9	0.14599999999999996	5 DAP	1	16.197	0.015987
AT1G21160	NA	EMB	-0.875404	0.125	0.261	1.9520964332209e-8	4.1437150987980046e-4	-0.136	5 DAP	1	17.38	0.010358
AT4G39840	NA	EMB	-1.73388	0.035	0.115	9.867961838068798e-7	0.0209467	-0.08	5 DAP	1	21.761	0.001941
AT1G32360	NA	EMB	1.2954302698580238	0.078	0.03	1.2387443214422457e-6	0.0262948	0.048	5 DAP	1	14.174	0.038083
AT2G23520	NA	EMB	1.0067452256364502	0.073	0.03	1.250286777169589e-5	0.2653983741897887	0.043	5 DAP	1	34.758	0
AT2G19950	GC1	EMB	-0.594474	0.088	0.164	4.190602288603471e-5	0.8895391478018588	-0.076	5 DAP	2	13.559	0.048987
ATMG00160	COX2	EMB	1.2081478779776538	0.088	0.042	4.5074599164969344e-5	0.9567985164748043	0.046	5 DAP	1	37.815	0
AT2G43900	5PTase12	EMB	-1.22813	0.035	0.09	9.686134606443197e-5	1	-0.055	5 DAP	1	26.445	3.11e-4
AT2G18710	SCY1	EMB	1.3974345382122348	0.068	0.031	1.264496758988673e-4	1	0.037000000000000005	5 DAP	1	43.536	0
AT1G22770	FB,GI	EMB	-0.807182	0.033	0.091	1.665593645733793e-4	1	-0.058	5 DAP	1	19.656	0.004389
AT3G63410	APG1,E37,IEP37,VTE3	EMB	0.9893531774968047	0.153	0.103	3.494476625467278e-4	1	0.05	5 DAP	1	15.328	0.023294
AT5G53170	FTSH11	EMB	0.9878576722667305	0.168	0.107	3.505254834482355e-4	1	0.061	5 DAP	1	20.157	0.003576
AT3G04850	NA	EMB	-0.7734	0.058	0.127	7.266370972716308e-4	1	-0.069	5 DAP	1	17.114	0.011256
AT3G49650	NA	EMB	-1.24042	0.02	0.063	7.70405237489844e-4	1	-0.043	5 DAP	1	48.916	0
AT1G72180	CEPR2	EMB	-2.65722	0.005	0.033	0.00123736	1	-0.028	5 DAP	1	16.411	0.014571
AT3G49320	NA	EMB	2.3021100514524235	0.023	0.01	0.00141511	1	0.013	5 DAP	1	19.468	0.004537
AT5G56290	ATPEX5,EMB2790,PEX5	EMB	-0.436974	0.035	0.068	0.00365953	1	-0.033	5 DAP	1	20.26	0.003447
AT4G23110	EFC,TCO	EMB	-5.11207	0	0.016	0.00368203	1	-0.016	5 DAP	1	20.505	0.00309
AT3G14067	SASP	EMB	-0.951741	0.058	0.095	0.00490257	1	-0.037	5 DAP	1	21.477	0.002126
AT2G28830	AtPUB12,PUB12	EMB	-0.667807	0.013	0.037	0.00622092	1	-0.024	5 DAP	1	57.506	0
AT4G16060	NA	EMB	-0.784557	0.038	0.069	0.00638353	1	-0.031	5 DAP	1	23.893	7.8e-4
AT4G25020	NA	EMB	-1.24765	0.008	0.032	0.00680271	1	-0.024	5 DAP	1	18.299	0.007085
AT2G37520	NA	EMB	-0.402211	0.06	0.099	0.00754317	1	-0.039	5 DAP	1	49.702	0
AT1G09155	AtPP2-B15,PP2-B15	EMB	-4.71163	0.003	0.023	0.00767058	1	-0.02	5 DAP	1	13.919	0.042732
AT1G10720	NA	EMB	-0.699004	0.07	0.106	0.00979044	1	-0.036	5 DAP	1	16.638	0.013376
AT3G50990	PER36,PRX36	oi2	5.641687212638965	0.054	0.003	9.938790454458672e-39	1.958438659051081e-34	0.051	7 DAP	1	23.121	0.001154
AT3G49650	NA	oi2	2.2733392712513423	0.12	0.026	1.890264199328496e-37	3.7247656047768013e-33	0.094	7 DAP	1	48.916	0
AT4G37250	NA	oi2	1.865290584801816	0.122	0.034	1.5273890447275505e-25	3.009720112635638e-21	0.088	7 DAP	1	17.298	0.010607
AT3G25590	NA	oi2	2.255989985543071	0.043	0.007	9.16481122028129e-17	1.8059260509564283e-12	0.036	7 DAP	1	22.159	0.001578
AT1G09155	AtPP2-B15,PP2-B15	oi2	0.9661702349853025	0.097	0.037	6.193686184926192e-10	1.2204658627397062e-5	0.060000000000000005	7 DAP	1	13.919	0.042732
AT2G42840	PDF1	oi2	-3.37413	0.018	0.104	1.1833859278951738e-9	2.33186197091744e-5	-0.086	7 DAP	1	23.673	8.63e-4
AT1G60995	HISE1	oi2	1.2079934016093437	0.086	0.033	1.8448195151426877e-9	3.635216854588666e-5	0.053	7 DAP	1	14.786	0.029719
AT1G30270	ATCIPK23,CIPK23,LKS1,PKS17,SnRK3.23	oi2	-2.4984	0.025	0.107	2.1027436192949763e-9	4.1434563018207505e-5	-0.082	7 DAP	1	19.371	0.004668
AT1G75000	ELO3	oi2	1.0449336865602166	0.066	0.025	2.3230785012456026e-9	4.57762618670446e-5	0.041	7 DAP	1	13.812	0.044556
AT3G04850	NA	oi2	-2.71424	0.01	0.066	1.0696147181410991e-8	2.1076758020970358e-4	-0.056	7 DAP	1	17.114	0.011256
AT3G63410	APG1,E37,IEP37,VTE3	oi2	-1.2866	0.051	0.124	7.62585501439915e-8	0.00150267	-0.073	7 DAP	1	15.328	0.023294
AT2G14690	NA	oi2	-6.81829	0.002	0.064	1.368436109341501e-6	0.026965033534574277	-0.062	7 DAP	1	25.003	5.4e-4
AT3G57400	NA	oi2	-2.28274	0.008	0.05	3.702191376259202e-6	0.0729517	-0.042	7 DAP	1	21.671	0.002015
AT3G07620	NA	oi2	-2.6974	0.007	0.036	2.4757071362981436e-5	0.4878380912075492	-0.029	7 DAP	1	28.997	1.74e-4
AT1G78050	PGM	oi2	-2.86378	0.003	0.038	3.6599309865434526e-5	0.7211894008983873	-0.035	7 DAP	1	18.467	0.006675
AT5G53170	FTSH11	oi2	-1.30897	0.031	0.082	7.972257045265623e-5	1	-0.051	7 DAP	1	20.157	0.003576
AT4G39840	NA	oi2	-1.87141	0.012	0.046	1.6919927040718436e-4	1	-0.034	7 DAP	1	21.761	0.001941
AT2G23520	NA	oi2	-2.73807	0.002	0.022	3.377721474136309e-4	1	-0.02	7 DAP	1	34.758	0
AT5G60040	NRPC1	oi2	0.8140829237201201	0.058	0.028	4.707191577782175e-4	1	0.030000000000000002	7 DAP	1	14.548	0.032823
AT3G49725	NA	oi2	1.544170735584928	0.02	0.007	9.013865895066819e-4	1	0.013000000000000001	7 DAP	1	28.514	1.74e-4
AT4G33510	AtDAHP2,DAHP2,DHS2	oi2	-0.768249	0.018	0.049	0.00121091	1	-0.031	7 DAP	1	28.834	1.74e-4
AT5G46640	AHL8	oi2	-1.67274	0.01	0.032	0.00137278	1	-0.022	7 DAP	1	17.092	0.01128
AT4G30210	AR2,ATR2	oi2	0.6482861348602197	0.081	0.049	0.00158406	1	0.032	7 DAP	2	15.691	0.02017
AT5G26570	ATGWD3,OK1,PWD	oi2	-0.73732	0.054	0.094	0.00193497	1	-0.04	7 DAP	1	13.625	0.048407
AT2G25930	ELF3,PYK20	oi2	-0.534896	0.076	0.118	0.00204651	1	-0.042	7 DAP	1	16.496	0.014089
AT1G52340	ABA2,ATABA2,ATSDR1,GIN1,ISI4,SDR1,SIS4,SRE1	oi2	-4.26082	0.002	0.025	0.00221708	1	-0.023	7 DAP	1	43.39	0
AT3G24340	CHR40,CLSY4	oi2	-2.30093	0.01	0.032	0.00222758	1	-0.022	7 DAP	1	18.798	0.005763
AT4G27640	IMB4	oi2	-0.782255	0.013	0.038	0.00247947	1	-0.025	7 DAP	1	20.556	0.00304
AT2G18710	SCY1	oi2	-2.74646	0.005	0.026	0.00258124	1	-0.021	7 DAP	1	43.536	0
AT5G39960	EngA-2	oi2	1.3498426657102582	0.025	0.01	0.00447428	1	0.015000000000000001	7 DAP	1	20.831	0.002751
AT5G46550	NA	oi2	-0.45718	0.02	0.04	0.00457329	1	-0.02	7 DAP	1	17.264	0.010698
AT1G45231	TGS1	oi2	0.9281019156023242	0.043	0.021	0.00538556	1	0.021999999999999995	7 DAP	2	17.132	0.01123
AT5G55660	NA	oi2	-0.327894	0.398	0.438	0.00561382	1	-0.04	7 DAP	1	16.764	0.012795
AT1G06760	H1.1,HON1	oi2	-0.895204	0.064	0.113	0.0072899	1	-0.049	7 DAP	1	16.197	0.015987
AT5G11270	OCP3	oi2	-1.46355	0.01	0.028	0.00734441	1	-0.018	7 DAP	1	25.407	4.21e-4
AT1G21160	NA	oi2	0.370907	0.183	0.142	0.00750187	1	0.041	7 DAP	1	17.38	0.010358
AT1G68050	ADO3,FKF1	oi2	-1.25586	0.015	0.037	0.00806293	1	-0.022	7 DAP	1	14.554	0.032823
AT2G42840	PDF1	EMB	4.201001572722398	0.239	0.022	2.861793467100864e-296	5.639164026922252e-292	0.217	7 DAP	1	23.673	8.63e-4
AT5G55660	NA	EMB	0.9574509384160623	0.526	0.386	8.303559513946276e-102	1.6362164022231137e-97	0.14	7 DAP	1	16.764	0.012795
AT2G14690	NA	EMB	-6.07255	0.004	0.094	8.146577119752614e-55	1.6052830214472528e-50	-0.09	7 DAP	1	25.003	5.4e-4
AT1G21160	NA	EMB	-0.829364	0.083	0.178	3.6269412808025815e-48	7.146887793821487e-44	-0.095	7 DAP	1	17.38	0.010358
AT3G07620	NA	EMB	-3.76398	0.004	0.052	5.129865543372176e-47	1.0108400053214874e-42	-0.048	7 DAP	1	28.997	1.74e-4
AT3G20210	AEP4,DELTA-VPE,DELTAVPE	EMB	-2.31178	0.048	0.13	1.6239617612319976e-45	3.200016650507651e-41	-0.082	7 DAP	1	19.275	0.004793
AT1G78050	PGM	EMB	2.1289011000476843	0.066	0.019	5.544548209892284e-43	1.0925532247592745e-38	0.047	7 DAP	1	18.467	0.006675
AT1G09155	AtPP2-B15,PP2-B15	EMB	-2.34572	0.01	0.056	8.584776645812026e-38	1.6916302380572596e-33	-0.046	7 DAP	1	13.919	0.042732
AT5G46640	AHL8	EMB	2.1130156299616742	0.055	0.017	7.120312191407361e-32	1.4030575173168206e-27	0.038	7 DAP	1	17.092	0.01128
AT2G27670	NA	EMB	-6.12216	0	0.017	3.052528799303655e-20	6.015007999027852e-16	-0.017	7 DAP	1	14.175	0.038083
AT3G63410	APG1,E37,IEP37,VTE3	EMB	0.9916043308478105	0.156	0.101	3.21312860136471e-20	6.331469908989161e-16	0.055	7 DAP	1	15.328	0.023294
AT3G12080	DER,emb2738,EngA-1	EMB	1.5091614276262004	0.068	0.033	8.19860800607201e-20	1.6155357075964897e-15	0.035	7 DAP	1	46.464	0
AT4G02100	NA	EMB	2.3166005984535505	0.023	0.006	9.319889824273617e-19	1.8364842898731164e-14	0.017	7 DAP	1	19.88	0.003992
AT1G06760	H1.1,HON1	EMB	1.0478737582116144	0.147	0.09	9.430141519618282e-19	1.8582093864407823e-14	0.056999999999999995	7 DAP	1	16.197	0.015987
AT3G26050	NA	EMB	2.7850678774165556	0.019	0.004	1.8123686745487365e-18	3.5712724731982856e-14	0.015	7 DAP	1	17.998	0.007918
AT1G65730	YSL7	EMB	-1.30664	0.018	0.047	1.3607649601933665e-16	2.681387354061029e-12	-0.029	7 DAP	1	15.932	0.017984
AT3G04850	NA	EMB	-0.6627	0.042	0.076	6.2664701321786e-14	1.234807939545793e-9	-0.034	7 DAP	1	17.114	0.011256
AT4G37250	NA	EMB	-0.638473	0.022	0.047	4.119859761885538e-13	8.118183660795453e-9	-0.025	7 DAP	1	17.298	0.010607
AT4G30210	AR2,ATR2	EMB	-0.606098	0.032	0.06	8.315505489207845e-13	1.6385703566484058e-8	-0.028	7 DAP	2	15.691	0.02017
AT4G03550	ATGSL05,ATGSL5,EED3,GSL05,GSL5,PMR4	EMB	-0.537563	0.043	0.074	2.148399656509548e-12	4.2334215231520647e-8	-0.031	7 DAP	1	18.051	0.007802
AT4G21326	ATSBT3.12,SBT3.12	EMB	-0.34216	0.056	0.089	6.398740699937694e-12	1.2608718549227227e-7	-0.033	7 DAP	1	18.788	0.005763
AT5G41020	NA	EMB	-0.523138	0.045	0.075	1.4315167983154305e-11	2.820803851080556e-7	-0.03	7 DAP	1	20.001	0.003786
AT1G75000	ELO3	EMB	-0.87789	0.015	0.033	2.3637380342251534e-11	4.657745796440665e-7	-0.018	7 DAP	1	13.812	0.044556
AT5G51260	NA	EMB	-2.15181	0.003	0.016	2.6059249245433213e-11	5.134975063812615e-7	-0.013	7 DAP	1	19.624	0.00442
AT4G25020	NA	EMB	-2.07141	0.003	0.015	8.807058739856135e-11	1.7354309246886514e-6	-0.012	7 DAP	1	18.299	0.007085
AT1G10720	NA	EMB	-0.455625	0.048	0.081	1.4662560803704804e-10	2.8892576063700316e-6	-0.033	7 DAP	1	16.638	0.013376
AT5G67470	ATFH6,FH6	EMB	-0.61629	0.028	0.049	1.6582167735065146e-10	3.267516152194587e-6	-0.021	7 DAP	1	18.188	0.007349
AT2G17900	ASHR1,SDG37	EMB	1.6551108222105444	0.027	0.011	1.8601771804510438e-10	3.665479134078782e-6	0.016	7 DAP	1	19.503	0.004537
AT4G39840	NA	EMB	-0.410819	0.03	0.053	2.773722068569504e-10	5.465619336116208e-6	-0.023	7 DAP	1	21.761	0.001941
AT2G02230	AtPP2-B1,PP2-B1	EMB	-1.2744	0.015	0.035	3.834593503711604e-10	7.5560664990637164e-6	-0.02	7 DAP	1	36.411	0
AT1G30270	ATCIPK23,CIPK23,LKS1,PKS17,SnRK3.23	EMB	0.8002274400164605	0.125	0.091	9.233829306944474e-10	1.8195260649334084e-5	0.034	7 DAP	1	19.371	0.004668
AT1G22770	FB,GI	EMB	-0.295487	0.052	0.078	1.0375776277286706e-9	2.0445467154393455e-5	-0.026	7 DAP	1	19.656	0.004389
AT3G24340	CHR40,CLSY4	EMB	1.2465638740012386	0.043	0.024	1.1180682787148668e-9	2.203153543207645e-5	0.018999999999999996	7 DAP	1	18.798	0.005763
AT5G57990	UBP23	EMB	0.6767581584728823	0.139	0.108	2.1503211021787284e-9	4.237207731843184e-5	0.031000000000000014	7 DAP	1	17.476	0.010038
AT3G14067	SASP	EMB	0.9434424467734556	0.074	0.05	3.377691921333287e-9	6.655741930987242e-5	0.023999999999999994	7 DAP	1	21.477	0.002126
AT1G76570	AtLHCB7,LHCB7	EMB	-0.862087	0.009	0.022	1.4463531623535945e-8	2.850038906417758e-4	-0.013	7 DAP	1	22.678	0.0013
AT3G03920	NA	EMB	0.9821321449506273	0.041	0.024	1.5863895185718988e-7	0.00312598	0.017	7 DAP	1	15.517	0.021659
AT1G68050	ADO3,FKF1	EMB	-0.414725	0.025	0.042	2.6999785233978123e-7	0.00532031	-0.017	7 DAP	1	14.554	0.032823
AT2G37520	NA	EMB	-0.441423	0.035	0.054	5.190777738823467e-7	0.010228427534351641	-0.019	7 DAP	1	49.702	0
AT5G03555	AtNCS1,NCS1,PLUTO	EMB	-1.34766	0.006	0.015	1.3908894597010755e-6	0.027407476803409693	-0.009	7 DAP	1	57.024	0
AT2G28830	AtPUB12,PUB12	EMB	-0.7157	0.011	0.023	2.3906255474945297e-6	0.0471073	-0.012	7 DAP	1	57.506	0
AT1G70160	NA	EMB	-0.392349	0.038	0.056	3.6218297042764995e-6	0.0713682	-0.018	7 DAP	1	15.527	0.021659
AT3G60080	BTL13	EMB	-0.7453	0.007	0.015	8.818421294037543e-6	0.17376699159900977	-0.008	7 DAP	1	19.019	0.005292
AT1G47310	NA	EMB	-0.399635	0.015	0.029	1.0105686031630491e-5	0.19913254325327884	-0.014	7 DAP	1	14.442	0.034395
AT1G06050	NA	EMB	-0.191735	0.018	0.031	1.3563154580021828e-5	0.26726196099933014	-0.013	7 DAP	1	13.809	0.044556
AT5G11270	OCP3	EMB	0.936459	0.036	0.022	1.4179663889129263e-5	0.27941027693529213	0.013999999999999999	7 DAP	1	25.407	4.21e-4
AT4G16060	NA	EMB	-0.119342	0.023	0.032	4.808603055417487e-5	0.9475352320700159	-0.009	7 DAP	1	23.893	7.8e-4
AT3G15355	PFU1,UBC25	EMB	-0.36575	0.018	0.03	5.7364037664177375e-5	1	-0.012	7 DAP	1	17.321	0.010575
AT2G27200	LSG1-1	EMB	-0.454133	0.013	0.022	1.5175401887481595e-4	1	-0.009	7 DAP	1	17.868	0.008355
AT1G45231	TGS1	EMB	-0.373673	0.016	0.026	3.59573705709451e-4	1	-0.01	7 DAP	2	17.132	0.01123
AT4G38980	NA	EMB	-0.15781	0.011	0.018	0.00122993	1	-0.007	7 DAP	1	14.182	0.038083
AT5G14460	NA	EMB	0.8189840160191229	0.031	0.022	0.00186507	1	0.009	7 DAP	1	48.185	0
AT5G58480	NA	EMB	0.9778999286011545	0.018	0.012	0.00248963	1	0.006	7 DAP	1	25.763	4.21e-4
AT5G53170	FTSH11	EMB	0.5178838371589044	0.088	0.075	0.00293259	1	0.012999999999999998	7 DAP	1	20.157	0.003576
AT3G44260	AtCAF1a,CAF1a	EMB	-0.546831	0.007	0.012	0.00506008	1	-0.005	7 DAP	1	16.707	0.013084
AT2G24830	NA	EMB	-0.139825	0.023	0.031	0.0081207	1	-0.008	7 DAP	1	18.756	0.005845
AT5G67350	NA	EMB	0.8983484422166828	0.01	0.006	0.00914521	1	0.004	7 DAP	1	50.87	0
AT2G14690	NA	MCE	9.495414058952166	0.44	0.002	0	0	0.438	7 DAP	1	25.003	5.4e-4
AT2G27670	NA	MCE	9.169211693052247	0.079	0	3.163052443104294e-182	6.232794839137012e-178	0.079	7 DAP	1	14.175	0.038083
AT5G55660	NA	MCE	-1.70937	0.187	0.476	5.871170219653416e-127	1.1569140917827055e-122	-0.289	7 DAP	1	16.764	0.012795
AT4G21326	ATSBT3.12,SBT3.12	MCE	1.7264907026039606	0.2	0.058	1.0113624378704546e-93	1.9928896838237307e-89	0.14200000000000002	7 DAP	1	18.788	0.005763
AT2G28830	AtPUB12,PUB12	MCE	2.5714938701427377	0.067	0.011	1.3091918415133372e-51	2.579762523702031e-47	0.056	7 DAP	1	57.506	0
AT4G37250	NA	MCE	1.6679043953310666	0.101	0.028	1.1266178656382844e-50	2.2200005042402394e-46	0.073	7 DAP	1	17.298	0.010607
AT3G57200	NA	MCE	3.8782728952872096	0.033	0.002	6.952076247842884e-40	1.3699066246374402e-35	0.031	7 DAP	1	19.447	0.004565
AT5G57990	UBP23	MCE	-2.1262	0.03	0.134	1.2958080147546089e-38	2.5533896930739567e-34	-0.104	7 DAP	1	17.476	0.010038
AT4G03550	ATGSL05,ATGSL5,EED3,GSL05,GSL5,PMR4	MCE	1.2394520932897048	0.118	0.054	1.19939009863823e-27	2.3633981893666324e-23	0.064	7 DAP	1	18.051	0.007802
AT2G42840	PDF1	MCE	-2.65095	0.032	0.111	1.0641240393072728e-23	2.096856419454981e-19	-0.079	7 DAP	1	23.673	8.63e-4
AT5G53170	FTSH11	MCE	-1.79311	0.026	0.088	2.5376447380615895e-20	5.000428956350362e-16	-0.062	7 DAP	1	20.157	0.003576
AT5G65900	RH27	MCE	-1.51636	0.036	0.098	3.2968514510592127e-18	6.496445784312178e-14	-0.062	7 DAP	1	13.606	0.048407
AT3G12080	DER,emb2738,EngA-1	MCE	-2.52377	0.007	0.052	3.4726574292050015e-18	6.842871464248455e-14	-0.045	7 DAP	1	46.464	0
AT3G63410	APG1,E37,IEP37,VTE3	MCE	-1.14085	0.057	0.131	4.2184566506257044e-18	8.312468830057951e-14	-0.074	7 DAP	1	15.328	0.023294
AT1G09155	AtPP2-B15,PP2-B15	MCE	-3.23807	0.004	0.045	7.18279148159147e-18	1.4153690614475992e-13	-0.041	7 DAP	1	13.919	0.042732
AT2G25930	ELF3,PYK20	MCE	-1.07486	0.061	0.125	3.613578816223658e-17	7.120557057368718e-13	-0.064	7 DAP	1	16.496	0.014089
AT5G26570	ATGWD3,OK1,PWD	MCE	-1.50604	0.033	0.101	4.3950303980794975e-17	8.66040739941565e-13	-0.068	7 DAP	1	13.625	0.048407
AT3G07620	NA	MCE	-9.55809	0	0.04	9.686827075582483e-17	1.9087892752435283e-12	-0.04	7 DAP	1	28.997	1.74e-4
AT1G65730	YSL7	MCE	-3.09906	0.005	0.041	1.2026343381715934e-14	2.369790963367125e-10	-0.036	7 DAP	1	15.932	0.017984
AT1G32930	AtGALT31A,GALT31A	MCE	-2.90056	0.004	0.037	2.2134337037553809e-13	4.361571113249978e-9	-0.033	7 DAP	1	15.388	0.022806
AT4G25180	NA	MCE	-1.85111	0.019	0.063	9.119265193646961e-13	1.7969512064081336e-8	-0.044	7 DAP	1	71.769	0
AT3G24340	CHR40,CLSY4	MCE	-3.05936	0.004	0.035	1.3798921424444785e-12	2.719077466686845e-8	-0.031	7 DAP	1	18.798	0.005763
AT1G68050	ADO3,FKF1	MCE	-2.70625	0.006	0.04	1.5548864398956784e-12	3.0639037298144344e-8	-0.034	7 DAP	1	14.554	0.032823
AT3G49990	NA	MCE	-3.01406	0.004	0.034	6.558046370174917e-12	1.2922630372429674e-7	-0.03	7 DAP	1	26.65	3.11e-4
AT1G45231	TGS1	MCE	-4.93476	0.001	0.026	2.527513917680605e-10	4.9804661747896315e-6	-0.025	7 DAP	2	17.132	0.01123
AT3G57400	NA	MCE	-1.5361	0.019	0.052	5.54961661325481e-10	1.0935519536418604e-5	-0.033	7 DAP	1	21.671	0.002015
AT5G51260	NA	MCE	1.622911410477577	0.027	0.009	5.618418837818457e-10	1.107109431992127e-5	0.018000000000000002	7 DAP	1	19.624	0.00442
AT3G20790	NA	MCE	-2.02085	0.008	0.035	6.166495629746178e-10	1.2151079638414845e-5	-0.027	7 DAP	1	20.895	0.002694
AT5G53770	TRL	MCE	-4.55791	0.001	0.024	1.0418696725905378e-9	2.0530041898396548e-5	-0.023	7 DAP	1	27.621	1.74e-4
AT1G75000	ELO3	MCE	-2.54107	0.007	0.03	1.2498209018641404e-9	2.4627720871232888e-5	-0.023	7 DAP	1	13.812	0.044556
AT4G30210	AR2,ATR2	MCE	-1.4449	0.02	0.055	2.2351951899795593e-9	4.404452121854722e-5	-0.035	7 DAP	2	15.691	0.02017
AT4G39840	NA	MCE	-1.55789	0.018	0.049	2.2649250581448447e-9	4.4630348270744164e-5	-0.031	7 DAP	1	21.761	0.001941
AT3G49650	NA	MCE	-1.8156	0.01	0.034	8.863240052323659e-9	1.746501452310377e-4	-0.024	7 DAP	1	48.916	0
AT2G23520	NA	MCE	-2.18629	0.005	0.024	1.2250543283831556e-08	2.413969554079008e-4	-0.019	7 DAP	1	34.758	0
AT4G26900	AT-HF,HISN4	MCE	-1.67841	0.013	0.043	1.3242119677624684e-8	2.609359682475944e-4	-0.03	7 DAP	1	34.218	0
AT5G46550	NA	MCE	-1.79014	0.013	0.043	1.5227397732349443e-8	3.000558723159458e-4	-0.03	7 DAP	1	17.264	0.010698
AT4G27640	IMB4	MCE	-1.51019	0.015	0.04	1.0306728646572733e-7	0.00203094	-0.025	7 DAP	1	20.556	0.00304
AT5G67470	ATFH6,FH6	MCE	0.6554022879109123	0.065	0.038	1.3555135935975993e-7	0.00267104	0.027000000000000003	7 DAP	1	18.188	0.007349
AT3G03920	NA	MCE	-1.65436	0.009	0.033	1.6861804222622813e-7	0.00332262	-0.024	7 DAP	1	15.517	0.021659
AT4G33510	AtDAHP2,DAHP2,DHS2	MCE	-1.06814	0.022	0.052	1.747094371596358e-7	0.00344265	-0.03	7 DAP	1	28.834	1.74e-4
AT5G12860	DiT1	MCE	-1.31481	0.013	0.037	5.137017439731823e-7	0.010122492864991558	-0.024	7 DAP	1	26.556	3.11e-4
AT1G76570	AtLHCB7,LHCB7	MCE	-1.60994	0.005	0.019	7.051714554953183e-7	0.013895403530535248	-0.014	7 DAP	1	22.678	0.0013
AT5G67350	NA	MCE	1.6432209390027266	0.017	0.006	2.4860012825711943e-6	0.0489867	0.011000000000000001	7 DAP	1	50.87	0
AT5G58480	NA	MCE	-2.71458	0.003	0.016	3.209046114943163e-6	0.0632343	-0.013	7 DAP	1	25.763	4.21e-4
AT1G31190	IMPL1	MCE	-2.04042	0.006	0.025	3.2154724380882135e-6	0.0633609	-0.019	7 DAP	1	23.037	0.001154
AT5G14460	NA	MCE	-1.54624	0.008	0.028	7.437180219005393e-6	0.14654963621550127	-0.02	7 DAP	1	48.185	0
AT1G80170	NA	MCE	-2.66208	0.003	0.018	7.72539661560882e-6	0.15222894031057177	-0.015	7 DAP	1	51.182	0
AT4G22670	AtHip1,HIP1,TPR11	MCE	-0.881647	0.027	0.051	9.592790532525828e-6	0.18902593744342144	-0.024	7 DAP	1	21.713	0.001941
AT4G39690	MIC60	MCE	-1.09675	0.017	0.037	1.031595349500125e-5	0.20327586361899963	-0.02	7 DAP	1	14.357	0.035667
AT1G30270	ATCIPK23,CIPK23,LKS1,PKS17,SnRK3.23	MCE	0.3587383508310853	0.132	0.099	1.2491937928865675e-5	0.24615363688829814	0.033	7 DAP	1	19.371	0.004668
AT5G46640	AHL8	MCE	-1.45597	0.013	0.034	1.920509817915708e-5	0.3784364596202902	-0.021	7 DAP	1	17.092	0.01128
AT4G02100	NA	MCE	0.6475834964255585	0.021	0.011	3.917814758829683e-5	0.7720053982273891	0.010000000000000002	7 DAP	1	19.88	0.003992
AT5G03555	AtNCS1,NCS1,PLUTO	MCE	-2.13164	0.003	0.013	4.171776053083748e-5	0.8220484712601526	-0.01	7 DAP	1	57.024	0
AT2G18710	SCY1	MCE	-1.57753	0.01	0.028	6.76365627149693e-5	1	-0.018	7 DAP	1	43.536	0
AT5G60040	NRPC1	MCE	-1.15442	0.016	0.032	8.910943912466827e-5	1	-0.016	7 DAP	1	14.548	0.032823
AT2G01570	RGA,RGA1,RGA24	MCE	-0.678488	0.038	0.061	1.1034422246994379e-4	1	-0.023	7 DAP	1	14.109	0.039064
AT3G20210	AEP4,DELTA-VPE,DELTAVPE	MCE	-1.33035	0.076	0.105	1.1226032462635066e-4	1	-0.029	7 DAP	1	19.275	0.004793
AT4G16060	NA	MCE	-1.30661	0.011	0.031	1.6191745795820898e-4	1	-0.02	7 DAP	1	23.893	7.8e-4
AT3G25590	NA	MCE	-3.36775	0.001	0.01	2.1389378522001642e-4	1	-0.009	7 DAP	1	22.159	0.001578
AT5G41020	NA	MCE	-0.598661	0.044	0.067	2.6008900884509417e-4	1	-0.023	7 DAP	1	20.001	0.003786
AT5G39960	EngA-2	MCE	-2.65266	0.002	0.012	4.5884144643805203e-4	1	-0.01	7 DAP	1	20.831	0.002751
AT4G38170	FRS9	MCE	-1.54583	0.007	0.019	4.916461099683444e-4	1	-0.012	7 DAP	1	22.787	0.001229
AT5G56290	ATPEX5,EMB2790,PEX5	MCE	-0.813506	0.024	0.043	6.967448118439615e-4	1	-0.019	7 DAP	1	20.26	0.003447
AT1G22770	FB,GI	MCE	-0.524449	0.05	0.071	7.177302547078034e-4	1	-0.021	7 DAP	1	19.656	0.004389
AT2G37520	NA	MCE	0.5732514279243365	0.063	0.045	0.00115857	1	0.018000000000000002	7 DAP	1	49.702	0
AT2G43900	5PTase12	MCE	-0.933552	0.019	0.035	0.0015778	1	-0.016	7 DAP	1	26.445	3.11e-4
AT1G78050	PGM	MCE	-0.633767	0.025	0.038	0.0019948	1	-0.013	7 DAP	1	18.467	0.006675
AT1G52340	ABA2,ATABA2,ATSDR1,GIN1,ISI4,SDR1,SIS4,SRE1	MCE	-0.907816	0.011	0.026	0.00244672	1	-0.015	7 DAP	1	43.39	0
AT3G26050	NA	MCE	-2.42502	0.003	0.011	0.0026983	1	-0.008	7 DAP	1	17.998	0.007918
AT5G11770	NA	MCE	-0.49384	0.03	0.044	0.00276555	1	-0.014	7 DAP	1	23.212	0.001073
AT2G29640	JOSL	MCE	-1.67065	0.005	0.014	0.00358146	1	-0.009	7 DAP	1	21.501	0.002057
AT1G70160	NA	MCE	-0.675896	0.035	0.052	0.00385601	1	-0.017	7 DAP	1	15.527	0.021659
AT3G04850	NA	MCE	0.5562119453824277	0.078	0.061	0.00389109	1	0.017	7 DAP	1	17.114	0.011256
AT1G47310	NA	MCE	0.582586	0.033	0.022	0.0048539	1	0.011000000000000003	7 DAP	1	14.442	0.034395
AT3G15355	PFU1,UBC25	MCE	-0.748725	0.017	0.027	0.00653395	1	-0.01	7 DAP	1	17.321	0.010575
AT3G14067	SASP	MCE	-0.529581	0.045	0.061	0.00654414	1	-0.016	7 DAP	1	21.477	0.002126
AT1G60995	HISE1	MCE	-0.734569	0.024	0.038	0.00670969	1	-0.014	7 DAP	1	14.786	0.029719
AT1G21160	NA	MCE	0.2335622302751577	0.167	0.14	0.00714914	1	0.026999999999999996	7 DAP	1	17.38	0.010358
AT3G07620	NA	CZE	6.403002414458115	0.23	0.003	0	0	0.227	7 DAP	1	28.997	1.74e-4
AT2G25930	ELF3,PYK20	CZE	1.1796288416667078	0.266	0.092	5.0090611283332505e-98	9.87035495338067e-94	0.17400000000000002	7 DAP	1	16.496	0.014089
AT3G57400	NA	CZE	1.6753213881304767	0.134	0.034	2.032612885848916e-80	4.0052636915652895e-76	0.1	7 DAP	1	21.671	0.002015
AT5G26570	ATGWD3,OK1,PWD	CZE	0.9163304958762756	0.195	0.075	2.03066498464917e-54	4.0014253522511895e-50	0.12000000000000001	7 DAP	1	13.625	0.048407
AT4G39840	NA	CZE	1.3158451448210309	0.115	0.033	6.968812324887745e-54	1.3732044686191302e-49	0.082	7 DAP	1	21.761	0.001941
AT1G76570	AtLHCB7,LHCB7	CZE	1.9172479264791158	0.057	0.011	4.284044338650133e-45	8.441709369310087e-41	0.046	7 DAP	1	22.678	0.0013
AT2G42840	PDF1	CZE	-8.61806	0.001	0.117	1.4883594723860138e-35	2.9328123403366403e-31	-0.116	7 DAP	1	23.673	8.63e-4
AT3G20210	AEP4,DELTA-VPE,DELTAVPE	CZE	-0.489715	0.183	0.087	3.262052562870875e-34	6.427874575137059e-30	0.096	7 DAP	1	19.275	0.004793
AT4G27640	IMB4	CZE	1.0690221561977402	0.085	0.029	1.4030067440644153e-32	2.7646247891789305e-28	0.056	7 DAP	1	20.556	0.00304
AT5G57990	UBP23	CZE	0.5154997336503209	0.207	0.105	2.3623994977912855e-31	4.655108210397728e-27	0.102	7 DAP	1	17.476	0.010038
AT4G33140	NA	CZE	0.6204880646140428	0.172	0.085	6.709278552636792e-30	1.3220633387970799e-25	0.087	7 DAP	1	22.907	0.001229
AT5G53170	FTSH11	CZE	0.8051476792097504	0.152	0.068	1.8798657196671257e-29	3.7042754006040714e-25	0.084	7 DAP	1	20.157	0.003576
AT5G03555	AtNCS1,NCS1,PLUTO	CZE	1.8730709362663105	0.036	0.008	6.376462726541838e-27	1.256481980265069e-22	0.027999999999999997	7 DAP	1	57.024	0
AT2G01570	RGA,RGA1,RGA24	CZE	0.5943764731427686	0.105	0.051	2.5581235504064e-20	5.040782456075812e-16	0.054	7 DAP	1	14.109	0.039064
AT1G68050	ADO3,FKF1	CZE	0.6930765809933492	0.069	0.03	5.623587145250126e-20	1.1081278469715373e-15	0.039	7 DAP	1	14.554	0.032823
AT2G23520	NA	CZE	1.0632231445325864	0.051	0.017	7.223798297886672e-19	1.4234494545985686e-14	0.033999999999999996	7 DAP	1	34.758	0
AT3G12080	DER,emb2738,EngA-1	CZE	0.3800800815691018	0.081	0.04	3.78727875413584e-17	7.462832785024673e-13	0.041	7 DAP	1	46.464	0
AT1G25422	NA	CZE	3.185654881177923	0.011	0.001	4.360211808633554e-17	8.591797368912417e-13	0.01	7 DAP	1	16.627	0.013376
AT3G49990	NA	CZE	0.7575588543007035	0.063	0.025	5.0764258985181415e-17	1.0003097233029998e-12	0.038	7 DAP	1	26.65	3.11e-4
AT3G20790	NA	CZE	0.5913556343553399	0.062	0.027	1.1876635357669093e-16	2.3402909972286946e-12	0.035	7 DAP	1	20.895	0.002694
AT4G33510	AtDAHP2,DAHP2,DHS2	CZE	0.5137889907100102	0.088	0.042	2.2952232943268644e-16	4.522737501471086e-12	0.046	7 DAP	1	28.834	1.74e-4
AT3G63410	APG1,E37,IEP37,VTE3	CZE	0.2031291264305889	0.179	0.111	4.822827498222201e-16	9.503381585246846e-12	0.068	7 DAP	1	15.328	0.023294
AT3G04850	NA	CZE	0.5109632328380824	0.106	0.057	5.333630075179209e-15	1.0509918063140632e-10	0.048999999999999995	7 DAP	1	17.114	0.011256
AT2G14690	NA	CZE	-12.9564	0	0.072	3.156623142909826e-13	6.2201259031038125e-9	-0.072	7 DAP	1	25.003	5.4e-4
AT1G32930	AtGALT31A,GALT31A	CZE	-4.40094	0.002	0.037	6.969786466518779e-13	1.3733964232275253e-8	-0.035	7 DAP	1	15.388	0.022806
AT1G06760	H1.1,HON1	CZE	-1.81871	0.052	0.12	1.2405866649837628e-12	2.4445760233505046e-8	-0.068	7 DAP	1	16.197	0.015987
AT1G09155	AtPP2-B15,PP2-B15	CZE	-3.93285	0.005	0.045	1.5022046264747025e-12	2.9600942164684013e-8	-0.04	7 DAP	1	13.919	0.042732
AT1G31190	IMPL1	CZE	0.47605337593723185	0.042	0.02	1.0081866874826727e-11	1.9866318676846066e-7	0.022000000000000002	7 DAP	1	23.037	0.001154
AT5G58480	NA	CZE	0.9281078099757858	0.031	0.011	1.375582449987975e-11	2.710585217701305e-7	0.02	7 DAP	1	25.763	4.21e-4
AT1G06050	NA	CZE	0.4451178222723995	0.05	0.023	1.5777130401898878e-11	3.108883545694174e-7	0.027000000000000003	7 DAP	1	13.809	0.044556
AT2G19950	GC1	CZE	0.1318125366099906	0.181	0.119	3.377656944049628e-11	6.655673008249792e-7	0.062	7 DAP	2	13.559	0.048987
AT1G52340	ABA2,ATABA2,ATSDR1,GIN1,ISI4,SDR1,SIS4,SRE1	CZE	0.7037019052358757	0.046	0.021	1.657364748922752e-10	3.265837237752283e-6	0.024999999999999998	7 DAP	1	43.39	0
AT4G37250	NA	CZE	-2.82936	0.011	0.042	2.062010397814314e-10	4.0631914888931056e-6	-0.031	7 DAP	1	17.298	0.010607
AT5G56290	ATPEX5,EMB2790,PEX5	CZE	0.5545159551503374	0.066	0.036	1.05413512148679e-8	2.0771732568897194e-4	0.030000000000000006	7 DAP	1	20.26	0.003447
AT3G44260	AtCAF1a,CAF1a	CZE	1.1071933972536687	0.022	0.008	1.8037865016849632e-8	3.55436130157022e-4	0.013999999999999999	7 DAP	1	16.707	0.013084
AT5G46550	NA	CZE	0.3168499730258796	0.06	0.036	2.4805529384304866e-8	4.887929565177274e-4	0.024	7 DAP	1	17.264	0.010698
AT4G25180	NA	CZE	0.1870551537004994	0.083	0.053	3.878659049847743e-8	7.642897657724977e-4	0.030000000000000006	7 DAP	1	71.769	0
AT5G65900	RH27	CZE	0.13691605435831422	0.121	0.084	1.6019817023303896e-7	0.0031567	0.037	7 DAP	1	13.606	0.048407
AT1G65730	YSL7	CZE	-1.92351	0.014	0.04	1.839774625306628e-7	0.00362528	-0.026	7 DAP	1	15.932	0.017984
AT1G78050	PGM	CZE	-2.03676	0.014	0.04	2.605629038739886e-7	0.00513439	-0.026	7 DAP	1	18.467	0.006675
AT5G59600	NA	CZE	1.1001106772749876	0.014	0.004	3.219884391340793e-7	0.00634478	0.01	7 DAP	1	19.29	0.004793
AT1G80170	NA	CZE	0.7767982102091975	0.031	0.013	3.314064848632416e-7	0.00653036	0.018000000000000002	7 DAP	1	51.182	0
AT4G21326	ATSBT3.12,SBT3.12	CZE	-1.27861	0.044	0.083	3.660961549037951e-7	0.00721392	-0.039	7 DAP	1	18.788	0.005763
AT4G26900	AT-HF,HISN4	CZE	0.2713046719030736	0.056	0.036	1.0556564508558617e-6	0.020801710364114753	0.020000000000000004	7 DAP	1	34.218	0
AT5G14460	NA	CZE	0.33621892403788345	0.044	0.022	1.1817794160149884e-6	0.023286963392575345	0.022	7 DAP	1	48.185	0
AT1G75000	ELO3	CZE	-2.48667	0.006	0.03	2.0026731090214774e-6	0.0394627	-0.024	7 DAP	1	13.812	0.044556
AT3G15355	PFU1,UBC25	CZE	0.46848171570982267	0.042	0.023	2.0338953805254614e-6	0.040077908473254216	0.019000000000000003	7 DAP	1	17.321	0.010575
AT5G60040	NRPC1	CZE	0.32779764193336325	0.048	0.027	2.0951385531265976e-6	0.0412847	0.021	7 DAP	1	14.548	0.032823
AT2G01860	CYK8,EMB975	CZE	0.3873076833117022	0.019	0.01	1.5461188647641223e-5	0.3046627223017703	0.009	7 DAP	1	56.343	0
AT2G37520	NA	CZE	-1.44246	0.025	0.051	1.8529159813295977e-5	0.36511709412099724	-0.026	7 DAP	1	49.702	0
AT4G02100	NA	CZE	-2.99592	0.002	0.014	2.3907889178226278e-5	0.4711049562569488	-0.012	7 DAP	1	19.88	0.003992
AT1G47310	NA	CZE	0.1659961050696115	0.037	0.022	5.018900847341439e-5	0.9889744119686306	0.015	7 DAP	1	14.442	0.034395
AT4G16060	NA	CZE	0.18427935292264452	0.041	0.027	5.909072905248878e-5	1	0.014000000000000002	7 DAP	1	23.893	7.8e-4
AT2G18710	SCY1	CZE	0.16475563125513704	0.039	0.023	6.43341136070613e-5	1	0.016	7 DAP	1	43.536	0
AT4G38980	NA	CZE	0.4318682099947999	0.026	0.014	7.611418830982707e-5	1	0.011999999999999999	7 DAP	1	14.182	0.038083
AT5G41020	NA	CZE	0.10537920826391789	0.086	0.06	1.0263730062487607e-4	1	0.025999999999999995	7 DAP	1	20.001	0.003786
AT5G53770	TRL	CZE	0.36382858812972785	0.032	0.019	1.0740614710060528e-4	1	0.013000000000000001	7 DAP	1	27.621	1.74e-4
AT5G39960	EngA-2	CZE	0.6065975413432687	0.02	0.009	1.256672824783928e-4	1	0.011000000000000001	7 DAP	1	20.831	0.002751
AT3G25590	NA	CZE	-3.65797	0.001	0.01	1.4336720844846027e-4	1	-0.009	7 DAP	1	22.159	0.001578
AT1G32360	NA	CZE	0.24477919592776942	0.063	0.044	2.3986658608021516e-4	1	0.019000000000000003	7 DAP	1	14.174	0.038083
AT3G26050	NA	CZE	-2.65279	0.003	0.011	3.336059908344974e-4	1	-0.008	7 DAP	1	17.998	0.007918
AT3G03920	NA	CZE	0.3918390124079678	0.045	0.027	0.000355593	1	0.018	7 DAP	1	15.517	0.021659
AT2G27670	NA	CZE	-8.47562	0	0.013	4.059426902959295e-4	1	-0.013	7 DAP	1	14.175	0.038083
AT5G01310	APTX	CZE	0.21904598064056224	0.039	0.025	0.00167259	1	0.013999999999999999	7 DAP	1	30.029	0
AT2G24830	NA	CZE	0.21087733648549012	0.038	0.026	0.00205355	1	0.012	7 DAP	1	18.756	0.005845
AT4G22670	AtHip1,HIP1,TPR11	CZE	0.10754418362224927	0.063	0.046	0.00246867	1	0.017	7 DAP	1	21.713	0.001941
AT5G55660	NA	CZE	-0.159946	0.513	0.424	0.00320887	1	0.089	7 DAP	1	16.764	0.012795
AT2G43900	5PTase12	CZE	0.10143111583831632	0.045	0.031	0.00575637	1	0.013999999999999999	7 DAP	1	26.445	3.11e-4
AT5G67470	ATFH6,FH6	CZE	0.13914669135019397	0.052	0.04	0.00609352	1	0.011999999999999997	7 DAP	1	18.188	0.007349
AT1G55880	NA	CZE	0.23275728230553483	0.017	0.01	0.00784884	1	0.007	7 DAP	1	30.705	0
AT4G38170	FRS9	CZE	-0.251984	0.026	0.016	0.00854888	1	0.01	7 DAP	1	22.787	0.001229
AT1G09155	AtPP2-B15,PP2-B15	oi1	3.7671402880906792	0.175	0.015	9.943800012057096e-234	1.959425792375851e-229	0.15999999999999998	7 DAP	1	13.919	0.042732
AT1G65730	YSL7	oi1	3.4637719179375184	0.16	0.015	7.733843613984558e-216	1.523953884135657e-211	0.14500000000000002	7 DAP	1	15.932	0.017984
AT4G30210	AR2,ATR2	oi1	1.7353011490002148	0.126	0.037	7.338208878398318e-56	1.4459940594883884e-51	0.089	7 DAP	2	15.691	0.02017
AT1G30270	ATCIPK23,CIPK23,LKS1,PKS17,SnRK3.23	oi1	-2.2097	0.024	0.117	8.82567876841402e-38	1.7391000013159826e-33	-0.093	7 DAP	1	19.371	0.004668
AT1G75000	ELO3	oi1	1.8831366967040692	0.07	0.019	1.4404584642040678e-37	2.8384234037141157e-33	0.051000000000000004	7 DAP	1	13.812	0.044556
AT2G42840	PDF1	oi1	-2.44402	0.03	0.113	8.449617150223326e-31	1.6649970594515065e-26	-0.083	7 DAP	1	23.673	8.63e-4
AT3G04850	NA	oi1	-3.04187	0.008	0.073	2.592245579698628e-29	5.108019914796146e-25	-0.065	7 DAP	1	17.114	0.011256
AT4G21326	ATSBT3.12,SBT3.12	oi1	-2.48174	0.016	0.088	6.564241288188572e-26	1.2934837458375582e-21	-0.072	7 DAP	1	18.788	0.005763
AT3G57400	NA	oi1	-2.21432	0.009	0.055	1.720151343731566e-19	3.389558222823051e-15	-0.046	7 DAP	1	21.671	0.002015
AT3G63410	APG1,E37,IEP37,VTE3	oi1	-1.11021	0.06	0.131	4.90166566835665e-19	9.658732199496779e-15	-0.071	7 DAP	1	15.328	0.023294
AT3G07620	NA	oi1	-9.70579	0	0.041	3.618096637040523e-17	7.12945942328835e-13	-0.041	7 DAP	1	28.997	1.74e-4
AT2G14690	NA	oi1	-13.0545	0	0.072	1.8467423904274616e-16	3.639005880337313e-12	-0.072	7 DAP	1	25.003	5.4e-4
AT1G21160	NA	oi1	0.7625355667392459	0.207	0.133	2.799147373122364e-16	5.515719898737618e-12	0.074	7 DAP	1	17.38	0.010358
AT1G78050	PGM	oi1	-2.95662	0.006	0.042	1.977482070629859e-15	3.896628420176137e-11	-0.036	7 DAP	1	18.467	0.006675
AT4G33140	NA	oi1	-1.1275	0.044	0.106	1.538752901346022e-14	3.0321125921023365e-10	-0.062	7 DAP	1	22.907	0.001229
AT1G32930	AtGALT31A,GALT31A	oi1	1.1231071099764014	0.061	0.027	2.389090605934737e-14	4.7077030389944e-10	0.034	7 DAP	1	15.388	0.022806
AT4G37250	NA	oi1	-2.20988	0.009	0.043	1.191774528506129e-13	2.348391708421327e-9	-0.034	7 DAP	1	17.298	0.010607
AT1G68050	ADO3,FKF1	oi1	1.1115371005292536	0.063	0.031	1.734845672185348e-11	3.418513397041228e-7	0.032	7 DAP	1	14.554	0.032823
AT4G39840	NA	oi1	-1.3505	0.018	0.05	4.9307207235852275e-11	9.71598518582469e-7	-0.032	7 DAP	1	21.761	0.001941
AT3G20210	AEP4,DELTA-VPE,DELTAVPE	oi1	-1.5916	0.061	0.107	1.2725248262080243e-10	2.507510170042912e-6	-0.046	7 DAP	1	19.275	0.004793
AT3G12080	DER,emb2738,EngA-1	oi1	-1.27468	0.019	0.05	3.4815146097987734e-9	6.860324538608483e-5	-0.031	7 DAP	1	46.464	0
AT4G02100	NA	oi1	-8.28882	0	0.014	4.075681844688865e-8	8.031131074959408e-4	-0.014	7 DAP	1	19.88	0.003992
AT1G70160	NA	oi1	0.9471672057325462	0.074	0.045	5.7955146327209706e-8	0.00114201	0.028999999999999998	7 DAP	1	15.527	0.021659
AT2G17900	ASHR1,SDG37	oi1	-2.63151	0.003	0.019	8.528170176485136e-8	0.00168048	-0.016	7 DAP	1	19.503	0.004537
AT1G45231	TGS1	oi1	0.9808685055671862	0.038	0.019	1.257172397262341e-7	0.00247726	0.019	7 DAP	2	17.132	0.01123
AT5G55660	NA	oi1	-0.371688	0.391	0.444	1.9148083438902214e-7	0.00377313	-0.053	7 DAP	1	16.764	0.012795
AT1G52340	ABA2,ATABA2,ATSDR1,GIN1,ISI4,SDR1,SIS4,SRE1	oi1	-1.58821	0.009	0.027	4.541700149311053e-7	0.00894942	-0.018	7 DAP	1	43.39	0
AT2G25930	ELF3,PYK20	oi1	-0.507158	0.082	0.122	1.1496793624277452e-6	0.0226544	-0.04	7 DAP	1	16.496	0.014089
AT2G27670	NA	oi1	-5.72401	0	0.013	1.4960990680803065e-6	0.0294806	-0.013	7 DAP	1	14.175	0.038083
AT5G11270	OCP3	oi1	-1.2778	0.013	0.03	8.519868336641075e-6	0.16788400557351238	-0.017	7 DAP	1	25.407	4.21e-4
AT5G46640	AHL8	oi1	-1.26601	0.014	0.034	1.682575475788325e-5	0.3315514975040894	-0.02	7 DAP	1	17.092	0.01128
AT3G25590	NA	oi1	0.8376161635746331	0.016	0.007	1.7263167753201308e-5	0.3401707205768318	0.009	7 DAP	1	22.159	0.001578
AT4G27640	IMB4	oi1	-0.983874	0.02	0.04	3.7465986470152026e-5	0.7382672633943457	-0.02	7 DAP	1	20.556	0.00304
AT2G01570	RGA,RGA1,RGA24	oi1	-0.495571	0.039	0.062	4.3526144474777075e-5	0.8576826768754823	-0.023	7 DAP	1	14.109	0.039064
AT3G49650	NA	oi1	-1.02357	0.015	0.033	6.921275628035873e-5	1	-0.018	7 DAP	1	48.916	0
AT2G02230	AtPP2-B1,PP2-B1	oi1	-1.26339	0.016	0.03	7.570231735077553e-5	1	-0.014	7 DAP	1	36.411	0
AT5G53170	FTSH11	oi1	-0.48031	0.057	0.084	1.1024100758388096e-4	1	-0.027	7 DAP	1	20.157	0.003576
AT1G31190	IMPL1	oi1	-0.969645	0.011	0.025	1.6280529145997833e-4	1	-0.014	7 DAP	1	23.037	0.001154
AT3G60080	BTL13	oi1	1.299181055931275	0.021	0.01	1.722248527589114e-4	1	0.011000000000000001	7 DAP	1	19.019	0.005292
AT2G19950	GC1	oi1	-0.329547	0.099	0.133	1.7279517434292326e-4	1	-0.034	7 DAP	2	13.559	0.048987
AT5G26570	ATGWD3,OK1,PWD	oi1	-0.483284	0.067	0.096	2.330688492154377e-4	1	-0.029	7 DAP	1	13.625	0.048407
AT2G37520	NA	oi1	0.45733789752198617	0.063	0.044	2.6052919110812445e-4	1	0.019000000000000003	7 DAP	1	49.702	0
AT3G26050	NA	oi1	-1.85251	0.002	0.011	4.007274445886839e-4	1	-0.009	7 DAP	1	17.998	0.007918
AT1G10720	NA	oi1	0.45287164947419456	0.088	0.066	6.322002024559927e-4	1	0.021999999999999992	7 DAP	1	16.638	0.013376
ATMG00160	COX2	oi1	-1.28553	0.006	0.019	9.630282115364725e-4	1	-0.013	7 DAP	1	37.815	0
AT5G14460	NA	oi1	-0.560386	0.015	0.027	0.00135085	1	-0.012	7 DAP	1	48.185	0
AT3G03920	NA	oi1	-0.498241	0.019	0.032	0.0016157	1	-0.013	7 DAP	1	15.517	0.021659
AT5G58480	NA	oi1	-1.05818	0.005	0.016	0.00172361	1	-0.011	7 DAP	1	25.763	4.21e-4
AT1G47310	NA	oi1	-0.263715	0.016	0.025	0.00561832	1	-0.009	7 DAP	1	14.442	0.034395
AT4G38170	FRS9	oi1	0.9824891716876474	0.026	0.016	0.00617198	1	0.01	7 DAP	1	22.787	0.001229
AT5G57990	UBP23	oi1	-0.147953	0.1	0.123	0.00647292	1	-0.023	7 DAP	1	17.476	0.010038
AT3G04850	NA	PEN	2.04631	0.202	0.049	1.787610305847609e-99	3.522486107672714e-95	0.15300000000000002	7 DAP	1	17.114	0.011256
AT4G39840	NA	PEN	1.7529708467940133	0.119	0.037	2.144380555732966e-43	4.225501885071809e-39	0.082	7 DAP	1	21.761	0.001941
AT2G02230	AtPP2-B1,PP2-B1	PEN	1.0940234801135524	0.07	0.024	1.4807454825420617e-21	2.9178089733491323e-17	0.046000000000000006	7 DAP	1	36.411	0
AT3G57400	NA	PEN	1.129109625329126	0.1	0.042	3.8336816993073186e-19	7.554269788485071e-15	0.058	7 DAP	1	21.671	0.002015
AT2G42840	PDF1	PEN	-2.84188	0.025	0.108	5.300250169304614e-19	1.0444142958614741e-14	-0.083	7 DAP	1	23.673	8.63e-4
AT4G37250	NA	PEN	1.048755294671773	0.079	0.034	4.519447697387892e-16	8.90557168770284e-12	0.045	7 DAP	1	17.298	0.010607
AT1G09155	AtPP2-B15,PP2-B15	PEN	-9.34412	0	0.043	1.8519510948570238e-12	3.649269632415765e-8	-0.043	7 DAP	1	13.919	0.042732
AT2G14690	NA	PEN	-12.3061	0	0.068	1.5483913230981802e-11	3.0511051021649644e-7	-0.068	7 DAP	1	25.003	5.4e-4
AT1G65730	YSL7	PEN	-2.96869	0.006	0.039	6.463611570283193e-10	1.2736546599243033e-5	-0.033	7 DAP	1	15.932	0.017984
AT1G32930	AtGALT31A,GALT31A	PEN	-3.78477	0.001	0.036	8.839566696779134e-10	1.7418366176003285e-5	-0.035	7 DAP	1	15.388	0.022806
AT4G16060	NA	PEN	0.977758	0.056	0.026	1.2143601770741064e-9	2.3928967289245265e-5	0.030000000000000002	7 DAP	1	23.893	7.8e-4
AT3G07620	NA	PEN	-4.19601	0.004	0.038	3.7388945497024705e-9	7.367491710188718e-5	-0.034	7 DAP	1	28.997	1.74e-4
AT4G03550	ATGSL05,ATGSL5,EED3,GSL05,GSL5,PMR4	PEN	0.4990653555927355	0.096	0.06	1.2890956767350101e-8	2.5401630310063376e-4	0.036000000000000004	7 DAP	1	18.051	0.007802
AT1G06760	H1.1,HON1	PEN	-1.39765	0.058	0.116	3.281395927335603e-8	6.465990674814806e-4	-0.058	7 DAP	1	16.197	0.015987
AT3G63410	APG1,E37,IEP37,VTE3	PEN	0.29543533744359846	0.163	0.116	1.9876045188029876e-6	0.0391657	0.047	7 DAP	1	15.328	0.023294
AT5G26570	ATGWD3,OK1,PWD	PEN	0.3655185792636801	0.126	0.088	4.59495441158514e-6	0.0905436	0.038000000000000006	7 DAP	1	13.625	0.048407
AT1G47310	NA	PEN	0.7662171639928148	0.046	0.021	5.753202149735646e-6	0.11336684836054091	0.024999999999999998	7 DAP	1	14.442	0.034395
AT5G46640	AHL8	PEN	-1.70787	0.01	0.033	6.3231157035617035e-6	0.12459699493868337	-0.023	7 DAP	1	17.092	0.01128
AT2G19950	GC1	PEN	0.30737846610153075	0.171	0.124	6.451695403789052e-6	0.12713065793166325	0.047000000000000014	7 DAP	2	13.559	0.048987
AT1G30270	ATCIPK23,CIPK23,LKS1,PKS17,SnRK3.23	PEN	0.35536297267125316	0.142	0.099	1.905087934616562e-5	0.37539757751619357	0.043	7 DAP	1	19.371	0.004668
AT4G33140	NA	PEN	0.34452963928765645	0.124	0.094	1.358387306368604e-4	1	0.03	7 DAP	1	22.907	0.001229
AT2G27670	NA	PEN	-7.82533	0	0.012	3.2445673837020844e-4	1	-0.012	7 DAP	1	14.175	0.038083
AT5G53170	FTSH11	PEN	0.2611844436367713	0.104	0.077	3.589516195807843e-4	1	0.026999999999999996	7 DAP	1	20.157	0.003576
AT5G59600	NA	PEN	1.249801184973304	0.013	0.005	3.8073476452237274e-4	1	0.008	7 DAP	1	19.29	0.004793
AT5G67470	ATFH6,FH6	PEN	0.3833222715640936	0.059	0.04	5.293964230049883e-4	1	0.018999999999999996	7 DAP	1	18.188	0.007349
AT1G75000	ELO3	PEN	-2.04568	0.007	0.028	6.120293787776646e-4	1	-0.021	7 DAP	1	13.812	0.044556
AT5G37930	NA	PEN	0.3787518523694755	0.066	0.045	6.416758536394047e-4	1	0.021000000000000005	7 DAP	1	16.544	0.013871
AT1G52340	ABA2,ATABA2,ATSDR1,GIN1,ISI4,SDR1,SIS4,SRE1	PEN	0.6388198432050591	0.037	0.023	7.204744200452484e-4	1	0.013999999999999999	7 DAP	1	43.39	0
AT3G25590	NA	PEN	-3.00196	0.001	0.01	0.00173124	1	-0.009	7 DAP	1	22.159	0.001578
AT4G22670	AtHip1,HIP1,TPR11	PEN	0.5850525743989712	0.069	0.046	0.00225552	1	0.023000000000000007	7 DAP	1	21.713	0.001941
AT2G25930	ELF3,PYK20	PEN	0.11300742258633331	0.133	0.114	0.00238156	1	0.019000000000000003	7 DAP	1	16.496	0.014089
AT4G30210	AR2,ATR2	PEN	-0.845895	0.031	0.052	0.00289265	1	-0.021	7 DAP	2	15.691	0.02017
AT4G02100	NA	PEN	-1.75053	0.004	0.013	0.00410748	1	-0.009	7 DAP	1	19.88	0.003992
AT1G76570	AtLHCB7,LHCB7	PEN	0.5628626416638913	0.026	0.016	0.00561432	1	0.01	7 DAP	1	22.678	0.0013
AT4G21326	ATSBT3.12,SBT3.12	PEN	-0.636325	0.06	0.079	0.00630491	1	-0.019	7 DAP	1	18.788	0.005763
AT5G56290	ATPEX5,EMB2790,PEX5	PEN	0.400421	0.059	0.039	0.00695229	1	0.019999999999999997	7 DAP	1	20.26	0.003447
AT3G20210	AEP4,DELTA-VPE,DELTAVPE	ii1'_ii2	6.034344817126899	0.9	0.085	0	0	0.8150000000000001	7 DAP	1	19.275	0.004793
AT5G53920	PRMA	ii1'_ii2	4.310304052282209	0.078	0.003	7.313511050006271e-62	1.4411273524037356e-57	0.075	7 DAP	1	16.875	0.01222
AT1G32930	AtGALT31A,GALT31A	ii1'_ii2	2.2576798403139997	0.16	0.03	9.000162851731978e-31	1.7734820899337862e-26	0.13	7 DAP	1	15.388	0.022806
AT1G75000	ELO3	ii1'_ii2	2.424544160354468	0.126	0.024	5.372382962343258e-20	1.058628062729739e-15	0.10200000000000001	7 DAP	1	13.812	0.044556
AT4G21326	ATSBT3.12,SBT3.12	ii1'_ii2	1.3681500997766698	0.182	0.075	5.029778666748618e-10	9.911178862828152e-6	0.107	7 DAP	1	18.788	0.005763
AT2G32780	ATUBP1,UBP1	ii1'_ii2	4.637104439084488	0.011	0.001	4.560750905256227e-9	8.986959658807395e-5	0.01	7 DAP	1	25.796	4.21e-4
AT1G45231	TGS1	ii1'_ii2	1.6815984656756808	0.071	0.021	9.258619493847169e-7	0.018244109712625845	0.05	7 DAP	2	17.132	0.01123
AT5G55660	NA	ii1'_ii2	-0.745466	0.331	0.438	1.785454977665163e-5	0.35182390334892033	-0.107	7 DAP	1	16.764	0.012795
AT1G21160	NA	ii1'_ii2	0.625297	0.223	0.142	1.290146497039388e-4	1	0.081	7 DAP	1	17.38	0.010358
AT2G37520	NA	ii1'_ii2	0.9193457655713053	0.089	0.046	5.024261926203125e-4	1	0.043	7 DAP	1	49.702	0
AT1G60995	HISE1	ii1'_ii2	0.8387797848204301	0.074	0.035	5.233580044511141e-4	1	0.039	7 DAP	1	14.786	0.029719
AT4G25180	NA	ii1'_ii2	0.8907133927250919	0.108	0.056	6.909152573981543e-4	1	0.052	7 DAP	1	71.769	0
AT1G22770	FB,GI	ii1'_ii2	0.6022668855442416	0.115	0.068	0.00118052	1	0.047	7 DAP	1	19.656	0.004389
AT4G37250	NA	ii1'_ii2	-6.66935	0	0.039	0.0034166	1	-0.039	7 DAP	1	17.298	0.010607
AT4G39840	NA	ii1'_ii2	-4.34048	0.004	0.046	0.00367343	1	-0.042	7 DAP	1	21.761	0.001941
AT3G12080	DER,emb2738,EngA-1	ii1'_ii2	-2.52595	0.011	0.046	0.00451236	1	-0.035	7 DAP	1	46.464	0
AT1G78050	PGM	ii1'_ii2	-3.98716	0.004	0.037	0.0053161	1	-0.033	7 DAP	1	18.467	0.006675
AT2G19950	GC1	ii1'_ii2	-1.03505	0.082	0.129	0.0057086	1	-0.047	7 DAP	2	13.559	0.048987
AT3G63410	APG1,E37,IEP37,VTE3	ii1'_ii2	-0.965844	0.074	0.122	0.00636828	1	-0.048	7 DAP	1	15.328	0.023294
AT2G43900	5PTase12	ii1'_ii2	1.142035088655929	0.067	0.032	0.00649268	1	0.035	7 DAP	1	26.445	3.11e-4
AT5G67470	ATFH6,FH6	ii1'_ii2	0.5005199261729767	0.071	0.041	0.00844909	1	0.029999999999999992	7 DAP	1	18.188	0.007349
AT5G46640	AHL8	ii1'_ii2	-6.28916	0	0.031	0.00872312	1	-0.031	7 DAP	1	17.092	0.01128
AT5G41020	NA	CZSC	1.4735684260539066	0.162	0.06	1.8780900877088152e-17	3.70077651783022e-13	0.10200000000000001	7 DAP	1	20.001	0.003786
AT2G02230	AtPP2-B1,PP2-B1	CZSC	2.6867730994508214	0.088	0.026	2.565522028495921e-16	5.055361157151212e-12	0.062	7 DAP	1	36.411	0
AT1G72180	CEPR2	CZSC	3.527717231617908	0.016	0.001	2.862502110930885e-13	5.640560409589309e-9	0.015	7 DAP	1	16.411	0.014571
AT2G42840	PDF1	CZSC	-3.10571	0.016	0.103	1.4490972735538226e-9	2.8554461775378076e-5	-0.087	7 DAP	1	23.673	8.63e-4
AT4G21326	ATSBT3.12,SBT3.12	CZSC	1.0153222687516936	0.15	0.075	3.38898090080603e-8	6.677986865038282e-4	0.075	7 DAP	1	18.788	0.005763
AT3G04850	NA	CZSC	-3.97915	0.004	0.066	1.6334019217362692e-7	0.00321862	-0.062	7 DAP	1	17.114	0.011256
AT1G45231	TGS1	CZSC	1.4375156430791851	0.057	0.021	1.4693392430421014e-5	0.2895332978414461	0.036000000000000004	7 DAP	2	17.132	0.01123
AT1G22770	FB,GI	CZSC	0.9238022759212099	0.119	0.067	1.8517624025766623e-5	0.3648897814277313	0.052	7 DAP	1	19.656	0.004389
AT3G63410	APG1,E37,IEP37,VTE3	CZSC	-0.987094	0.068	0.123	1.387346642671814e-4	1	-0.055	7 DAP	1	15.328	0.023294
AT4G03550	ATGSL05,ATGSL5,EED3,GSL05,GSL5,PMR4	CZSC	-1.38417	0.025	0.064	4.3595723923813093e-4	1	-0.039	7 DAP	1	18.051	0.007802
AT1G09155	AtPP2-B15,PP2-B15	CZSC	-4.18202	0.004	0.04	4.887687308325283e-4	1	-0.036	7 DAP	1	13.919	0.042732
AT4G37250	NA	CZSC	-1.69511	0.01	0.039	7.008361572614582e-4	1	-0.029	7 DAP	1	17.298	0.010607
AT2G14690	NA	CZSC	-10.76	0	0.064	9.90277799745004e-4	1	-0.064	7 DAP	1	25.003	5.4e-4
AT5G51260	NA	CZSC	1.4590394651317098	0.029	0.011	0.00100001	1	0.018000000000000002	7 DAP	1	19.624	0.00442
AT3G57400	NA	CZSC	-1.46616	0.016	0.049	0.00124155	1	-0.033	7 DAP	1	21.671	0.002015
AT1G78050	PGM	CZSC	-1.88663	0.01	0.037	0.00136871	1	-0.027	7 DAP	1	18.467	0.006675
AT3G44260	AtCAF1a,CAF1a	CZSC	1.5808338522517353	0.027	0.01	0.00146976	1	0.017	7 DAP	1	16.707	0.013084
AT3G20790	NA	CZSC	-1.89802	0.008	0.032	0.00216121	1	-0.024	7 DAP	1	20.895	0.002694
AT5G55660	NA	CZSC	0.15041394274409692	0.503	0.434	0.00238624	1	0.069	7 DAP	1	16.764	0.012795
AT3G07620	NA	CZSC	-4.02767	0.002	0.036	0.00391024	1	-0.034	7 DAP	1	28.997	1.74e-4
AT2G19950	GC1	CZSC	-0.723353	0.078	0.13	0.00483685	1	-0.052	7 DAP	2	13.559	0.048987
AT1G32930	AtGALT31A,GALT31A	CZSC	0.8177440753425141	0.057	0.031	0.00528768	1	0.026000000000000002	7 DAP	1	15.388	0.022806
AT2G01570	RGA,RGA1,RGA24	CZSC	0.6629796470729825	0.088	0.057	0.00614167	1	0.030999999999999993	7 DAP	1	14.109	0.039064
AT5G53770	TRL	CZSC	0.9799010482124404	0.041	0.02	0.007048	1	0.021	7 DAP	1	27.621	1.74e-4
AT1G21160	NA	CZSC	0.38522201154371016	0.181	0.142	0.00877875	1	0.039	7 DAP	1	17.38	0.010358
AT3G50990	PER36,PRX36	CZSC	1.316707169584725	0.021	0.005	0.00986605	1	0.016	7 DAP	1	23.121	0.001154
AT5G05940	ATROPGEF5,ROPGEF5	ii1	4.184033737045606	0.069	0.004	1.5575748721436387e-44	3.06920128555904e-40	0.065	7 DAP	1	14.84	0.029143
AT3G50990	PER36,PRX36	ii1	2.7417938341086563	0.056	0.004	1.1166192082723673e-20	2.2002981499006997e-16	0.052000000000000005	7 DAP	1	23.121	0.001154
AT2G32780	ATUBP1,UBP1	ii1	4.413954045009246	0.016	0.001	4.9248853029219766e-20	9.704486489407754e-16	0.015	7 DAP	1	25.796	4.21e-4
AT1G09155	AtPP2-B15,PP2-B15	ii1	1.5046502804188169	0.143	0.037	1.450072194494401e-17	2.8573672592512173e-13	0.10599999999999998	7 DAP	1	13.919	0.042732
AT1G75000	ELO3	ii1	1.8374630705050716	0.097	0.025	7.094448947056095e-13	1.3979611650174037e-8	0.072	7 DAP	1	13.812	0.044556
AT4G21326	ATSBT3.12,SBT3.12	ii1	1.1833087501154782	0.181	0.075	6.782291675577849e-10	1.3364505746726151e-5	0.106	7 DAP	1	18.788	0.005763
AT1G32930	AtGALT31A,GALT31A	ii1	1.5424791370221589	0.087	0.031	1.0917490358037276e-7	0.00215129	0.055999999999999994	7 DAP	1	15.388	0.022806
AT1G45231	TGS1	ii1	1.4399780728660814	0.065	0.021	2.3938300846055207e-6	0.0471704	0.044	7 DAP	2	17.132	0.01123
AT3G26050	NA	ii1	1.2169634604354207	0.034	0.009	8.996355303109784e-6	0.1772731812477783	0.025	7 DAP	1	17.998	0.007918
AT5G55660	NA	ii1	-0.68659	0.324	0.439	1.437851363148045e-4	1	-0.115	7 DAP	1	16.764	0.012795
AT3G57400	NA	ii1	-6.98561	0	0.049	1.5706320666206098e-4	1	-0.049	7 DAP	1	21.671	0.002015
AT5G57990	UBP23	ii1	-1.6615	0.053	0.121	2.927582569690806e-4	1	-0.068	7 DAP	1	17.476	0.010038
AT2G42840	PDF1	ii1	-2.10815	0.034	0.102	3.923593045705878e-4	1	-0.068	7 DAP	1	23.673	8.63e-4
AT3G14067	SASP	ii1	-2.2857	0.016	0.06	5.177586853705435e-4	1	-0.044	7 DAP	1	21.477	0.002126
AT1G21160	NA	ii1	0.3037867423850269	0.196	0.143	6.125322868537e-4	1	0.053	7 DAP	1	17.38	0.010358
AT4G30210	AR2,ATR2	ii1	0.8579453046422318	0.1	0.049	7.710143806282574e-4	1	0.051000000000000004	7 DAP	2	15.691	0.02017
AT2G27200	LSG1-1	ii1	1.1256092408602938	0.047	0.018	0.00120046	1	0.029	7 DAP	1	17.868	0.008355
AT1G22770	FB,GI	ii1	0.6352588280138365	0.112	0.067	0.0015804	1	0.045	7 DAP	1	19.656	0.004389
AT2G14690	NA	ii1	-10.1412	0	0.063	0.00216949	1	-0.063	7 DAP	1	25.003	5.4e-4
AT3G12080	DER,emb2738,EngA-1	ii1	-2.1938	0.016	0.046	0.00498842	1	-0.03	7 DAP	1	46.464	0
AT4G03550	ATGSL05,ATGSL5,EED3,GSL05,GSL5,PMR4	ii1	-2.21685	0.016	0.064	0.0051057	1	-0.048	7 DAP	1	18.051	0.007802
AT4G39840	NA	ii1	-1.42706	0.009	0.046	0.00575361	1	-0.037	7 DAP	1	21.761	0.001941
AT5G41020	NA	ii1	0.8617359676498465	0.1	0.063	0.0063472	1	0.037000000000000005	7 DAP	1	20.001	0.003786
AT1G06760	H1.1,HON1	ii1	0.3719277997206283	0.165	0.109	0.00989886	1	0.056	7 DAP	1	16.197	0.015987
AT1G72500	DAL1,SP1	MCE	-1.6044	0.015	0.042	3.651311300557701e-7	0.00719491	-0.027	7 DAP	AT1G63900.2	38.053	0
AT1G72670	NA	MCE	0.3917006771879948	0.114	0.081	4.501102759882292e-7	0.00886942	0.033	7 DAP	AT2G18090.1	17.787	0.004517
AT1G72690	NA	MCE	-2.00885	0.011	0.034	4.924190518199597e-7	0.00970312	-0.023	7 DAP	AT5G17160.1	13.758	0.023395
AT1G72710	CIP4	MCE	-0.677735	0.06	0.097	6.425068081094606e-7	0.0126606	-0.037	7 DAP	AT5G37190.1	23.55	4.55e-4
AT1G72720	APE1	MCE	-1.10197	0.022	0.048	8.482533002000852e-7	0.0167148	-0.026	7 DAP	AT5G38660.2	16.391	0.008031
AT1G72750	NA	MCE	-2.43289	0.005	0.023	3.0429800736782883e-6	0.0599619	-0.018	7 DAP	AT2G03750.1	12.323	0.041147
AT1G72810	NA	MCE	-0.349658	0.188	0.238	4.542935853496446e-6	0.0895186	-0.05	7 DAP	AT2G03140.12	15.966	0.009562
AT1G73000	NA	MCE	-1.75346	0.009	0.025	6.64334767309672e-6	0.13090716589837087	-0.016	7 DAP	AT5G47940.1	26.566	1.36e-4
AT1G73010	ROS3	MCE	-1.24109	0.013	0.034	6.9391519046645715e-6	0.1367359882814154	-0.021	7 DAP	AT5G58130.1	14.831	0.015143
AT1G73040	HRQ1	MCE	0.7875319971357224	0.047	0.027	7.226927454513356e-6	0.1424066054911857	0.02	7 DAP	AT5G08110.3	27.002	7.5e-5
AT1G73050	NA	MCE	-2.83884	0.002	0.016	8.640241276613638e-6	0.17025595435567173	-0.014	7 DAP	AT1G04490.1	26.025	1.36e-4
AT1G73060	ATCIPK23,CIPK23,LKS1,PKS17,SnRK3.23	MCE	0.3587383508310853	0.132	0.099	1.2491937928865675e-5	0.24615363688829814	0.033	7 DAP	AT1G30270.1	14.164	0.019802
AT1G73160	KNL2	MCE	-2.97757	0.001	0.013	1.738860960475836e-5	0.3426425522617635	-0.012	7 DAP	AT5G02520.2	22.767	5.97e-4
AT1G73165	NA	MCE	1.06663	0.028	0.013	1.9148956470335202e-5	0.37733018724795514	0.015000000000000001	7 DAP	AT1G15772.1	12.162	0.043705
AT1G73177	NA	MCE	-3.28807	0.002	0.013	2.053313038044384e-5	0.40460533414664585	-0.011	7 DAP	AT2G20390.1	16.446	0.007829
AT1G73200	NA	MCE	-2.22866	0.003	0.015	2.4997157137465652e-5	0.49256898139376065	-0.012	7 DAP	AT1G26520.1	12.873	0.033247
AT1G73240	AtPERK9,PERK9	MCE	-2.74007	0.002	0.011	4.68341896831067e-5	0.9228677077056174	-0.009	7 DAP	AT1G68690.1	27.083	7.5e-5
AT1G73260	NA	MCE	-0.836042	0.028	0.048	8.432913604557965e-5	1	-0.02	7 DAP	AT1G02160.2	13.881	0.022226
AT1G73360	NRPC1	MCE	-1.15442	0.016	0.032	8.910943912466827e-5	1	-0.016	7 DAP	AT5G60040.2	17.996	0.004144
AT1G73380	atToc64-III,TOC64-III	MCE	-1.62721	0.009	0.025	9.98285390305634e-5	1	-0.016	7 DAP	AT3G17970.1	16.766	0.006851
AT1G73400	ATXYLT,XYLT	MCE	-1.00375	0.015	0.031	1.5510651032524025e-4	1	-0.016	7 DAP	AT5G55500.1	19.055	0.002754
AT1G73470	NA	MCE	-0.939598	0.015	0.03	1.560130667068417e-4	1	-0.015	7 DAP	AT4G13160.1	12.012	0.046288
AT1G73540	NA	MCE	-0.598661	0.044	0.067	2.6008900884509417e-4	1	-0.023	7 DAP	AT5G41020.1	29.068	0
AT1G73560	ATRPAC43,RPAC43	MCE	-0.900866	0.017	0.03	2.957543850989833e-4	1	-0.013	7 DAP	AT1G60620.1	14.626	0.016455
AT1G73580	HB-1,RLT1	MCE	-0.434063	0.122	0.154	3.328198243253545e-4	1	-0.032	7 DAP	AT1G28420.1	13.98	0.021332
AT1G73590	NA	MCE	0.6245301893290487	0.045	0.031	3.3928822165000427e-4	1	0.013999999999999999	7 DAP	AT1G01930.1	15.277	0.012621
AT1G73610	NA	MCE	-1.12417	0.007	0.018	3.6265540209220933e-4	1	-0.011	7 DAP	AT5G07150.2	47.259	0
AT1G73630	MEF8	MCE	-2.71829	0.003	0.014	4.308896676217345e-4	1	-0.011	7 DAP	AT2G25580.1	18.831	0.003013
AT1G73710	BLI,KOS1	MCE	0.25227767619527774	0.184	0.155	4.6349187643422143e-4	1	0.028999999999999998	7 DAP	AT3G23980.1	12.76	0.034904
AT1G73720	M3Kdelta7	MCE	-0.444518	0.076	0.104	5.064723303174176e-4	1	-0.028	7 DAP	AT1G18160.1	12.966	0.031964
AT1G73740	ATX5,SDG29,SET29	MCE	-0.455297	0.081	0.107	5.251119121271104e-4	1	-0.026	7 DAP	AT5G53430.1	27.275	7.5e-5
AT1G73750	AtLARP1c,LARP1c	MCE	0.33278126382254036	0.193	0.16	5.559300005834976e-4	1	0.033	7 DAP	AT4G35890.1	14.962	0.014362
AT1G73780	NA	MCE	0.7962119975280455	0.022	0.011	6.076372762138009e-4	1	0.011	7 DAP	AT5G13310.1	13.322	0.027939
AT1G73805	EX1	MCE	-0.587565	0.049	0.071	6.789430748827008e-4	1	-0.022	7 DAP	AT4G33630.1	28.152	7.5e-5
AT1G73810	APRL4,ATAPRL4	MCE	-0.993779	0.013	0.026	7.85008241902497e-4	1	-0.013	7 DAP	AT1G34780.1	15.258	0.012716
AT1G73840	PGM	MCE	-0.633767	0.025	0.038	0.0019948	1	-0.013	7 DAP	AT1G78050.1	19.596	0.0022
AT1G73890	RBSK	MCE	-1.04256	0.008	0.018	0.00236966	1	-0.01	7 DAP	AT1G17160.1	16.932	0.006386
AT1G73920	EMB2654	MCE	-1.27257	0.007	0.017	0.00291354	1	-0.01	7 DAP	AT2G41720.1	26.545	1.36e-4
AT1G73940	CHR35,DMS1,DRD1	MCE	-0.543617	0.029	0.042	0.00301999	1	-0.013	7 DAP	AT2G16390.2	13.883	0.022217
AT1G73960	FBN9	MCE	-1.24134	0.003	0.01	0.00369505	1	-0.007	7 DAP	AT4G00030.1	20.728	0.001423
AT1G73970	AtSUN3,STMP1,SUN3	MCE	-0.705551	0.022	0.034	0.00424379	1	-0.012	7 DAP	AT1G22882.1	17.218	0.005674
AT1G73990	AGG1,ATAGG1,GG1	MCE	-0.607808	0.017	0.031	0.00509329	1	-0.014	7 DAP	AT3G63420.3	22.556	6.79e-4
AT1G74030	NA	MCE	-1.81578	0.004	0.011	0.00607772	1	-0.007	7 DAP	AT5G23380.1	20.578	0.001499
AT1G74055	PFU1,UBC25	MCE	-0.748725	0.017	0.027	0.00653395	1	-0.01	7 DAP	AT3G15355.1	12.249	0.04231
AT1G74070	NA	MCE	-0.587984	0.016	0.024	0.00779451	1	-0.008	7 DAP	AT5G49220.1	16.946	0.00636
AT1G74080	UPF2	MCE	-0.351088	0.105	0.129	0.00848095	1	-0.024	7 DAP	AT2G39260.1	30.099	0
AT1G74100	NA	CZE	1.5371728478703468	0.133	0.031	2.934252068083899e-80	5.781943700159323e-76	0.10200000000000001	7 DAP	AT4G25170.2	30.759	0
AT1G74110	NA	CZE	1.3158451448210309	0.115	0.033	6.968812324887745e-54	1.3732044686191302e-49	0.082	7 DAP	AT4G39840.1	19.63	0.002182
AT1G74120	CURT1C	CZE	1.0533437180343972	0.141	0.048	2.4533385014422406e-50	4.834303517091935e-46	0.093	7 DAP	AT1G52220.1	15.367	0.012208
AT1G74160	DDR5	CZE	0.8776930914527608	0.136	0.056	2.426386654190331e-36	4.781194902082047e-32	0.08	7 DAP	AT5G25580.1	17.62	0.004827
AT1G74210	PDF1	CZE	-8.61806	0.001	0.117	1.4883594723860138e-35	2.9328123403366403e-31	-0.116	7 DAP	AT2G42840.1	23.766	4.05e-4
AT1G74220	NA	CZE	0.9228917374377386	0.105	0.041	4.066283446725724e-35	8.01261153177304e-31	0.064	7 DAP	AT2G29510.1	17.991	0.004144
AT1G74230	NA	CZE	1.2071696954848068	0.055	0.015	7.521254085369061e-31	1.4820631175219736e-26	0.04	7 DAP	AT2G03750.1	12.323	0.041147
AT1G74240	ATMYA1,MYA1,XI-1	CZE	0.5953100199548407	0.169	0.086	1.6519476155275499e-28	3.2551627763970372e-24	0.083	7 DAP	AT1G17580.1	16.248	0.008546
AT1G74250	TMEM16	CZE	0.44927954592233765	0.187	0.097	1.109544185799479e-26	2.1863568181178735e-22	0.09	7 DAP	AT1G73020.1	19.148	0.002666
AT1G74260	AtCGL160,CGL160	CZE	0.8337009216645498	0.105	0.044	1.989656257969074e-26	3.9206176563280604e-22	0.061	7 DAP	AT2G31040.1	11.993	0.046611
AT1G74320	NA	CZE	0.5076445268854479	0.173	0.088	3.587887329028751e-26	7.069931981851154e-22	0.085	7 DAP	AT5G08420.1	24.507	3.05e-4
AT1G74350	NA	CZE	-7.04497	0.002	0.078	3.9661110487740886e-25	7.815221821609341e-21	-0.076	7 DAP	AT3G11000.2	18.983	0.002816
AT1G74360	RNE,RNEE/G	CZE	0.9590490764136688	0.066	0.024	1.9301364496935649e-22	3.8033338741211695e-18	0.042	7 DAP	AT2G04270.5	13.28	0.028411
AT1G74400	APE1	CZE	0.8579598919553914	0.089	0.037	4.677445473008854e-22	9.216906304563946e-18	0.052	7 DAP	AT5G38660.2	16.391	0.008031
AT1G74460	EMB3126,PRPL1	CZE	0.5357948085632982	0.119	0.058	5.515442410120817e-22	1.086817926914307e-17	0.061	7 DAP	AT3G63490.1	22.789	5.97e-4
AT1G74470	BGLU41	CZE	-10.1124	0	0.051	3.2952802303603162e-21	6.493349693925003e-17	-0.051	7 DAP	AT5G54570.1	16.086	0.009112
AT1G74480	NA	CZE	0.6741567073343631	0.086	0.039	2.7355096562653553e-20	5.390321777670883e-16	0.047	7 DAP	AT1G02160.2	13.881	0.022226
AT1G74490	G3BP-like	CZE	0.5939294871670713	0.096	0.044	6.732521241850053e-20	1.326643310706553e-15	0.052000000000000005	7 DAP	AT5G48650.1	12.019	0.046198
AT1G74540	AtLARP1c,LARP1c	CZE	0.22079161263404845	0.243	0.152	3.112964530761149e-17	6.134096607864845e-13	0.091	7 DAP	AT4G35890.1	14.962	0.014362
AT1G74550	NA	CZE	0.54002	0.091	0.045	5.132475784999292e-15	1.0113543534341104e-10	0.046	7 DAP	AT1G69070.2	19.693	0.002132
AT1G74600	NERD	CZE	0.13446378859922636	0.287	0.198	4.235061687119762e-13	8.345189054469491e-9	0.089	7 DAP	AT2G16485.1	20.543	0.001532
AT1G74660	ATE2FB,E2F1,E2FB	CZE	0.5815710269153906	0.06	0.028	1.4963095856412703e-12	2.9484780385061232e-8	0.032	7 DAP	AT5G22220.2	23.384	4.55e-4
AT1G74680	AtPP2-B15,PP2-B15	CZE	-3.93285	0.005	0.045	1.5022046264747025e-12	2.9600942164684013e-8	-0.04	7 DAP	AT1G09155.1	12.001	0.04649
AT1G74690	NA	CZE	-2.009	0.02	0.064	3.0003982602566993e-12	5.912284771835826e-8	-0.044	7 DAP	AT3G22970.1	20.049	0.001827
AT1G74700	NA	CZE	-4.16017	0.003	0.035	1.9131200955294925e-11	3.769803148240865e-7	-0.032	7 DAP	AT1G26930.1	14.95	0.014399
AT1G74720	NA	CZE	-4.50034	0.003	0.036	6.111658508285978e-11	1.204302309057752e-6	-0.033	7 DAP	AT5G17160.1	13.758	0.023395
AT1G74730	DAL1,SP1	CZE	0.410523	0.064	0.034	2.1251750903182242e-10	4.187657515472061e-6	0.03	7 DAP	AT1G63900.2	38.053	0
AT1G74780	AGP17,ATAGP17	CZE	0.11946602397456418	0.073	0.044	5.420507981815899e-10	1.0681110978168229e-5	0.028999999999999998	7 DAP	AT2G23130.1	17.153	0.005846
AT1G74790	NA	CZE	0.33133736987838486	0.092	0.053	1.5957816290436213e-9	3.144487700030456e-5	0.039	7 DAP	AT3G56880.1	14.49	0.017395
AT1G74800	NA	CZE	0.45919870018967424	0.053	0.028	2.5584149682820332e-9	5.041356694999747e-5	0.024999999999999998	7 DAP	AT2G19280.1	37.157	0
AT1G74830	CHR35,DMS1,DRD1	CZE	0.23276450709014007	0.062	0.036	3.724793419012968e-9	7.339705432165053e-5	0.026000000000000002	7 DAP	AT2G16390.2	13.883	0.022217
AT1G74850	NA	CZE	0.5765738580398994	0.05	0.025	8.573276278887047e-9	1.6893640907546928e-4	0.025	7 DAP	AT5G37000.1	23.92	3.54e-4
AT1G74860	NA	CZE	0.3168499730258796	0.06	0.036	2.4805529384304866e-8	4.887929565177274e-4	0.024	7 DAP	AT5G46550.1	30.713	0
AT1G74870	NA	CZE	0.27424860960299147	0.043	0.024	4.3050191704409285e-8	8.483040275353849e-4	0.018999999999999996	7 DAP	AT2G38570.1	12.963	0.031991
AT1G74880	AtXRN2,XRN2	CZE	0.13912167957930477	0.098	0.069	1.4125705981997388e-7	0.00278347	0.028999999999999998	7 DAP	AT5G42540.2	19.213	0.00257
AT1G74900	atToc64-III,TOC64-III	CZE	0.6320497723429752	0.039	0.02	1.8641073697866828e-7	0.00367322	0.019	7 DAP	AT3G17970.1	16.766	0.006851
AT1G74940	PGM	CZE	-2.03676	0.014	0.04	2.605629038739886e-7	0.00513439	-0.026	7 DAP	AT1G78050.1	19.596	0.0022
AT1G74970	EMB2654	CZE	0.7141123789141033	0.029	0.013	8.053408065793243e-7	0.015869240593645587	0.016	7 DAP	AT2G41720.1	26.545	1.36e-4
AT1G75000	FBN9	CZE	0.7773165345156929	0.019	0.008	1.5387778449075978e-6	0.030321617433904213	0.011	7 DAP	AT4G00030.1	20.728	0.001423
AT1G75010	PFU1,UBC25	CZE	0.46848171570982267	0.042	0.023	2.0338953805254614e-6	0.040077908473254216	0.019000000000000003	7 DAP	AT3G15355.1	12.249	0.04231
AT1G75090	NRPC1	CZE	0.32779764193336325	0.048	0.027	2.0951385531265976e-6	0.0412847	0.021	7 DAP	AT5G60040.2	17.996	0.004144
AT1G75140	ROS3	CZE	0.18623095376841348	0.047	0.028	6.915742369559957e-6	0.13627470339217895	0.019	7 DAP	AT5G58130.1	14.831	0.015143
AT1G75160	NA	CZE	0.17842035954664237	0.075	0.05	8.289410531057665e-6	0.1633428345144913	0.024999999999999994	7 DAP	AT5G57120.1	15.425	0.011991
AT1G75200	ATRPAC43,RPAC43	CZE	0.2692610890778544	0.043	0.026	1.1904318575765807e-5	0.23457459753546522	0.016999999999999998	7 DAP	AT1G60620.1	14.626	0.016455
AT1G75240	NA	CZE	-4.25355	0.002	0.018	1.9237124283647144e-5	0.37906753400926696	-0.016	7 DAP	AT1G15772.1	12.162	0.043705
AT1G75260	NA	CZE	0.27465240975166116	0.036	0.021	3.631412731512936e-5	0.71557	0.014999999999999996	7 DAP	AT5G49220.1	16.946	0.00636
AT1G75270	PICALM8	CZE	0.5650904546720885	0.019	0.008	7.963998470880575e-5	1	0.011	7 DAP	AT1G33340.1	12.123	0.044359
AT1G75330	NA	CZE	0.28480635897768414	0.027	0.015	9.422822636433176e-5	1	0.012	7 DAP	AT5G07150.2	47.259	0
AT1G75350	ATRGTA1,RGTA1	CZE	0.17813652664357682	0.04	0.026	9.976495324160977e-5	1	0.014000000000000002	7 DAP	AT4G24490.1	13.949	0.021616
AT1G75390	NRPA1	CZE	0.3313376526917051	0.048	0.028	1.0035399346093397e-4	1	0.02	7 DAP	AT3G57660.1	38.615	0
AT1G75430	NA	CZE	0.10537920826391789	0.086	0.06	1.0263730062487607e-4	1	0.025999999999999995	7 DAP	AT5G41020.1	29.068	0
AT1G75460	NA	CZE	0.20050136459388934	0.029	0.018	1.6582435916698675e-4	1	0.011000000000000003	7 DAP	AT3G60480.3	16.156	0.008867
AT1G75490	APRL4,ATAPRL4	CZE	0.1843265540853687	0.035	0.022	1.8078982661323437e-4	1	0.013000000000000005	7 DAP	AT1G34780.1	15.258	0.012716
AT1G75510	AGC1-9	CZE	0.10394815325665085	0.036	0.023	3.367476524958336e-4	1	0.012999999999999998	7 DAP	AT2G36350.1	16.457	0.007806
AT1G75520	NA	CZE	-8.47562	0	0.013	4.059426902959295e-4	1	-0.013	7 DAP	AT2G27670.1	28.04	7.5e-5
AT1G75590	NA	CZE	0.5751485085921999	0.013	0.005	5.868298985241217e-4	1	0.008	7 DAP	AT5G13470.1	15.499	0.011646
AT1G75620	NA	CZE	0.3612573710038851	0.026	0.017	9.597391042368662e-4	1	0.009	7 DAP	AT5G27220.1	19.317	0.002473
AT1G75640	NRS/ER,UER1	CZE	-1.28005	0.068	0.097	9.870375775429766e-4	1	-0.029	7 DAP	AT1G63000.1	17.28	0.005574
AT1G75690	NA	CZE	0.2512511693241013	0.022	0.012	0.00123032	1	0.01	7 DAP	AT1G26520.1	12.873	0.033247
AT1G75710	NA	CZE	-0.159946	0.513	0.424	0.00320887	1	0.089	7 DAP	AT5G55660.1	21.912	8.52e-4
AT1G75790	KNL2	CZE	0.47774497955841344	0.019	0.01	0.00365909	1	0.009	7 DAP	AT5G02520.2	22.767	5.97e-4
AT1G75850	PP2CG1	CZE	0.2475243989418252	0.041	0.029	0.00380648	1	0.012	7 DAP	AT2G33700.1	12.319	0.04118
AT1G75870	NA	CZE	-0.227882	0.267	0.226	0.006945	1	0.041	7 DAP	AT2G03140.12	15.966	0.009562
AT1G75940	NA	oi1	2.875127964253516	0.247	0.036	2.1337424141184563e-239	4.204539427020418e-235	0.211	7 DAP	AT3G11000.2	18.983	0.002816
AT1G76060	AtPP2-B15,PP2-B15	oi1	3.7671402880906792	0.175	0.015	9.943800012057096e-234	1.959425792375851e-229	0.15999999999999998	7 DAP	AT1G09155.1	12.001	0.04649
AT1G76070	NA	oi1	2.849868837429344	0.113	0.016	4.02815347150082e-114	7.937476415592366e-110	0.097	7 DAP	AT1G26930.1	14.95	0.014399
AT1G76080	NRS/ER,UER1	oi1	1.575812916993965	0.217	0.071	9.389446529822178e-95	1.8501904387014603e-90	0.14600000000000002	7 DAP	AT1G63000.1	17.28	0.005574
AT1G76110	TMEM16	oi1	-2.67732	0.018	0.126	2.2492570663787882e-42	4.432161049299402e-38	-0.108	7 DAP	AT1G73020.1	19.148	0.002666
AT1G76150	AGG1,ATAGG1,GG1	oi1	1.9686986287710215	0.075	0.021	5.398765829329125e-38	1.063826806669304e-33	0.054	7 DAP	AT3G63420.3	22.556	6.79e-4
AT1G76200	ATCIPK23,CIPK23,LKS1,PKS17,SnRK3.23	oi1	-2.2097	0.024	0.117	8.82567876841402e-38	1.7391000013159826e-33	-0.093	7 DAP	AT1G30270.1	14.164	0.019802
AT1G76220	NA	oi1	1.327090793066654	0.121	0.047	1.2501914202110833e-36	2.4635021935259396e-32	0.074	7 DAP	AT3G22970.1	20.049	0.001827
AT1G76240	BGAL17	oi1	1.2916253752720923	0.134	0.058	8.254072567171723e-33	1.626464999361188e-28	0.076	7 DAP	AT1G72990.1	12.011	0.046288
AT1G76300	PDF1	oi1	-2.44402	0.03	0.113	8.449617150223326e-31	1.6649970594515065e-26	-0.083	7 DAP	AT2G42840.1	23.766	4.05e-4
AT1G76310	AtPERK9,PERK9	oi1	2.3036094079446103	0.031	0.006	6.105114394821038e-22	1.2030127914994855e-17	0.025	7 DAP	AT1G68690.1	27.083	7.5e-5
AT1G76340	CURT1C	oi1	-2.29909	0.013	0.07	3.472864991560075e-19	6.843280465869128e-15	-0.057	7 DAP	AT1G52220.1	15.367	0.012208
AT1G76360	ATRING1A,RING1A	oi1	-1.29266	0.044	0.118	6.026396923989452e-19	1.1875015138721216e-14	-0.074	7 DAP	AT5G44280.2	12.16	0.04372
AT1G76370	AGP17,ATAGP17	oi1	-2.31375	0.01	0.055	1.8548682055082224e-18	3.655017798953952e-14	-0.045	7 DAP	AT2G23130.1	17.153	0.005846
AT1G76400	NA	oi1	0.5557572739668015	0.3	0.22	4.11643680778237e-17	8.11143872973516e-13	0.08	7 DAP	AT2G03140.12	15.966	0.009562
AT1G76410	BGLU41	oi1	-2.84313	0.009	0.05	8.633453560454158e-17	1.7012220240874918e-12	-0.041	7 DAP	AT5G54570.1	16.086	0.009112
AT1G76460	NA	oi1	-2.59693	0.007	0.052	1.2507395577773069e-15	2.4645822986001832e-11	-0.045	7 DAP	AT4G25170.2	30.759	0
AT1G76470	PGM	oi1	-2.95662	0.006	0.042	1.977482070629859e-15	3.896628420176137e-11	-0.036	7 DAP	AT1G78050.1	19.596	0.0022
AT1G76490	M3Kdelta7	oi1	0.645411	0.14	0.093	4.522681381169718e-11	8.911943661594928e-7	0.047000000000000014	7 DAP	AT1G18160.1	12.966	0.031964
AT1G76500	NA	oi1	-1.3505	0.018	0.05	4.9307207235852275e-11	9.71598518582469e-7	-0.032	7 DAP	AT4G39840.1	19.63	0.002182
AT1G76570	INCENP,WYR	oi1	-2.16713	0.006	0.03	1.224183435606511e-10	2.4122534598626302e-6	-0.024	7 DAP	AT5G55820.1	35.26	0
AT1G76590	NA	oi1	-4.8997	0	0.021	2.0963768056185658e-10	4.130910495471384e-6	-0.021	7 DAP	AT5G27220.1	19.317	0.002473
AT1G76600	CIP4.1	oi1	0.8085513676328315	0.093	0.057	2.3174284582737425e-10	4.566492777028409e-6	0.036	7 DAP	AT4G00930.1	30.008	0
AT1G76610	EMB3126,PRPL1	oi1	-1.17532	0.031	0.073	1.0700849075674796e-9	2.1086023103617185e-5	-0.042	7 DAP	AT3G63490.1	22.789	5.97e-4
AT1G76660	NA	oi1	-4.79263	0	0.018	5.731720329070793e-9	1.1294354908433997e-4	-0.018	7 DAP	AT2G24030.1	23.293	4.96e-4
AT1G76730	ASHR1,SDG37	oi1	-2.63151	0.003	0.019	8.528170176485136e-8	0.00168048	-0.016	7 DAP	AT2G17900.1	35.764	0
AT1G76750	NA	oi1	-0.371688	0.391	0.444	1.9148083438902214e-7	0.00377313	-0.053	7 DAP	AT5G55660.1	21.912	8.52e-4
AT1G76760	NA	oi1	-1.81214	0.005	0.023	3.0413102714811523e-7	0.0059929	-0.018	7 DAP	AT2G03750.1	12.323	0.041147
AT1G76790	RNE,RNEE/G	oi1	-1.39097	0.011	0.033	1.0652445174300638e-6	0.020990643215959406	-0.022	7 DAP	AT2G04270.5	13.28	0.028411
AT1G76880	NA	oi1	-5.72401	0	0.013	1.4960990680803065e-6	0.0294806	-0.013	7 DAP	AT2G27670.1	28.04	7.5e-5
AT1G76890	AGC1-9	oi1	-1.73858	0.008	0.028	1.8733245567558368e-6	0.036913860390873764	-0.02	7 DAP	AT2G36350.1	16.457	0.007806
AT1G76920	NA	oi1	0.7295653074437931	0.045	0.025	2.8015441441210916e-6	0.0552044	0.019999999999999997	7 DAP	AT4G13160.1	12.012	0.046288
AT1G76950	HB-1,RLT1	oi1	0.4357185335200581	0.184	0.144	3.857379209004887e-6	0.0760097	0.04	7 DAP	AT1G28420.1	13.98	0.021332
AT1G76965	NA	oi1	-1.42108	0.013	0.031	5.630810676537839e-6	0.11095512438117812	-0.018	7 DAP	AT5G37000.1	23.92	3.54e-4
AT1G77030	CHR35,DMS1,DRD1	oi1	-1.02666	0.018	0.044	6.973030321494711e-6	0.13740356248505328	-0.026	7 DAP	AT2G16390.2	13.883	0.022217
AT1G77090	MEF8	oi1	1.2302615327643465	0.022	0.011	9.255944638132541e-6	0.18238838909440172	0.011	7 DAP	AT2G25580.1	18.831	0.003013
AT1G77120	ATMYA1,MYA1,XI-1	oi1	-0.478835	0.066	0.103	1.0378751006660299e-5	0.20451328858624118	-0.037	7 DAP	AT1G17580.1	16.248	0.008546
AT1G77130	NA	oi1	-1.72082	0.006	0.019	1.1791255725413247e-5	0.23234669406926803	-0.013	7 DAP	AT5G07150.2	47.259	0
AT1G77140	NA	oi1	1.0958882485020391	0.034	0.02	2.0805117532840887e-5	0.40996484098462965	0.014000000000000002	7 DAP	AT5G47940.1	26.566	1.36e-4
AT1G77230	NA	oi1	-1.18392	0.017	0.034	3.248000080813151e-5	0.6400184159242314	-0.017	7 DAP	AT5G17160.1	13.758	0.023395
AT1G77250	AGL65	oi1	1.0389628992210462	0.02	0.01	3.4652406816612054e-5	0.6828256763213405	0.01	7 DAP	AT1G18750.1	23.937	3.54e-4
AT1G77260	NA	oi1	-1.02564	0.01	0.025	3.4760781770901134e-5	0.6849612047956068	-0.015	7 DAP	AT5G49220.1	16.946	0.00636
AT1G77330	NRPA1	oi1	0.6581774498463595	0.046	0.028	1.0862994970134592e-4	1	0.018	7 DAP	AT3G57660.1	38.615	0
AT1G77380	NA	oi1	-0.565387	0.034	0.052	3.6416922139819867e-4	1	-0.018	7 DAP	AT2G29510.1	17.991	0.004144
AT1G77390	BLI,KOS1	oi1	-0.294932	0.13	0.164	5.814570870274597e-4	1	-0.034	7 DAP	AT3G23980.1	12.76	0.034904
AT1G77400	NA	oi1	-0.904862	0.014	0.029	8.065057684202152e-4	1	-0.015	7 DAP	AT2G38570.1	12.963	0.031991
AT1G77405	CIP4	oi1	-0.451691	0.069	0.096	9.821190795183906e-4	1	-0.027	7 DAP	AT5G37190.1	23.55	4.55e-4
AT1G77420	NA	oi1	-0.49915	0.042	0.061	0.0018816	1	-0.019	7 DAP	AT3G56880.1	14.49	0.017395
AT1G77500	NERD	oi1	0.26385409963838047	0.233	0.206	0.00256896	1	0.027000000000000024	7 DAP	AT2G16485.1	20.543	0.001532
AT1G77540	NA	oi1	0.9315832027134645	0.023	0.014	0.00295876	1	0.009	7 DAP	AT1G68340.1	15.458	0.011855
AT1G77550	NA	oi1	-0.991427	0.007	0.015	0.00344024	1	-0.008	7 DAP	AT1G04490.1	26.025	1.36e-4
AT1G77590	NA	oi1	-1.12129	0.009	0.017	0.00360851	1	-0.008	7 DAP	AT1G15772.1	12.162	0.043705
AT1G77640	UPF2	oi1	0.32145100724583386	0.149	0.122	0.00372815	1	0.026999999999999996	7 DAP	AT2G39260.1	30.099	0
AT1G77660	AtLARP1c,LARP1c	oi1	-0.253286	0.139	0.169	0.00631716	1	-0.03	7 DAP	AT4G35890.1	14.962	0.014362
AT1G77680	AtCGL160,CGL160	oi1	-0.39112	0.038	0.055	0.00989232	1	-0.017	7 DAP	AT2G31040.1	11.993	0.046611
AT1G77730	TMEM16	PEN	1.3550280007447906	0.259	0.095	4.6512050190012904e-64	9.165199489942043e-60	0.164	7 DAP	AT1G73020.1	19.148	0.002666
AT1G77760	NA	PEN	1.7529708467940133	0.119	0.037	2.144380555732966e-43	4.225501885071809e-39	0.082	7 DAP	AT4G39840.1	19.63	0.002182
AT1G77840	NA	PEN	2.356897197335389	0.056	0.011	7.734346986493936e-34	1.52405307368863e-29	0.045	7 DAP	AT1G15772.1	12.162	0.043705
AT1G77870	NA	PEN	1.2585719494608694	0.106	0.039	5.833802672725989e-27	1.149550816660656e-22	0.067	7 DAP	AT4G25170.2	30.759	0
AT1G77885	NA	PEN	-5.93353	0.001	0.075	7.250819507616568e-22	1.4287739839758447e-17	-0.074	7 DAP	AT3G11000.2	18.983	0.002816
AT1G77932	PDF1	PEN	-2.84188	0.025	0.108	5.300250169304614e-19	1.0444142958614741e-14	-0.083	7 DAP	AT2G42840.1	23.766	4.05e-4
AT1G77980	AGP17,ATAGP17	PEN	0.9709610060155305	0.097	0.043	1.2906420875624332e-16	2.5432102335417745e-12	0.054000000000000006	7 DAP	AT2G23130.1	17.153	0.005846
AT1G77990	BGLU41	PEN	0.6326853412548963	0.083	0.039	1.1863406794265022e-14	2.337684308809923e-10	0.044000000000000004	7 DAP	AT5G54570.1	16.086	0.009112
AT1G78020	AtPP2-B15,PP2-B15	PEN	-9.34412	0	0.043	1.8519510948570238e-12	3.649269632415765e-8	-0.043	7 DAP	AT1G09155.1	12.001	0.04649
AT1G78050	NRS/ER,UER1	PEN	-1.71715	0.038	0.099	2.4450908569988997e-12	4.818051533716332e-8	-0.061	7 DAP	AT1G63000.1	17.28	0.005574
AT1G78080	NA	PEN	2.432764769391511	0.01	0.001	9.571043655528687e-12	1.8859741523219278e-7	0.009	7 DAP	AT5G55750.1	12.2	0.043194
AT1G78090	NA	PEN	0.4449731802036838	0.313	0.223	1.097803007439222e-11	2.1632208261589868e-7	0.09	7 DAP	AT2G03140.12	15.966	0.009562
AT1G78100	NA	PEN	0.6925446710713621	0.085	0.046	3.209886859254431e-10	6.325082056160856e-6	0.039	7 DAP	AT2G29510.1	17.991	0.004144
AT1G78110	G3BP-like	PEN	0.7031793125154012	0.087	0.048	3.503137124810344e-10	6.902931704438783e-6	0.039	7 DAP	AT5G48650.1	12.019	0.046198
AT1G78130	RTN21	PEN	0.3623159652237029	0.186	0.126	8.123902243507325e-9	1.6008149370831185e-4	0.06	7 DAP	AT5G58000.2	20.305	0.001653
AT1G78140	ATMYA1,MYA1,XI-1	PEN	0.4530910088763319	0.137	0.093	1.7142164173615455e-8	3.3778634504109256e-4	0.044	7 DAP	AT1G17580.1	16.248	0.008546
AT1G78170	AtLARP1c,LARP1c	PEN	0.4547965620605957	0.217	0.159	7.769026675076805e-8	0.00153089	0.057999999999999996	7 DAP	AT4G35890.1	14.962	0.014362
AT1G78180	NA	PEN	-2.73834	0.005	0.033	7.611231655468688e-7	0.0149979	-0.028	7 DAP	AT1G26930.1	14.95	0.014399
AT1G78190	NA	PEN	-1.46748	0.025	0.062	9.52856093942709e-7	0.018776	-0.037	7 DAP	AT3G22970.1	20.049	0.001827
AT1G78210	NA	PEN	-1.724	0.007	0.034	9.578830930396023e-7	0.018875086348345362	-0.027	7 DAP	AT5G17160.1	13.758	0.023395
AT1G78230	NA	PEN	0.5599755394584609	0.052	0.029	1.6956138527671145e-6	0.0334121	0.022999999999999996	7 DAP	AT2G19280.1	37.157	0
AT1G78310	AtSUN3,STMP1,SUN3	PEN	-2.5332	0.009	0.035	2.604572071089083e-6	0.0513231	-0.026	7 DAP	AT1G22882.1	17.218	0.005674
AT1G78400	NA	PEN	1.1981127214065361	0.034	0.015	4.722696018978659e-6	0.0930607	0.019000000000000003	7 DAP	AT5G07150.2	47.259	0
AT1G78430	ATX2,SDG30	PEN	0.37750437788965074	0.147	0.105	1.7484165424802943e-5	0.344525	0.041999999999999996	7 DAP	AT1G05830.1	20.469	0.001554
AT1G78440	ATCIPK23,CIPK23,LKS1,PKS17,SnRK3.23	PEN	0.35536297267125316	0.142	0.099	1.905087934616562e-5	0.37539757751619357	0.043	7 DAP	AT1G30270.1	14.164	0.019802
AT1G78460	NA	PEN	-1.28778	0.025	0.055	7.988384504160012e-5	1	-0.03	7 DAP	AT1G69070.2	19.693	0.002132
AT1G78560	RNE,RNEE/G	PEN	0.5167896903120541	0.046	0.028	8.935509896410197e-5	1	0.018	7 DAP	AT2G04270.5	13.28	0.028411
AT1G78630	CHR35,DMS1,DRD1	PEN	0.5736437736082289	0.058	0.038	1.5248152150122493e-4	1	0.020000000000000004	7 DAP	AT2G16390.2	13.883	0.022217
AT1G78640	NA	PEN	-2.22569	0.002	0.015	1.9036957728260236e-4	1	-0.013	7 DAP	AT1G04490.1	26.025	1.36e-4
AT1G78770	BLI,KOS1	PEN	0.1478425216651923	0.193	0.156	2.1230746720433033e-4	1	0.037000000000000005	7 DAP	AT3G23980.1	12.76	0.034904
AT1G78815	NA	PEN	-7.82533	0	0.012	3.2445673837020844e-4	1	-0.012	7 DAP	AT2G27670.1	28.04	7.5e-5
AT1G78895	NERD	PEN	0.18162433042434234	0.246	0.207	3.626265968256679e-4	1	0.039	7 DAP	AT2G16485.1	20.543	0.001532
AT1G78910	CIP4.1	PEN	-0.916527	0.039	0.064	4.8548745221343835e-4	1	-0.025	7 DAP	AT4G00930.1	30.008	0
AT1G78915	NA	PEN	-2.60314	0.004	0.021	8.34118425945414e-4	1	-0.017	7 DAP	AT4G12000.1	27.915	7.5e-5
AT1G78990	ATRGTA1,RGTA1	PEN	0.6599465039587578	0.044	0.026	0.00130487	1	0.018	7 DAP	AT4G24490.1	13.949	0.021616
AT1G79040	M3Kdelta7	PEN	0.24196080759641694	0.126	0.097	0.0013317	1	0.028999999999999998	7 DAP	AT1G18160.1	12.966	0.031964
AT1G79050	NA	PEN	0.4037536538984401	0.055	0.038	0.00145825	1	0.017	7 DAP	AT3G15920.1	16.683	0.007069
AT1G79060	NA	PEN	0.5305797436233934	0.023	0.014	0.00155912	1	0.009	7 DAP	AT2G24030.1	23.293	4.96e-4
AT1G79080	NA	PEN	-1.81053	0.007	0.022	0.0023675	1	-0.015	7 DAP	AT2G03750.1	12.323	0.041147
AT1G79130	NRPA1	PEN	-1.19451	0.014	0.032	0.00389091	1	-0.018	7 DAP	AT3G57660.1	38.615	0
AT1G79150	EMB2654	PEN	0.45585542469297957	0.023	0.014	0.00636914	1	0.009	7 DAP	AT2G41720.1	26.545	1.36e-4
AT1G79160	AGC1-9	PEN	0.6426260938774473	0.034	0.024	0.00694771	1	0.010000000000000002	7 DAP	AT2G36350.1	16.457	0.007806
AT1G79190	NA	ii1'_ii2	3.5595990740124055	0.283	0.026	1.482157310149905e-121	2.920590979650388e-117	0.25699999999999995	7 DAP	AT1G26930.1	14.95	0.014399
AT1G79200	NA	ii1'_ii2	4.45041	0.104	0.004	1.0424196664390761e-83	2.0540879527181996e-79	0.1	7 DAP	AT1G16310.1	12.493	0.038582
AT1G79220	NA	ii1'_ii2	2.334724181361045	0.338	0.062	5.874729810051848e-58	1.1576155090707166e-53	0.276	7 DAP	AT3G11000.2	18.983	0.002816
AT1G79310	MAKR6	ii1'_ii2	5.992733427997725	0.059	0.003	9.994200335608068e-49	1.9693571761315697e-44	0.055999999999999994	7 DAP	AT5G52900.1	15.265	0.012673
AT1G79320	CIP4.1	ii1'_ii2	1.21586	0.164	0.06	2.733753341606178e-12	5.386860959634974e-8	0.10400000000000001	7 DAP	AT4G00930.1	30.008	0
AT1G79330	GDPDL5,SVL3	ii1'_ii2	3.1262243789599338	0.026	0.003	2.055012313467793e-10	4.049401763688286e-6	0.023	7 DAP	AT3G20520.1	26.174	1.36e-4
AT1G79340	AtSUN3,STMP1,SUN3	ii1'_ii2	1.9803171615546076	0.093	0.031	8.19900966470259e-9	1.6156148544296453e-4	0.062	7 DAP	AT1G22882.1	17.218	0.005674
AT1G79380	NA	ii1'_ii2	1.993888448003119	0.067	0.019	9.335710782724406e-8	0.0018396	0.048	7 DAP	AT4G12000.1	27.915	7.5e-5
AT1G79390	TMEM16	ii1'_ii2	-4.25307	0.007	0.112	1.141357061912659e-7	0.00224904	-0.105	7 DAP	AT1G73020.1	19.148	0.002666
AT1G79400	ASK20,SK20	ii1'_ii2	1.2339161446382183	0.19	0.087	1.7319380230394362e-7	0.00341278	0.10300000000000001	7 DAP	AT2G45950.2	13.076	0.030703
AT1G79410	RTN21	ii1'_ii2	-2.57029	0.03	0.133	8.42076399292401e-6	0.1659311544805676	-0.103	7 DAP	AT5G58000.2	20.305	0.001653
AT1G79420	NA	ii1'_ii2	-0.745466	0.331	0.438	1.785454977665163e-5	0.35182390334892033	-0.107	7 DAP	AT5G55660.1	21.912	8.52e-4
AT1G79430	NA	ii1'_ii2	1.0486627863816795	0.119	0.057	2.767162790680425e-4	1	0.062	7 DAP	AT3G56880.1	14.49	0.017395
AT1G79440	NA	ii1'_ii2	0.8740187495881436	0.115	0.057	4.503007509632797e-4	1	0.058	7 DAP	AT3G22970.1	20.049	0.001827
AT1G79460	NA	ii1'_ii2	1.4488443277694891	0.037	0.013	5.302307250275529e-4	1	0.024	7 DAP	AT1G26520.1	12.873	0.033247
AT1G79490	PP2CG1	ii1'_ii2	0.8677939067260443	0.063	0.03	9.234054566891678e-4	1	0.033	7 DAP	AT2G33700.1	12.319	0.04118
AT1G79560	UPF2	ii1'_ii2	0.7158753657514677	0.193	0.124	0.00162738	1	0.069	7 DAP	AT2G39260.1	30.099	0
AT1G79600	NA	ii1'_ii2	1.307711367390243	0.041	0.015	0.00279555	1	0.026000000000000002	7 DAP	AT1G68340.1	15.458	0.011855
AT1G79660	CURT1C	ii1'_ii2	-1.60917	0.022	0.062	0.00295048	1	-0.04	7 DAP	AT1G52220.1	15.367	0.012208
AT1G79720	BGAL17	ii1'_ii2	0.7858343338046242	0.119	0.068	0.00355099	1	0.051	7 DAP	AT1G72990.1	12.011	0.046288
AT1G79730	NA	ii1'_ii2	-4.34048	0.004	0.046	0.00367343	1	-0.042	7 DAP	AT4G39840.1	19.63	0.002182
AT1G79750	AGP17,ATAGP17	ii1'_ii2	-2.05973	0.011	0.049	0.00370908	1	-0.038	7 DAP	AT2G23130.1	17.153	0.005846
AT1G79770	AGC1-9	ii1'_ii2	-5.83668	0	0.025	0.00484884	1	-0.025	7 DAP	AT2G36350.1	16.457	0.007806
AT1G79800	PGM	ii1'_ii2	-3.98716	0.004	0.037	0.0053161	1	-0.033	7 DAP	AT1G78050.1	19.596	0.0022
AT1G79850	NA	ii1'_ii2	-2.35624	0.004	0.029	0.00850156	1	-0.025	7 DAP	AT5G37000.1	23.92	3.54e-4
AT1G79860	NA	CZSC	11.040684039864933	0.023	0	4.075511018367653e-69	8.03079446169346e-65	0.023	7 DAP	AT2G27505.1	38.719	0
AT1G79870	GDPDL5,SVL3	CZSC	4.520431649276732	0.037	0.002	4.162623437094204e-42	8.202449482794129e-38	0.034999999999999996	7 DAP	AT3G20520.1	26.174	1.36e-4
AT1G79900	NA	CZSC	2.372915894675094	0.068	0.013	2.0363866473865142e-20	4.0126998886751263e-16	0.055	7 DAP	AT1G15772.1	12.162	0.043705
AT1G79960	ATHPCAT1,HAC02,HAC2	CZSC	5.2981	0.014	0.001	1.3031137780062937e-17	2.567785699561402e-13	0.013000000000000001	7 DAP	AT1G67220.1	36.811	0
AT1G80080	NA	CZSC	1.4735684260539066	0.162	0.06	1.8780900877088152e-17	3.70077651783022e-13	0.10200000000000001	7 DAP	AT5G41020.1	29.068	0
AT1G80110	NA	CZSC	1.1695132182165375	0.164	0.064	2.8385896364375067e-16	5.593440878600107e-12	0.1	7 DAP	AT3G11000.2	18.983	0.002816
AT1G80120	RTN21	CZSC	-4.09962	0.008	0.136	3.853921963616128e-14	7.59415322930558e-10	-0.128	7 DAP	AT5G58000.2	20.305	0.001653
AT1G80130	TMEM16	CZSC	-2.83227	0.014	0.113	4.149364499175913e-11	8.176322745626137e-7	-0.099	7 DAP	AT1G73020.1	19.148	0.002666
AT1G80170	NA	CZSC	1.4432659104348762	0.08	0.029	8.936724424489212e-10	1.7609815478455993e-5	0.051000000000000004	7 DAP	AT1G26930.1	14.95	0.014399
AT1G80240	PDF1	CZSC	-3.10571	0.016	0.103	1.4490972735538226e-9	2.8554461775378076e-5	-0.087	7 DAP	AT2G42840.1	23.766	4.05e-4
AT1G80330	ATRING1A,RING1A	CZSC	-2.12387	0.027	0.11	4.986717781753428e-9	9.82632738894513e-5	-0.083	7 DAP	AT5G44280.2	12.16	0.04372
AT1G80350	DDR5	CZSC	1.2153218403639323	0.123	0.065	6.340097016913084e-8	0.00124932	0.057999999999999996	7 DAP	AT5G25580.1	17.62	0.004827
AT1G80370	ATMYA1,MYA1,XI-1	CZSC	-1.64852	0.029	0.1	7.578112111895566e-8	0.00149327	-0.071	7 DAP	AT1G17580.1	16.248	0.008546
AT1G80400	AGG1,ATAGG1,GG1	CZSC	1.2507089839216863	0.064	0.028	7.746859027361703e-7	0.015265185713416235	0.036000000000000004	7 DAP	AT3G63420.3	22.556	6.79e-4
AT1G80410	NA	CZSC	2.1473865536896186	0.012	0.002	1.0589344753736675e-6	0.0208663	0.01	7 DAP	AT2G35658.2	43.15	0
AT1G80440	HB-1,RLT1	CZSC	0.6589052456597565	0.22	0.147	7.869228830198161e-6	0.15506315409905477	0.073	7 DAP	AT1G28420.1	13.98	0.021332
AT1G80450	AGP17,ATAGP17	CZSC	-2.98237	0.004	0.05	1.0535532208049319e-5	0.20760266215961182	-0.046	7 DAP	AT2G23130.1	17.153	0.005846
AT1G80480	NA	CZSC	1.11307	0.043	0.017	3.569639225542325e-5	0.7033974093931151	0.025999999999999995	7 DAP	AT5G27220.1	19.317	0.002473
AT1G80510	BGLU41	CZSC	-3.59962	0.002	0.045	4.534778503554028e-5	0.8935781041253212	-0.043	7 DAP	AT5G54570.1	16.086	0.009112
AT1G80530	NA	CZSC	0.655317	0.136	0.084	7.583998134455829e-5	1	0.052000000000000005	7 DAP	AT2G18090.1	17.787	0.004517
AT1G80550	APRL4,ATAPRL4	CZSC	1.136794498612805	0.053	0.023	1.3605373167572358e-4	1	0.03	7 DAP	AT1G34780.1	15.258	0.012716
AT1G80580	CURT1C	CZSC	-1.71178	0.016	0.063	1.441130110652483e-4	1	-0.047	7 DAP	AT1G52220.1	15.367	0.012208
AT1G80600	NA	CZSC	-1.4689	0.016	0.051	3.704675869840426e-4	1	-0.035	7 DAP	AT2G29510.1	17.991	0.004144
AT1G80610	NA	CZSC	1.682656016967564	0.018	0.005	3.945139211603701e-4	1	0.012999999999999998	7 DAP	AT2G07715.1	37.917	0
AT1G80630	AtPP2-B15,PP2-B15	CZSC	-4.18202	0.004	0.04	4.887687308325283e-4	1	-0.036	7 DAP	AT1G09155.1	12.001	0.04649
AT1G80670	NA	CZSC	1.3212808756738994	0.025	0.009	0.00105775	1	0.016	7 DAP	AT5G23380.1	20.578	0.001499
AT1G80680	BLI,KOS1	CZSC	-0.614576	0.103	0.161	0.00111433	1	-0.058	7 DAP	AT3G23980.1	12.76	0.034904
AT1G80710	NA	CZSC	-1.3614	0.016	0.046	0.00122296	1	-0.03	7 DAP	AT4G25170.2	30.759	0
AT1G80730	PGM	CZSC	-1.88663	0.01	0.037	0.00136871	1	-0.027	7 DAP	AT1G78050.1	19.596	0.0022
AT1G80820	RNE,RNEE/G	CZSC	-2.00324	0.006	0.031	0.00147727	1	-0.025	7 DAP	AT2G04270.5	13.28	0.028411
AT1G80850	CHR35,DMS1,DRD1	CZSC	-1.71172	0.008	0.041	0.00152573	1	-0.033	7 DAP	AT2G16390.2	13.883	0.022217
AT1G80870	NA	CZSC	0.9529054085901378	0.043	0.021	0.00170228	1	0.021999999999999995	7 DAP	AT1G01730.1	19.113	0.002698
AT1G80920	ATXYLT,XYLT	CZSC	0.917035	0.053	0.028	0.00186203	1	0.024999999999999998	7 DAP	AT5G55500.1	19.055	0.002754
AT2G01060	NA	CZSC	0.15041394274409692	0.503	0.434	0.00238624	1	0.069	7 DAP	AT5G55660.1	21.912	8.52e-4
AT2G01110	MEF8	CZSC	1.0065367055572416	0.027	0.012	0.00424736	1	0.015	7 DAP	AT2G25580.1	18.831	0.003013
AT2G01120	UPF2	CZSC	0.5093145281324303	0.164	0.124	0.00587955	1	0.04	7 DAP	AT2G39260.1	30.099	0
AT2G01140	PP2CG1	CZSC	0.908697	0.049	0.03	0.00788353	1	0.019000000000000003	7 DAP	AT2G33700.1	12.319	0.04118
AT2G01190	NA	CZSC	-6.37387	0	0.017	0.00891097	1	-0.017	7 DAP	AT5G07150.2	47.259	0
AT2G01210	NA	ii1	2.462297243857774	0.243	0.054	1.2194824520217148e-41	2.402990171708789e-37	0.189	7 DAP	AT3G22970.1	20.049	0.001827
AT2G01240	AtPP2-B15,PP2-B15	ii1	1.5046502804188169	0.143	0.037	1.450072194494401e-17	2.8573672592512173e-13	0.10599999999999998	7 DAP	AT1G09155.1	12.001	0.04649
AT2G01270	NA	ii1	3.216527268156659	0.037	0.004	1.8313547549099198e-13	3.608684544549997e-9	0.033	7 DAP	AT5G44980.1	28.205	7.5e-5
AT2G01290	NA	ii1	1.223069077319336	0.159	0.066	2.3405367908653715e-8	4.612027746400215e-4	0.093	7 DAP	AT3G11000.2	18.983	0.002816
AT2G01300	RTN21	ii1	-1.96643	0.034	0.134	3.780600313755595e-7	0.00744967	-0.1	7 DAP	AT5G58000.2	20.305	0.001653
AT2G01340	CURT1C	ii1	-7.5978	0	0.063	5.588048684132276e-5	1	-0.063	7 DAP	AT1G52220.1	15.367	0.012208
AT2G01390	TMEM16	ii1	-1.65064	0.025	0.112	5.8207291164820756e-5	1	-0.087	7 DAP	AT1G73020.1	19.148	0.002666
AT2G01410	NA	ii1	-0.68659	0.324	0.439	1.437851363148045e-4	1	-0.115	7 DAP	AT5G55660.1	21.912	8.52e-4
AT2G01470	GDPDL5,SVL3	ii1	2.1247594839749127	0.016	0.003	1.87260390601231e-4	1	0.013000000000000001	7 DAP	AT3G20520.1	26.174	1.36e-4
AT2G01500	PDF1	ii1	-2.10815	0.034	0.102	3.923593045705878e-4	1	-0.068	7 DAP	AT2G42840.1	23.766	4.05e-4
AT2G01540	AGL65	ii1	1.1431849173425013	0.031	0.011	4.619505219231257e-4	1	0.02	7 DAP	AT1G18750.1	23.937	3.54e-4
AT2G01570	NA	ii1	1.1536093432390373	0.04	0.015	0.00138371	1	0.025	7 DAP	AT1G68340.1	15.458	0.011855
AT2G01600	INCENP,WYR	ii1	-6.45386	0	0.027	0.00181711	1	-0.027	7 DAP	AT5G55820.1	35.26	0
AT2G01610	AGP17,ATAGP17	ii1	-1.86509	0.012	0.049	0.00183382	1	-0.037	7 DAP	AT2G23130.1	17.153	0.005846
AT2G01620	BGLU41	ii1	-3.06977	0.009	0.044	0.0042227	1	-0.035	7 DAP	AT5G54570.1	16.086	0.009112
AT2G01670	ATRING1A,RING1A	ii1	-1.18544	0.056	0.108	0.00437615	1	-0.052	7 DAP	AT5G44280.2	12.16	0.04372
AT2G01680	PP2CG1	ii1	0.9032157847464983	0.059	0.03	0.00496465	1	0.028999999999999998	7 DAP	AT2G33700.1	12.319	0.04118
AT2G01690	NA	ii1	-1.42706	0.009	0.046	0.00575361	1	-0.037	7 DAP	AT4G39840.1	19.63	0.002182
AT2G01720	NA	ii1	-0.832469	0.016	0.05	0.00587882	1	-0.034	7 DAP	AT2G29510.1	17.991	0.004144
AT2G01740	NA	ii1	0.8617359676498465	0.1	0.063	0.0063472	1	0.037000000000000005	7 DAP	AT5G41020.1	29.068	0
AT2G01820
AT2G01860
AT2G01913
AT2G01918
AT2G01920
AT2G01950
AT2G01980
AT2G02050
AT2G02090
AT2G02140
AT2G02147
AT2G02160
AT2G02230
AT2G02470
AT2G02510
AT2G02515
AT2G02560
AT2G02750
AT2G02860
AT2G02880
AT2G02950
AT2G02955
AT2G02980
AT2G03090
AT2G03220
AT2G03230
AT2G03270
AT2G03290
AT2G03340
AT2G03350
AT2G03410
AT2G03430
AT2G03440
AT2G03450
AT2G03500
AT2G03510
AT2G03520
AT2G03740
AT2G03750
AT2G03760
AT2G03770
AT2G03890
AT2G04160
AT2G04220
AT2G04305
AT2G04400
AT2G04410
AT2G04450
AT2G04480
AT2G04530
AT2G04540
AT2G04550
AT2G04570
AT2G04660
AT2G04740
AT2G04750
AT2G04845
AT2G04850
AT2G04860
AT2G04890
AT2G04940
AT2G05120
AT2G05170
AT2G05260
AT2G05320
AT2G05630
AT2G05755
AT2G05760
AT2G05790
AT2G05910
AT2G05920
AT2G05940
AT2G06005
AT2G06010
AT2G06040
AT2G06520
AT2G06925
AT2G06990
AT2G07020
AT2G07040
AT2G07170
AT2G07360
[truncated: 5,153 more rows]

## Sheet: 3. Seleted sites in M2a M1a 
tair	site	amino_acid	prob	model	domain start	domain stop	InterProScan database	InterProScan database ID	Domain name
AT1G06760	172	A	0.961	M2a	45	267	PANTHER	PTHR11467	HISTONE H1
AT1G06760	172	A	0.961	M2a	167	233	MobiDBLite	mobidb-lite	consensus disorder prediction
AT1G09155	281	N	0.987	M2a	25	289	Phobius	NON_CYTOPLASMIC_DOMAIN	Region of a membrane-bound protein predicted to be outside the membrane, in the extracellular region.
AT1G09155	283	P	0.987	M2a	25	289	Phobius	NON_CYTOPLASMIC_DOMAIN	Region of a membrane-bound protein predicted to be outside the membrane, in the extracellular region.
AT1G09155	287	D	0.98	M2a	25	289	Phobius	NON_CYTOPLASMIC_DOMAIN	Region of a membrane-bound protein predicted to be outside the membrane, in the extracellular region.
AT1G10140	162	V	0.988	M2a	2	167	PIRSF	PIRSF031279	UCP031279
AT1G10140	162	V	0.988	M2a	2	162	PANTHER	PTHR33526	OS07G0123800 PROTEIN
AT1G10140	164	L	0.987	M2a	2	167	PIRSF	PIRSF031279	UCP031279
AT1G10140	165	I	0.996	M2a	2	167	PIRSF	PIRSF031279	UCP031279
AT1G10140	166	D	0.997	M2a	2	167	PIRSF	PIRSF031279	UCP031279
AT1G21430	382	Q	0.995	M2a	9	386	PANTHER	PTHR43539	FLAVIN-BINDING MONOOXYGENASE-LIKE PROTEIN (AFU_ORTHOLOGUE AFUA_4G09220)
AT1G21430	382	Q	0.995	M2a	23	391	Phobius	NON_CYTOPLASMIC_DOMAIN	Region of a membrane-bound protein predicted to be outside the membrane, in the extracellular region.
AT1G21430	382	Q	0.995	M2a	9	385	FunFam	G3DSA:3.50.50.60:FF:000100	Flavin-containing monooxygenase
AT1G21430	382	Q	0.995	M2a	174	384	SUPERFAMILY	SSF51905	FAD/NAD(P)-binding domain
AT1G21430	384	K	0.993	M2a	9	386	PANTHER	PTHR43539	FLAVIN-BINDING MONOOXYGENASE-LIKE PROTEIN (AFU_ORTHOLOGUE AFUA_4G09220)
AT1G21430	384	K	0.993	M2a	23	391	Phobius	NON_CYTOPLASMIC_DOMAIN	Region of a membrane-bound protein predicted to be outside the membrane, in the extracellular region.
AT1G21430	384	K	0.993	M2a	9	385	FunFam	G3DSA:3.50.50.60:FF:000100	Flavin-containing monooxygenase
AT1G21430	384	K	0.993	M2a	174	384	SUPERFAMILY	SSF51905	FAD/NAD(P)-binding domain
AT1G21430	385	L	0.999	M2a	9	386	PANTHER	PTHR43539	FLAVIN-BINDING MONOOXYGENASE-LIKE PROTEIN (AFU_ORTHOLOGUE AFUA_4G09220)
AT1G21430	385	L	0.999	M2a	23	391	Phobius	NON_CYTOPLASMIC_DOMAIN	Region of a membrane-bound protein predicted to be outside the membrane, in the extracellular region.
AT1G21430	385	L	0.999	M2a	9	385	FunFam	G3DSA:3.50.50.60:FF:000100	Flavin-containing monooxygenase
AT1G21430	386	S	0.997	M2a	9	386	PANTHER	PTHR43539	FLAVIN-BINDING MONOOXYGENASE-LIKE PROTEIN (AFU_ORTHOLOGUE AFUA_4G09220)
AT1G21430	386	S	0.997	M2a	23	391	Phobius	NON_CYTOPLASMIC_DOMAIN	Region of a membrane-bound protein predicted to be outside the membrane, in the extracellular region.
AT1G21430	388	S	1	M2a	23	391	Phobius	NON_CYTOPLASMIC_DOMAIN	Region of a membrane-bound protein predicted to be outside the membrane, in the extracellular region.
AT1G21430	389	H	0.999	M2a	23	391	Phobius	NON_CYTOPLASMIC_DOMAIN	Region of a membrane-bound protein predicted to be outside the membrane, in the extracellular region.
AT1G21890	314	Q	0.953	M2a	312	331	TMHMM	TMhelix	Region of a membrane-bound protein predicted to be embedded in the membrane.
AT1G21890	314	Q	0.953	M2a	13	342	PANTHER	PTHR31218	WAT1-RELATED PROTEIN
AT1G21890	314	Q	0.953	M2a	255	336	SUPERFAMILY	SSF103481	Multidrug resistance efflux transporter EmrE
AT1G21890	314	Q	0.953	M2a	314	332	Phobius	TRANSMEMBRANE	Region of a membrane-bound protein predicted to be embedded in the membrane.
AT1G21890	314	Q	0.953	M2a	194	331	Pfam	PF00892	EamA-like transporter family
AT1G21890	315	V	0.994	M2a	312	331	TMHMM	TMhelix	Region of a membrane-bound protein predicted to be embedded in the membrane.
AT1G21890	315	V	0.994	M2a	13	342	PANTHER	PTHR31218	WAT1-RELATED PROTEIN
AT1G21890	315	V	0.994	M2a	255	336	SUPERFAMILY	SSF103481	Multidrug resistance efflux transporter EmrE
AT1G21890	315	V	0.994	M2a	314	332	Phobius	TRANSMEMBRANE	Region of a membrane-bound protein predicted to be embedded in the membrane.
AT1G21890	315	V	0.994	M2a	194	331	Pfam	PF00892	EamA-like transporter family
AT1G21890	316	E	0.976	M2a	312	331	TMHMM	TMhelix	Region of a membrane-bound protein predicted to be embedded in the membrane.
AT1G21890	316	E	0.976	M2a	13	342	PANTHER	PTHR31218	WAT1-RELATED PROTEIN
AT1G21890	316	E	0.976	M2a	255	336	SUPERFAMILY	SSF103481	Multidrug resistance efflux transporter EmrE
AT1G21890	316	E	0.976	M2a	314	332	Phobius	TRANSMEMBRANE	Region of a membrane-bound protein predicted to be embedded in the membrane.
AT1G21890	316	E	0.976	M2a	194	331	Pfam	PF00892	EamA-like transporter family
AT1G21890	317	I	0.993	M2a	312	331	TMHMM	TMhelix	Region of a membrane-bound protein predicted to be embedded in the membrane.
AT1G21890	317	I	0.993	M2a	13	342	PANTHER	PTHR31218	WAT1-RELATED PROTEIN
AT1G21890	317	I	0.993	M2a	255	336	SUPERFAMILY	SSF103481	Multidrug resistance efflux transporter EmrE
AT1G21890	317	I	0.993	M2a	314	332	Phobius	TRANSMEMBRANE	Region of a membrane-bound protein predicted to be embedded in the membrane.
AT1G21890	317	I	0.993	M2a	194	331	Pfam	PF00892	EamA-like transporter family
AT1G30270	11	P	0.973	M2a	1	29	MobiDBLite	mobidb-lite	consensus disorder prediction
AT1G30270	11	P	0.973	M2a	1	212	Phobius	CYTOPLASMIC_DOMAIN	Region of a membrane-bound protein predicted to be outside the membrane, in the cytoplasm.
AT1G30270	11	P	0.973	M2a	1	25	MobiDBLite	mobidb-lite	consensus disorder prediction
AT1G30270	13	K	0.961	M2a	1	29	MobiDBLite	mobidb-lite	consensus disorder prediction
AT1G30270	13	K	0.961	M2a	1	212	Phobius	CYTOPLASMIC_DOMAIN	Region of a membrane-bound protein predicted to be outside the membrane, in the cytoplasm.
AT1G30270	13	K	0.961	M2a	1	25	MobiDBLite	mobidb-lite	consensus disorder prediction
AT1G30270	59	L	0.992	M2a	31	286	ProSiteProfiles	PS50011	Protein kinase domain profile.
AT1G30270	59	L	0.992	M2a	24	326	FunFam	G3DSA:1.10.510.10:FF:000279	Non-specific serine/threonine protein kinase
AT1G30270	59	L	0.992	M2a	20	110	Gene3D	G3DSA:3.30.200.20	Phosphorylase Kinase; domain 1
AT1G30270	59	L	0.992	M2a	30	285	CDD	cd14663	STKc_SnRK3
AT1G30270	59	L	0.992	M2a	37	60	ProSitePatterns	PS00107	Protein kinases ATP-binding region signature.
AT1G30270	59	L	0.992	M2a	1	212	Phobius	CYTOPLASMIC_DOMAIN	Region of a membrane-bound protein predicted to be outside the membrane, in the cytoplasm.
AT1G30270	59	L	0.992	M2a	22	110	FunFam	G3DSA:3.30.200.20:FF:000096	Non-specific serine/threonine protein kinase
AT1G30270	59	L	0.992	M2a	31	286	Pfam	PF00069	Protein kinase domain
AT1G30270	59	L	0.992	M2a	31	286	SMART	SM00220	serkin_6
AT1G30270	59	L	0.992	M2a	27	438	PANTHER	PTHR43895	CALCIUM/CALMODULIN-DEPENDENT PROTEIN KINASE KINASE-RELATED
AT1G30270	59	L	0.992	M2a	28	292	SUPERFAMILY	SSF56112	Protein kinase-like (PK-like)
AT1G32930	1	M	0.979	M2a	1	39	Phobius	SIGNAL_PEPTIDE	Signal peptide region
AT1G32930	1	M	0.979	M2a	1	18	Phobius	SIGNAL_PEPTIDE_N_REGION	N-terminal region of a signal peptide.
AT1G32930	2	D	0.969	M2a	1	39	Phobius	SIGNAL_PEPTIDE	Signal peptide region
AT1G32930	2	D	0.969	M2a	1	18	Phobius	SIGNAL_PEPTIDE_N_REGION	N-terminal region of a signal peptide.
AT1G32930	3	H	0.998	M2a	1	39	Phobius	SIGNAL_PEPTIDE	Signal peptide region
AT1G32930	3	H	0.998	M2a	1	18	Phobius	SIGNAL_PEPTIDE_N_REGION	N-terminal region of a signal peptide.
AT1G42980	37	R	0.962	M2a	2	128	Pfam	PF02181	Formin Homology 2 Domain
AT1G42980	37	R	0.962	M2a	1	295	ProSiteProfiles	PS51444	Formin homology-2 (FH2) domain profile.
AT1G42980	37	R	0.962	M2a	2	289	PANTHER	PTHR45733	FORMIN-J
AT1G42980	37	R	0.962	M2a	2	297	SUPERFAMILY	SSF101447	Formin homology 2 domain (FH2 domain)
AT1G42980	37	R	0.962	M2a	1	298	Gene3D	G3DSA:1.20.58.2220	Formin, FH2 domain
AT1G42980	44	M	0.989	M2a	2	128	Pfam	PF02181	Formin Homology 2 Domain
AT1G42980	44	M	0.989	M2a	1	295	ProSiteProfiles	PS51444	Formin homology-2 (FH2) domain profile.
AT1G42980	44	M	0.989	M2a	2	289	PANTHER	PTHR45733	FORMIN-J
AT1G42980	44	M	0.989	M2a	2	297	SUPERFAMILY	SSF101447	Formin homology 2 domain (FH2 domain)
AT1G42980	44	M	0.989	M2a	1	298	Gene3D	G3DSA:1.20.58.2220	Formin, FH2 domain
AT1G42980	90	R	0.975	M2a	2	128	Pfam	PF02181	Formin Homology 2 Domain
AT1G42980	90	R	0.975	M2a	1	295	ProSiteProfiles	PS51444	Formin homology-2 (FH2) domain profile.
AT1G42980	90	R	0.975	M2a	2	289	PANTHER	PTHR45733	FORMIN-J
AT1G42980	90	R	0.975	M2a	2	297	SUPERFAMILY	SSF101447	Formin homology 2 domain (FH2 domain)
AT1G42980	90	R	0.975	M2a	1	298	Gene3D	G3DSA:1.20.58.2220	Formin, FH2 domain
AT1G42980	208	L	0.972	M2a	1	295	ProSiteProfiles	PS51444	Formin homology-2 (FH2) domain profile.
AT1G42980	208	L	0.972	M2a	2	289	PANTHER	PTHR45733	FORMIN-J
AT1G42980	208	L	0.972	M2a	2	297	SUPERFAMILY	SSF101447	Formin homology 2 domain (FH2 domain)
AT1G42980	208	L	0.972	M2a	1	298	Gene3D	G3DSA:1.20.58.2220	Formin, FH2 domain
AT1G42980	217	A	0.963	M2a	1	295	ProSiteProfiles	PS51444	Formin homology-2 (FH2) domain profile.
AT1G42980	217	A	0.963	M2a	2	289	PANTHER	PTHR45733	FORMIN-J
AT1G42980	217	A	0.963	M2a	2	297	SUPERFAMILY	SSF101447	Formin homology 2 domain (FH2 domain)
AT1G42980	217	A	0.963	M2a	1	298	Gene3D	G3DSA:1.20.58.2220	Formin, FH2 domain
AT1G42980	243	H	0.98	M2a	1	295	ProSiteProfiles	PS51444	Formin homology-2 (FH2) domain profile.
AT1G42980	243	H	0.98	M2a	2	289	PANTHER	PTHR45733	FORMIN-J
AT1G42980	243	H	0.98	M2a	2	297	SUPERFAMILY	SSF101447	Formin homology 2 domain (FH2 domain)
AT1G42980	243	H	0.98	M2a	1	298	Gene3D	G3DSA:1.20.58.2220	Formin, FH2 domain
AT1G42980	291	L	0.996	M2a	1	295	ProSiteProfiles	PS51444	Formin homology-2 (FH2) domain profile.
AT1G42980	291	L	0.996	M2a	2	297	SUPERFAMILY	SSF101447	Formin homology 2 domain (FH2 domain)
AT1G42980	291	L	0.996	M2a	1	298	Gene3D	G3DSA:1.20.58.2220	Formin, FH2 domain
AT1G42980	291	L	0.996	M2a	269	296	Coils	Coil	Coil
AT1G47310	4	L	0.962	M2a	1	24	SignalP_EUK	SignalP-noTM	SignalP-noTM
AT1G47310	4	L	0.962	M2a	1	24	SignalP_EUK	SignalP-noTM	SignalP-noTM
AT1G47310	4	L	0.962	M2a	1	24	SignalP_GRAM_POSITIVE	SignalP-TM	SignalP-TM
AT1G47310	4	L	0.962	M2a	1	24	Phobius	SIGNAL_PEPTIDE	Signal peptide region
AT1G47310	4	L	0.962	M2a	1	7	Phobius	SIGNAL_PEPTIDE_N_REGION	N-terminal region of a signal peptide.
AT1G47310	73	S	0.952	M2a	11	395	PANTHER	PTHR34454	TUNICAMYCIN INDUCED PROTEIN
AT1G47310	73	S	0.952	M2a	25	395	Phobius	NON_CYTOPLASMIC_DOMAIN	Region of a membrane-bound protein predicted to be outside the membrane, in the extracellular region.
AT1G52340	10	R	0.984	M2a	7	279	FunFam	G3DSA:3.40.50.720:FF:000084	Short-chain dehydrogenase reductase
AT1G52340	10	R	0.984	M2a	7	284	Gene3D	G3DSA:3.40.50.720	-
AT1G52340	13	K	0.98	M2a	7	279	FunFam	G3DSA:3.40.50.720:FF:000084	Short-chain dehydrogenase reductase
AT1G52340	13	K	0.98	M2a	7	284	Gene3D	G3DSA:3.40.50.720	-
AT1G56040	232	M	0.955	M2a	211	245	Coils	Coil	Coil
AT1G65730	309	S	0.996	M2a	19	675	PANTHER	PTHR31645	OLIGOPEPTIDE TRANSPORTER YGL114W-RELATED
AT1G65730	309	S	0.996	M2a	39	660	NCBIfam	TIGR00728	OPT family oligopeptide transporter
AT1G65730	309	S	0.996	M2a	301	320	Phobius	CYTOPLASMIC_DOMAIN	Region of a membrane-bound protein predicted to be outside the membrane, in the cytoplasm.
AT1G65730	309	S	0.996	M2a	43	659	Pfam	PF03169	OPT oligopeptide transporter protein
AT1G65730	677	L	0.968	M2a	627	688	Phobius	CYTOPLASMIC_DOMAIN	Region of a membrane-bound protein predicted to be outside the membrane, in the cytoplasm.
AT1G70160	2	L	0.969	M2a	1	6	Phobius	SIGNAL_PEPTIDE_N_REGION	N-terminal region of a signal peptide.
AT1G70160	2	L	0.969	M2a	1	24	SignalP_EUK	SignalP-noTM	SignalP-noTM
AT1G70160	2	L	0.969	M2a	1	24	Phobius	SIGNAL_PEPTIDE	Signal peptide region
AT1G70160	4	V	0.975	M2a	1	6	Phobius	SIGNAL_PEPTIDE_N_REGION	N-terminal region of a signal peptide.
AT1G70160	4	V	0.975	M2a	1	24	SignalP_EUK	SignalP-noTM	SignalP-noTM
AT1G70160	4	V	0.975	M2a	1	24	Phobius	SIGNAL_PEPTIDE	Signal peptide region
AT1G70160	18	K	0.978	M2a	7	19	Phobius	SIGNAL_PEPTIDE_H_REGION	Hydrophobic region of a signal peptide.
AT1G70160	18	K	0.978	M2a	1	24	SignalP_EUK	SignalP-noTM	SignalP-noTM
AT1G70160	18	K	0.978	M2a	11	523	PANTHER	PTHR31354	OS01G0793500 PROTEIN
AT1G70160	18	K	0.978	M2a	1	24	Phobius	SIGNAL_PEPTIDE	Signal peptide region
AT1G70760	176	F	0.99	M2a	152	191	Phobius	CYTOPLASMIC_DOMAIN	Region of a membrane-bound protein predicted to be outside the membrane, in the cytoplasm.
AT1G70760	176	F	0.99	M2a	6	189	PANTHER	PTHR36727	NAD(P)H-QUINONE OXIDOREDUCTASE SUBUNIT L, CHLOROPLASTIC
AT1G75000	273	T	0.951	M2a	264	281	Phobius	CYTOPLASMIC_DOMAIN	Region of a membrane-bound protein predicted to be outside the membrane, in the cytoplasm.
AT1G75000	274	K	0.995	M2a	264	281	Phobius	CYTOPLASMIC_DOMAIN	Region of a membrane-bound protein predicted to be outside the membrane, in the cytoplasm.
AT1G75000	275	A	0.999	M2a	264	281	Phobius	CYTOPLASMIC_DOMAIN	Region of a membrane-bound protein predicted to be outside the membrane, in the cytoplasm.
AT1G75000	276	K	0.999	M2a	264	281	Phobius	CYTOPLASMIC_DOMAIN	Region of a membrane-bound protein predicted to be outside the membrane, in the cytoplasm.
AT1G80170	1	N	0.959	M2a	1	7	Phobius	SIGNAL_PEPTIDE_N_REGION	N-terminal region of a signal peptide.
AT1G80170	1	N	0.959	M2a	1	28	SignalP_GRAM_POSITIVE	SignalP-TM	SignalP-TM
AT1G80170	1	N	0.959	M2a	1	28	Phobius	SIGNAL_PEPTIDE	Signal peptide region
AT1G80170	1	N	0.959	M2a	1	28	SignalP_EUK	SignalP-noTM	SignalP-noTM
AT1G80170	2	Q	0.995	M2a	1	7	Phobius	SIGNAL_PEPTIDE_N_REGION	N-terminal region of a signal peptide.
AT1G80170	2	Q	0.995	M2a	1	28	SignalP_GRAM_POSITIVE	SignalP-TM	SignalP-TM
AT1G80170	2	Q	0.995	M2a	1	28	Phobius	SIGNAL_PEPTIDE	Signal peptide region
AT1G80170	2	Q	0.995	M2a	1	28	SignalP_EUK	SignalP-noTM	SignalP-noTM
AT1G80170	3	R	0.999	M2a	1	7	Phobius	SIGNAL_PEPTIDE_N_REGION	N-terminal region of a signal peptide.
AT1G80170	3	R	0.999	M2a	1	28	SignalP_GRAM_POSITIVE	SignalP-TM	SignalP-TM
AT1G80170	3	R	0.999	M2a	1	28	Phobius	SIGNAL_PEPTIDE	Signal peptide region
AT1G80170	3	R	0.999	M2a	1	28	SignalP_EUK	SignalP-noTM	SignalP-noTM
AT1G80170	4	K	0.999	M2a	1	7	Phobius	SIGNAL_PEPTIDE_N_REGION	N-terminal region of a signal peptide.
AT1G80170	4	K	0.999	M2a	1	28	SignalP_GRAM_POSITIVE	SignalP-TM	SignalP-TM
AT1G80170	4	K	0.999	M2a	1	28	Phobius	SIGNAL_PEPTIDE	Signal peptide region
AT1G80170	4	K	0.999	M2a	1	28	SignalP_EUK	SignalP-noTM	SignalP-noTM
AT1G80170	5	R	0.997	M2a	1	7	Phobius	SIGNAL_PEPTIDE_N_REGION	N-terminal region of a signal peptide.
AT1G80170	5	R	0.997	M2a	1	28	SignalP_GRAM_POSITIVE	SignalP-TM	SignalP-TM
AT1G80170	5	R	0.997	M2a	1	28	Phobius	SIGNAL_PEPTIDE	Signal peptide region
AT1G80170	5	R	0.997	M2a	1	28	SignalP_EUK	SignalP-noTM	SignalP-noTM
AT1G80170	7	T	0.964	M2a	7	29	TMHMM	TMhelix	Region of a membrane-bound protein predicted to be embedded in the membrane.
AT1G80170	7	T	0.964	M2a	1	7	Phobius	SIGNAL_PEPTIDE_N_REGION	N-terminal region of a signal peptide.
AT1G80170	7	T	0.964	M2a	1	28	SignalP_GRAM_POSITIVE	SignalP-TM	SignalP-TM
AT1G80170	7	T	0.964	M2a	1	28	Phobius	SIGNAL_PEPTIDE	Signal peptide region
AT1G80170	7	T	0.964	M2a	1	28	SignalP_EUK	SignalP-noTM	SignalP-noTM
AT3G03920	47	F	0.972	M2a	20	199	PANTHER	PTHR23237	NUCLEOLAR PROTEIN FAMILY A MEMBER 1 SNORNP PROTEIN GAR1
AT3G03920	171	F	0.997	M2a	144	202	MobiDBLite	mobidb-lite	consensus disorder prediction
AT3G03920	171	F	0.997	M2a	20	199	PANTHER	PTHR23237	NUCLEOLAR PROTEIN FAMILY A MEMBER 1 SNORNP PROTEIN GAR1
AT3G04850	1	G	0.979	M2a	1	600	PANTHER	PTHR46159	PROTEIN TESMIN/TSO1-LIKE CXC 2
AT3G07620	3	L	0.999	M2a	1	11	Phobius	CYTOPLASMIC_DOMAIN	Region of a membrane-bound protein predicted to be outside the membrane, in the cytoplasm.
AT3G07620	4	F	0.993	M2a	1	11	Phobius	CYTOPLASMIC_DOMAIN	Region of a membrane-bound protein predicted to be outside the membrane, in the cytoplasm.
AT3G07620	5	L	0.999	M2a	1	11	Phobius	CYTOPLASMIC_DOMAIN	Region of a membrane-bound protein predicted to be outside the membrane, in the cytoplasm.
AT3G07620	7	L	0.996	M2a	1	11	Phobius	CYTOPLASMIC_DOMAIN	Region of a membrane-bound protein predicted to be outside the membrane, in the cytoplasm.
AT3G07620	9	L	0.998	M2a	9	28	TMHMM	TMhelix	Region of a membrane-bound protein predicted to be embedded in the membrane.
AT3G07620	9	L	0.998	M2a	1	11	Phobius	CYTOPLASMIC_DOMAIN	Region of a membrane-bound protein predicted to be outside the membrane, in the cytoplasm.
AT3G14067	3	S	0.983	M2a	1	27	Phobius	SIGNAL_PEPTIDE	Signal peptide region
AT3G14067	3	S	0.983	M2a	1	27	SignalP_GRAM_POSITIVE	SignalP-TM	SignalP-TM
AT3G14067	3	S	0.983	M2a	1	25	SignalP_GRAM_NEGATIVE	SignalP-noTM	SignalP-noTM
AT3G14067	3	S	0.983	M2a	1	26	SignalP_GRAM_NEGATIVE	SignalP-noTM	SignalP-noTM
AT3G14067	3	S	0.983	M2a	1	3	Phobius	SIGNAL_PEPTIDE_N_REGION	N-terminal region of a signal peptide.
AT3G14067	19	M	0.955	M2a	1	27	Phobius	SIGNAL_PEPTIDE	Signal peptide region
AT3G14067	19	M	0.955	M2a	4	19	Phobius	SIGNAL_PEPTIDE_H_REGION	Hydrophobic region of a signal peptide.
AT3G14067	19	M	0.955	M2a	1	27	SignalP_GRAM_POSITIVE	SignalP-TM	SignalP-TM
AT3G14067	19	M	0.955	M2a	1	25	SignalP_GRAM_NEGATIVE	SignalP-noTM	SignalP-noTM
AT3G14067	19	M	0.955	M2a	1	26	SignalP_GRAM_NEGATIVE	SignalP-noTM	SignalP-noTM
AT3G15355	530	P	0.975	M2a	164	564	PANTHER	PTHR46116	(E3-INDEPENDENT) E2 UBIQUITIN-CONJUGATING ENZYME
AT3G15355	530	P	0.975	M2a	300	561	Gene3D	G3DSA:3.10.110.10	Ubiquitin Conjugating Enzyme
AT3G15355	530	P	0.975	M2a	296	572	FunFam	G3DSA:3.10.110.10:FF:000028	Probable ubiquitin-conjugating enzyme E2 23
AT3G25060	57	G	0.984	M2a	48	131	Gene3D	G3DSA:1.25.40.10	Tetratricopeptide repeat domain
AT3G25060	57	G	0.984	M2a	48	132	FunFam	G3DSA:1.25.40.10:FF:001159	Putative pentatricopeptide repeat-containing protein At3g25060, mitochondrial
AT3G25060	392	G	0.991	M2a	301	581	PANTHER	PTHR47926	PENTATRICOPEPTIDE REPEAT-CONTAINING PROTEIN
AT3G25060	392	G	0.991	M2a	347	449	Gene3D	G3DSA:1.25.40.10	Tetratricopeptide repeat domain
AT3G25060	392	G	0.991	M2a	384	417	NCBIfam	TIGR00756	pentatricopeptide repeat
AT3G25060	392	G	0.991	M2a	382	429	Pfam	PF13041	PPR repeat family
AT3G25060	392	G	0.991	M2a	352	579	FunFam	G3DSA:1.25.40.10:FF:000090	Pentatricopeptide repeat-containing protein, chloroplastic
AT3G25060	392	G	0.991	M2a	382	416	ProSiteProfiles	PS51375	Pentatricopeptide (PPR) repeat profile.
AT3G25060	393	T	0.991	M2a	301	581	PANTHER	PTHR47926	PENTATRICOPEPTIDE REPEAT-CONTAINING PROTEIN
AT3G25060	393	T	0.991	M2a	347	449	Gene3D	G3DSA:1.25.40.10	Tetratricopeptide repeat domain
AT3G25060	393	T	0.991	M2a	384	417	NCBIfam	TIGR00756	pentatricopeptide repeat
AT3G25060	393	T	0.991	M2a	382	429	Pfam	PF13041	PPR repeat family
AT3G25060	393	T	0.991	M2a	352	579	FunFam	G3DSA:1.25.40.10:FF:000090	Pentatricopeptide repeat-containing protein, chloroplastic
AT3G25060	393	T	0.991	M2a	382	416	ProSiteProfiles	PS51375	Pentatricopeptide (PPR) repeat profile.
AT3G25060	394	E	0.961	M2a	301	581	PANTHER	PTHR47926	PENTATRICOPEPTIDE REPEAT-CONTAINING PROTEIN
AT3G25060	394	E	0.961	M2a	347	449	Gene3D	G3DSA:1.25.40.10	Tetratricopeptide repeat domain
AT3G25060	394	E	0.961	M2a	384	417	NCBIfam	TIGR00756	pentatricopeptide repeat
AT3G25060	394	E	0.961	M2a	382	429	Pfam	PF13041	PPR repeat family
AT3G25060	394	E	0.961	M2a	352	579	FunFam	G3DSA:1.25.40.10:FF:000090	Pentatricopeptide repeat-containing protein, chloroplastic
AT3G25060	394	E	0.961	M2a	382	416	ProSiteProfiles	PS51375	Pentatricopeptide (PPR) repeat profile.
ATMG00160	128	R	1	M2a	115	139	Phobius	TRANSMEMBRANE	Region of a membrane-bound protein predicted to be embedded in the membrane.
ATMG00160	128	R	1	M2a	116	138	TMHMM	TMhelix	Region of a membrane-bound protein predicted to be embedded in the membrane.
ATMG00160	129	I	0.971	M2a	115	139	Phobius	TRANSMEMBRANE	Region of a membrane-bound protein predicted to be embedded in the membrane.
ATMG00160	129	I	0.971	M2a	116	138	TMHMM	TMhelix	Region of a membrane-bound protein predicted to be embedded in the membrane.
ATMG00160	131	L	0.997	M2a	115	139	Phobius	TRANSMEMBRANE	Region of a membrane-bound protein predicted to be embedded in the membrane.
ATMG00160	131	L	0.997	M2a	116	138	TMHMM	TMhelix	Region of a membrane-bound protein predicted to be embedded in the membrane.
ATMG00160	132	W	0.997	M2a	115	139	Phobius	TRANSMEMBRANE	Region of a membrane-bound protein predicted to be embedded in the membrane.
ATMG00160	132	W	0.997	M2a	116	138	TMHMM	TMhelix	Region of a membrane-bound protein predicted to be embedded in the membrane.
ATMG00160	133	L	0.997	M2a	115	139	Phobius	TRANSMEMBRANE	Region of a membrane-bound protein predicted to be embedded in the membrane.
ATMG00160	133	L	0.997	M2a	116	138	TMHMM	TMhelix	Region of a membrane-bound protein predicted to be embedded in the membrane.
ATMG00160	134	S	0.984	M2a	115	139	Phobius	TRANSMEMBRANE	Region of a membrane-bound protein predicted to be embedded in the membrane.
ATMG00160	134	S	0.984	M2a	116	138	TMHMM	TMhelix	Region of a membrane-bound protein predicted to be embedded in the membrane.
ATMG00160	135	R	0.997	M2a	115	139	Phobius	TRANSMEMBRANE	Region of a membrane-bound protein predicted to be embedded in the membrane.
ATMG00160	135	R	0.997	M2a	116	138	TMHMM	TMhelix	Region of a membrane-bound protein predicted to be embedded in the membrane.
ATMG00160	138	A	0.982	M2a	115	139	Phobius	TRANSMEMBRANE	Region of a membrane-bound protein predicted to be embedded in the membrane.
ATMG00160	138	A	0.982	M2a	116	138	TMHMM	TMhelix	Region of a membrane-bound protein predicted to be embedded in the membrane.
ATMG00160	139	S	1	M2a	115	139	Phobius	TRANSMEMBRANE	Region of a membrane-bound protein predicted to be embedded in the membrane.
AT2G14690	2	R	0.99	M2a	1	24	SignalP_EUK	SignalP-noTM	SignalP-noTM
AT2G14690	2	R	0.99	M2a	1	10	Phobius	SIGNAL_PEPTIDE_N_REGION	N-terminal region of a signal peptide.
AT2G14690	2	R	0.99	M2a	1	26	Phobius	SIGNAL_PEPTIDE	Signal peptide region
AT2G14690	11	N	0.974	M2a	1	24	SignalP_EUK	SignalP-noTM	SignalP-noTM
AT2G14690	11	N	0.974	M2a	11	21	Phobius	SIGNAL_PEPTIDE_H_REGION	Hydrophobic region of a signal peptide.
AT2G14690	11	N	0.974	M2a	1	26	Phobius	SIGNAL_PEPTIDE	Signal peptide region
AT2G14690	11	N	0.974	M2a	7	26	TMHMM	TMhelix	Region of a membrane-bound protein predicted to be embedded in the membrane.
AT2G17900	481	L	0.992	M2a	407	485	Gene3D	G3DSA:1.25.40.10	Tetratricopeptide repeat domain
AT2G17900	481	L	0.992	M2a	463	483	Coils	Coil	Coil
AT2G17900	482	A	0.992	M2a	407	485	Gene3D	G3DSA:1.25.40.10	Tetratricopeptide repeat domain
AT2G17900	482	A	0.992	M2a	463	483	Coils	Coil	Coil
AT2G17900	483	C	0.995	M2a	407	485	Gene3D	G3DSA:1.25.40.10	Tetratricopeptide repeat domain
AT2G17900	483	C	0.995	M2a	463	483	Coils	Coil	Coil
AT2G17900	484	I	0.984	M2a	407	485	Gene3D	G3DSA:1.25.40.10	Tetratricopeptide repeat domain
AT2G18710	15	E	0.999	M2a	1	141	Phobius	CYTOPLASMIC_DOMAIN	Region of a membrane-bound protein predicted to be outside the membrane, in the cytoplasm.
AT2G18710	16	K	0.976	M2a	1	141	Phobius	CYTOPLASMIC_DOMAIN	Region of a membrane-bound protein predicted to be outside the membrane, in the cytoplasm.
AT2G18710	17	V	0.99	M2a	1	141	Phobius	CYTOPLASMIC_DOMAIN	Region of a membrane-bound protein predicted to be outside the membrane, in the cytoplasm.
AT2G18710	19	I	0.985	M2a	1	141	Phobius	CYTOPLASMIC_DOMAIN	Region of a membrane-bound protein predicted to be outside the membrane, in the cytoplasm.
AT2G18710	20	S	0.996	M2a	1	141	Phobius	CYTOPLASMIC_DOMAIN	Region of a membrane-bound protein predicted to be outside the membrane, in the cytoplasm.
AT2G18710	21	R	0.975	M2a	1	141	Phobius	CYTOPLASMIC_DOMAIN	Region of a membrane-bound protein predicted to be outside the membrane, in the cytoplasm.
AT2G18710	25	R	0.999	M2a	1	141	Phobius	CYTOPLASMIC_DOMAIN	Region of a membrane-bound protein predicted to be outside the membrane, in the cytoplasm.
AT2G25930	680	S	0.981	M2a	1	691	PANTHER	PTHR34281	PROTEIN EARLY FLOWERING 3
AT2G25930	681	K	0.987	M2a	1	691	PANTHER	PTHR34281	PROTEIN EARLY FLOWERING 3
AT2G27670	122	L	0.998	M2a	1	287	PANTHER	PTHR31385	PUTATIVE (DUF220)-RELATED
AT2G28830	11	S	0.969	M2a	1	18	Phobius	SIGNAL_PEPTIDE	Signal peptide region
AT2G28830	11	S	0.969	M2a	4	13	Phobius	SIGNAL_PEPTIDE_H_REGION	Hydrophobic region of a signal peptide.
AT2G28830	11	S	0.969	M2a	1	18	SignalP_EUK	SignalP-noTM	SignalP-noTM
AT2G28830	569	K	0.999	M2a	271	575	Gene3D	G3DSA:1.25.10.10	-
AT2G28830	569	K	0.999	M2a	19	582	Phobius	NON_CYTOPLASMIC_DOMAIN	Region of a membrane-bound protein predicted to be outside the membrane, in the extracellular region.
AT2G28830	569	K	0.999	M2a	285	570	SUPERFAMILY	SSF48371	ARM repeat
AT2G28830	570	M	0.981	M2a	271	575	Gene3D	G3DSA:1.25.10.10	-
AT2G28830	570	M	0.981	M2a	19	582	Phobius	NON_CYTOPLASMIC_DOMAIN	Region of a membrane-bound protein predicted to be outside the membrane, in the extracellular region.
AT2G28830	570	M	0.981	M2a	285	570	SUPERFAMILY	SSF48371	ARM repeat
AT2G28830	571	Q	0.999	M2a	271	575	Gene3D	G3DSA:1.25.10.10	-
AT2G28830	571	Q	0.999	M2a	19	582	Phobius	NON_CYTOPLASMIC_DOMAIN	Region of a membrane-bound protein predicted to be outside the membrane, in the extracellular region.
AT2G28830	572	R	0.995	M2a	271	575	Gene3D	G3DSA:1.25.10.10	-
AT2G28830	572	R	0.995	M2a	19	582	Phobius	NON_CYTOPLASMIC_DOMAIN	Region of a membrane-bound protein predicted to be outside the membrane, in the extracellular region.
AT2G29640	43	T	0.989	M2a	5	192	ProSiteProfiles	PS50957	Josephin domain profile.
AT2G29640	43	T	0.989	M2a	1	169	PANTHER	PTHR13291	JOSEPHIN 1, 2
AT2G29640	43	T	0.989	M2a	17	172	Gene3D	G3DSA:3.90.70.40	-
AT2G29640	43	T	0.989	M2a	12	174	SMART	SM01246	Josephin_2
AT2G29640	43	T	0.989	M2a	13	169	Pfam	PF02099	Josephin
AT2G29640	156	N	0.999	M2a	5	192	ProSiteProfiles	PS50957	Josephin domain profile.
AT2G29640	156	N	0.999	M2a	1	169	PANTHER	PTHR13291	JOSEPHIN 1, 2
AT2G29640	156	N	0.999	M2a	17	172	Gene3D	G3DSA:3.90.70.40	-
AT2G29640	156	N	0.999	M2a	12	174	SMART	SM01246	Josephin_2
AT2G29640	156	N	0.999	M2a	13	169	Pfam	PF02099	Josephin
AT2G32780	412	C	0.975	M2a	202	1080	Pfam	PF00443	Ubiquitin carboxyl-terminal hydrolase
AT2G32780	412	C	0.975	M2a	198	417	Gene3D	G3DSA:3.90.70.10	Cysteine proteinases
AT2G32780	412	C	0.975	M2a	409	419	MobiDBLite	mobidb-lite	consensus disorder prediction
AT2G32780	412	C	0.975	M2a	46	1083	PANTHER	PTHR24006	UBIQUITIN CARBOXYL-TERMINAL HYDROLASE
AT2G32780	412	C	0.975	M2a	201	1082	SUPERFAMILY	SSF54001	Cysteine proteinases
AT2G32780	412	C	0.975	M2a	387	424	MobiDBLite	mobidb-lite	consensus disorder prediction
AT2G32780	412	C	0.975	M2a	202	1083	ProSiteProfiles	PS50235	Ubiquitin specific protease (USP) domain profile.
AT2G32780	536	K	0.971	M2a	202	1080	Pfam	PF00443	Ubiquitin carboxyl-terminal hydrolase
AT2G32780	536	K	0.971	M2a	46	1083	PANTHER	PTHR24006	UBIQUITIN CARBOXYL-TERMINAL HYDROLASE
AT2G32780	536	K	0.971	M2a	201	1082	SUPERFAMILY	SSF54001	Cysteine proteinases
AT2G32780	536	K	0.971	M2a	202	1083	ProSiteProfiles	PS50235	Ubiquitin specific protease (USP) domain profile.
AT2G32780	558	M	0.963	M2a	202	1080	Pfam	PF00443	Ubiquitin carboxyl-terminal hydrolase
AT2G32780	558	M	0.963	M2a	46	1083	PANTHER	PTHR24006	UBIQUITIN CARBOXYL-TERMINAL HYDROLASE
AT2G32780	558	M	0.963	M2a	201	1082	SUPERFAMILY	SSF54001	Cysteine proteinases
AT2G32780	558	M	0.963	M2a	202	1083	ProSiteProfiles	PS50235	Ubiquitin specific protease (USP) domain profile.
AT2G32780	992	F	0.973	M2a	772	1083	Gene3D	G3DSA:3.90.70.10	Cysteine proteinases
AT2G32780	992	F	0.973	M2a	202	1080	Pfam	PF00443	Ubiquitin carboxyl-terminal hydrolase
AT2G32780	992	F	0.973	M2a	791	1081	CDD	cd02667	Peptidase_C19K
AT2G32780	992	F	0.973	M2a	46	1083	PANTHER	PTHR24006	UBIQUITIN CARBOXYL-TERMINAL HYDROLASE
AT2G32780	992	F	0.973	M2a	201	1082	SUPERFAMILY	SSF54001	Cysteine proteinases
AT2G32780	992	F	0.973	M2a	202	1083	ProSiteProfiles	PS50235	Ubiquitin specific protease (USP) domain profile.
AT2G33010	55	V	0.97	M2a	1	267	Phobius	NON_CYTOPLASMIC_DOMAIN	Region of a membrane-bound protein predicted to be outside the membrane, in the extracellular region.
AT2G33010	56	L	0.993	M2a	1	267	Phobius	NON_CYTOPLASMIC_DOMAIN	Region of a membrane-bound protein predicted to be outside the membrane, in the extracellular region.
AT2G33010	59	E	0.999	M2a	1	267	Phobius	NON_CYTOPLASMIC_DOMAIN	Region of a membrane-bound protein predicted to be outside the membrane, in the extracellular region.
AT2G33010	68	A	0.96	M2a	1	267	Phobius	NON_CYTOPLASMIC_DOMAIN	Region of a membrane-bound protein predicted to be outside the membrane, in the extracellular region.
AT2G33010	72	N	0.996	M2a	1	267	Phobius	NON_CYTOPLASMIC_DOMAIN	Region of a membrane-bound protein predicted to be outside the membrane, in the extracellular region.
AT2G33010	73	Q	0.994	M2a	1	267	Phobius	NON_CYTOPLASMIC_DOMAIN	Region of a membrane-bound protein predicted to be outside the membrane, in the extracellular region.
AT2G33010	75	A	0.995	M2a	1	267	Phobius	NON_CYTOPLASMIC_DOMAIN	Region of a membrane-bound protein predicted to be outside the membrane, in the extracellular region.
AT2G33010	75	A	0.995	M2a	74	110	MobiDBLite	mobidb-lite	consensus disorder prediction
AT2G33010	76	D	0.997	M2a	1	267	Phobius	NON_CYTOPLASMIC_DOMAIN	Region of a membrane-bound protein predicted to be outside the membrane, in the extracellular region.
AT2G33010	76	D	0.997	M2a	74	110	MobiDBLite	mobidb-lite	consensus disorder prediction
AT2G33010	77	D	1	M2a	1	267	Phobius	NON_CYTOPLASMIC_DOMAIN	Region of a membrane-bound protein predicted to be outside the membrane, in the extracellular region.
AT2G33010	77	D	1	M2a	74	110	MobiDBLite	mobidb-lite	consensus disorder prediction
AT2G33010	80	L	0.991	M2a	1	267	Phobius	NON_CYTOPLASMIC_DOMAIN	Region of a membrane-bound protein predicted to be outside the membrane, in the extracellular region.
AT2G33010	80	L	0.991	M2a	78	94	MobiDBLite	mobidb-lite	consensus disorder prediction
AT2G33010	80	L	0.991	M2a	74	110	MobiDBLite	mobidb-lite	consensus disorder prediction
AT2G33010	131	S	0.961	M2a	1	267	Phobius	NON_CYTOPLASMIC_DOMAIN	Region of a membrane-bound protein predicted to be outside the membrane, in the extracellular region.
AT2G33010	131	S	0.961	M2a	120	162	Pfam	PF14555	UBA-like domain
AT2G33010	159	Q	0.962	M2a	1	267	Phobius	NON_CYTOPLASMIC_DOMAIN	Region of a membrane-bound protein predicted to be outside the membrane, in the extracellular region.
AT2G33010	159	Q	0.962	M2a	120	162	Pfam	PF14555	UBA-like domain
AT2G33010	275	T	0.961	M2a	268	290	Phobius	TRANSMEMBRANE	Region of a membrane-bound protein predicted to be embedded in the membrane.
AT2G33010	325	K	0.988	M2a	291	649	Phobius	CYTOPLASMIC_DOMAIN	Region of a membrane-bound protein predicted to be outside the membrane, in the cytoplasm.
AT2G34370	4	E	0.977	M2a	1	19	SignalP_GRAM_POSITIVE	SignalP-TM	SignalP-TM
AT2G34370	8	D	0.95	M2a	1	19	SignalP_GRAM_POSITIVE	SignalP-TM	SignalP-TM
AT2G34370	344	Q	0.959	M2a	70	359	PANTHER	PTHR47926	PENTATRICOPEPTIDE REPEAT-CONTAINING PROTEIN
AT2G34370	344	Q	0.959	M2a	85	356	Gene3D	G3DSA:1.25.40.10	Tetratricopeptide repeat domain
AT2G34370	408	N	0.968	M2a	377	469	Pfam	PF14432	DYW family of nucleic acid deaminases
AT2G34370	446	R	0.996	M2a	377	469	Pfam	PF14432	DYW family of nucleic acid deaminases
AT2G37520	799	R	0.988	M2a	677	814	Pfam	PF23209	Increased DNA methylation 1, C-terminal domain
AT2G37520	799	R	0.988	M2a	35	815	PANTHER	PTHR47025	AUTOIMMUNE REGULATOR
AT2G37520	799	R	0.988	M2a	648	814	Gene3D	G3DSA:3.40.630.30	-
AT2G37520	799	R	0.988	M2a	647	814	FunFam	G3DSA:3.40.630.30:FF:000073	PHD finger family protein
AT2G37520	799	R	0.988	M2a	724	829	Phobius	CYTOPLASMIC_DOMAIN	Region of a membrane-bound protein predicted to be outside the membrane, in the cytoplasm.
AT2G37520	800	F	0.999	M2a	677	814	Pfam	PF23209	Increased DNA methylation 1, C-terminal domain
AT2G37520	800	F	0.999	M2a	35	815	PANTHER	PTHR47025	AUTOIMMUNE REGULATOR
AT2G37520	800	F	0.999	M2a	648	814	Gene3D	G3DSA:3.40.630.30	-
AT2G37520	800	F	0.999	M2a	647	814	FunFam	G3DSA:3.40.630.30:FF:000073	PHD finger family protein
AT2G37520	800	F	0.999	M2a	724	829	Phobius	CYTOPLASMIC_DOMAIN	Region of a membrane-bound protein predicted to be outside the membrane, in the cytoplasm.
AT2G37520	801	D	1	M2a	677	814	Pfam	PF23209	Increased DNA methylation 1, C-terminal domain
AT2G37520	801	D	1	M2a	35	815	PANTHER	PTHR47025	AUTOIMMUNE REGULATOR
AT2G37520	801	D	1	M2a	648	814	Gene3D	G3DSA:3.40.630.30	-
AT2G37520	801	D	1	M2a	647	814	FunFam	G3DSA:3.40.630.30:FF:000073	PHD finger family protein
AT2G37520	801	D	1	M2a	724	829	Phobius	CYTOPLASMIC_DOMAIN	Region of a membrane-bound protein predicted to be outside the membrane, in the cytoplasm.
AT2G37520	802	L	0.98	M2a	677	814	Pfam	PF23209	Increased DNA methylation 1, C-terminal domain
AT2G37520	802	L	0.98	M2a	35	815	PANTHER	PTHR47025	AUTOIMMUNE REGULATOR
AT2G37520	802	L	0.98	M2a	648	814	Gene3D	G3DSA:3.40.630.30	-
AT2G37520	802	L	0.98	M2a	647	814	FunFam	G3DSA:3.40.630.30:FF:000073	PHD finger family protein
AT2G37520	802	L	0.98	M2a	724	829	Phobius	CYTOPLASMIC_DOMAIN	Region of a membrane-bound protein predicted to be outside the membrane, in the cytoplasm.
AT2G42840	74	H	0.952	M2a	40	156	MobiDBLite	mobidb-lite	consensus disorder prediction
AT2G42840	74	H	0.952	M2a	62	83	MobiDBLite	mobidb-lite	consensus disorder prediction
AT2G42840	74	H	0.952	M2a	64	85	PRINTS	PR01217	Proline rich extensin signature
AT2G42840	74	H	0.952	M2a	4	304	PANTHER	PTHR33210	PROTODERMAL FACTOR 1
AT2G42840	74	H	0.952	M2a	24	306	Phobius	NON_CYTOPLASMIC_DOMAIN	Region of a membrane-bound protein predicted to be outside the membrane, in the extracellular region.
AT2G42840	77	T	0.967	M2a	40	156	MobiDBLite	mobidb-lite	consensus disorder prediction
AT2G42840	77	T	0.967	M2a	62	83	MobiDBLite	mobidb-lite	consensus disorder prediction
AT2G42840	77	T	0.967	M2a	64	85	PRINTS	PR01217	Proline rich extensin signature
AT2G42840	77	T	0.967	M2a	4	304	PANTHER	PTHR33210	PROTODERMAL FACTOR 1
AT2G42840	77	T	0.967	M2a	24	306	Phobius	NON_CYTOPLASMIC_DOMAIN	Region of a membrane-bound protein predicted to be outside the membrane, in the extracellular region.
AT2G42840	89	H	0.96	M2a	84	99	MobiDBLite	mobidb-lite	consensus disorder prediction
AT2G42840	89	H	0.96	M2a	40	156	MobiDBLite	mobidb-lite	consensus disorder prediction
AT2G42840	89	H	0.96	M2a	87	103	PRINTS	PR01217	Proline rich extensin signature
AT2G42840	89	H	0.96	M2a	4	304	PANTHER	PTHR33210	PROTODERMAL FACTOR 1
AT2G42840	89	H	0.96	M2a	24	306	Phobius	NON_CYTOPLASMIC_DOMAIN	Region of a membrane-bound protein predicted to be outside the membrane, in the extracellular region.
AT2G43900	10	D	0.981	M2a	1	53	MobiDBLite	mobidb-lite	consensus disorder prediction
AT2G43900	1114	G	0.97	M2a	1006	1150	ProSiteProfiles	PS50202	Major sperm protein (MSP) domain profile.
AT2G43900	1114	G	0.97	M2a	1047	1125	Pfam	PF23755	IP5P C-F Ig-like domain
AT2G43900	1114	G	0.97	M2a	153	1129	PANTHER	PTHR11200	INOSITOL 5-PHOSPHATASE
AT2G43900	1117	S	0.984	M2a	1006	1150	ProSiteProfiles	PS50202	Major sperm protein (MSP) domain profile.
AT2G43900	1117	S	0.984	M2a	1047	1125	Pfam	PF23755	IP5P C-F Ig-like domain
AT2G43900	1117	S	0.984	M2a	153	1129	PANTHER	PTHR11200	INOSITOL 5-PHOSPHATASE
AT2G43900	1118	H	0.994	M2a	1006	1150	ProSiteProfiles	PS50202	Major sperm protein (MSP) domain profile.
AT2G43900	1118	H	0.994	M2a	1047	1125	Pfam	PF23755	IP5P C-F Ig-like domain
AT2G43900	1118	H	0.994	M2a	153	1129	PANTHER	PTHR11200	INOSITOL 5-PHOSPHATASE
AT2G43900	1124	S	0.97	M2a	1006	1150	ProSiteProfiles	PS50202	Major sperm protein (MSP) domain profile.
AT2G43900	1124	S	0.97	M2a	1047	1125	Pfam	PF23755	IP5P C-F Ig-like domain
AT2G43900	1124	S	0.97	M2a	153	1129	PANTHER	PTHR11200	INOSITOL 5-PHOSPHATASE
AT2G01570	117	S	0.966	M2a	44	117	SMART	SM01129	DELLA_2
AT2G01860	69	S	0.997	M2a	31	483	PANTHER	PTHR47930	YALI0C12947P
AT2G02230	4	F	0.997	M2a	1	22	MobiDBLite	mobidb-lite	consensus disorder prediction
AT2G02230	176	S	0.993	M2a	122	332	Pfam	PF14299	Phloem protein 2
AT2G02230	176	S	0.993	M2a	35	332	PANTHER	PTHR32278	F-BOX DOMAIN-CONTAINING PROTEIN
AT2G02230	205	S	0.981	M2a	122	332	Pfam	PF14299	Phloem protein 2
AT2G02230	205	S	0.981	M2a	35	332	PANTHER	PTHR32278	F-BOX DOMAIN-CONTAINING PROTEIN
AT3G26050	501	S	0.984	M2a	466	533	MobiDBLite	mobidb-lite	consensus disorder prediction
AT3G26050	501	S	0.984	M2a	1	530	PANTHER	PTHR47067	TPX2 (TARGETING PROTEIN FOR XKLP2) PROTEIN FAMILY-RELATED
AT3G49650	790	A	0.985	M2a	756	813	MobiDBLite	mobidb-lite	consensus disorder prediction
AT3G49650	790	A	0.985	M2a	761	791	MobiDBLite	mobidb-lite	consensus disorder prediction
AT3G49650	799	K	0.999	M2a	756	813	MobiDBLite	mobidb-lite	consensus disorder prediction
AT3G49650	800	S	0.999	M2a	756	813	MobiDBLite	mobidb-lite	consensus disorder prediction
AT3G49650	801	L	0.977	M2a	756	813	MobiDBLite	mobidb-lite	consensus disorder prediction
AT3G49650	802	S	0.98	M2a	756	813	MobiDBLite	mobidb-lite	consensus disorder prediction
AT3G49650	803	R	0.975	M2a	756	813	MobiDBLite	mobidb-lite	consensus disorder prediction
AT3G49650	804	P	1	M2a	756	813	MobiDBLite	mobidb-lite	consensus disorder prediction
AT3G49650	804	P	1	M2a	804	813	MobiDBLite	mobidb-lite	consensus disorder prediction
AT3G49650	805	P	0.999	M2a	756	813	MobiDBLite	mobidb-lite	consensus disorder prediction
AT3G49650	805	P	0.999	M2a	804	813	MobiDBLite	mobidb-lite	consensus disorder prediction
AT3G49990	314	L	0.978	M2a	1	501	PANTHER	PTHR21531	LOW-TEMPERATURE VIABILITY PROTEIN LTV1-RELATED
AT3G49990	424	S	0.958	M2a	1	501	PANTHER	PTHR21531	LOW-TEMPERATURE VIABILITY PROTEIN LTV1-RELATED
AT3G50990	3	S	0.976	M2a	1	11	Phobius	SIGNAL_PEPTIDE_N_REGION	N-terminal region of a signal peptide.
AT3G50990	3	S	0.976	M2a	1	28	Phobius	SIGNAL_PEPTIDE	Signal peptide region
AT3G50990	3	S	0.976	M2a	1	29	SignalP_GRAM_POSITIVE	SignalP-TM	SignalP-TM
AT3G50990	4	M	0.986	M2a	1	11	Phobius	SIGNAL_PEPTIDE_N_REGION	N-terminal region of a signal peptide.
AT3G50990	4	M	0.986	M2a	1	28	Phobius	SIGNAL_PEPTIDE	Signal peptide region
AT3G50990	4	M	0.986	M2a	1	29	SignalP_GRAM_POSITIVE	SignalP-TM	SignalP-TM
AT3G57200	9	K	0.983	M2a	1	23	MobiDBLite	mobidb-lite	consensus disorder prediction
AT3G57200	9	K	0.983	M2a	1	42	Phobius	SIGNAL_PEPTIDE	Signal peptide region
AT3G57200	9	K	0.983	M2a	1	26	Phobius	SIGNAL_PEPTIDE_N_REGION	N-terminal region of a signal peptide.
AT3G57200	12	S	0.975	M2a	10	511	PANTHER	PTHR46701	GLYCOSYLTRANSFERASE-LIKE KOBITO 1
AT3G57200	12	S	0.975	M2a	1	23	MobiDBLite	mobidb-lite	consensus disorder prediction
AT3G57200	12	S	0.975	M2a	1	42	Phobius	SIGNAL_PEPTIDE	Signal peptide region
AT3G57200	12	S	0.975	M2a	1	26	Phobius	SIGNAL_PEPTIDE_N_REGION	N-terminal region of a signal peptide.
AT3G57400	32	S	0.984	M2a	4	474	PANTHER	PTHR34960	EMB|CAB68146.1-RELATED
AT3G57400	32	S	0.984	M2a	1	61	Phobius	CYTOPLASMIC_DOMAIN	Region of a membrane-bound protein predicted to be outside the membrane, in the cytoplasm.
AT3G57400	439	P	0.983	M2a	4	474	PANTHER	PTHR34960	EMB|CAB68146.1-RELATED
AT3G57400	439	P	0.983	M2a	83	474	Phobius	NON_CYTOPLASMIC_DOMAIN	Region of a membrane-bound protein predicted to be outside the membrane, in the extracellular region.
AT3G60790	4	G	0.955	M2a	1	26	SignalP_GRAM_POSITIVE	SignalP-TM	SignalP-TM
AT3G60790	4	G	0.955	M2a	1	21	MobiDBLite	mobidb-lite	consensus disorder prediction
AT3G60790	9	I	0.979	M2a	1	26	SignalP_GRAM_POSITIVE	SignalP-TM	SignalP-TM
AT3G60790	9	I	0.979	M2a	1	21	MobiDBLite	mobidb-lite	consensus disorder prediction
AT3G60790	16	D	0.985	M2a	1	26	SignalP_GRAM_POSITIVE	SignalP-TM	SignalP-TM
AT3G60790	16	D	0.985	M2a	1	21	MobiDBLite	mobidb-lite	consensus disorder prediction
AT3G63410	49	V	0.994	M2a	11	338	PANTHER	PTHR44516	2-METHYL-6-PHYTYL-1,4-HYDROQUINONE METHYLTRANSFERASE, CHLOROPLASTIC
AT3G63410	49	V	0.994	M2a	1	303	Phobius	NON_CYTOPLASMIC_DOMAIN	Region of a membrane-bound protein predicted to be outside the membrane, in the extracellular region.
AT3G63410	50	P	0.993	M2a	11	338	PANTHER	PTHR44516	2-METHYL-6-PHYTYL-1,4-HYDROQUINONE METHYLTRANSFERASE, CHLOROPLASTIC
AT3G63410	50	P	0.993	M2a	1	303	Phobius	NON_CYTOPLASMIC_DOMAIN	Region of a membrane-bound protein predicted to be outside the membrane, in the extracellular region.
AT5G03555	1	L	0.967	M2a	1	131	Phobius	CYTOPLASMIC_DOMAIN	Region of a membrane-bound protein predicted to be outside the membrane, in the cytoplasm.
AT5G03555	3	G	0.988	M2a	1	131	Phobius	CYTOPLASMIC_DOMAIN	Region of a membrane-bound protein predicted to be outside the membrane, in the cytoplasm.
AT5G03555	7	P	0.98	M2a	1	131	Phobius	CYTOPLASMIC_DOMAIN	Region of a membrane-bound protein predicted to be outside the membrane, in the cytoplasm.
AT5G03555	15	G	0.964	M2a	1	131	Phobius	CYTOPLASMIC_DOMAIN	Region of a membrane-bound protein predicted to be outside the membrane, in the cytoplasm.
AT5G03555	16	W	0.952	M2a	1	131	Phobius	CYTOPLASMIC_DOMAIN	Region of a membrane-bound protein predicted to be outside the membrane, in the cytoplasm.
AT5G03555	17	E	0.97	M2a	1	131	Phobius	CYTOPLASMIC_DOMAIN	Region of a membrane-bound protein predicted to be outside the membrane, in the cytoplasm.
AT5G03555	19	R	0.972	M2a	1	131	Phobius	CYTOPLASMIC_DOMAIN	Region of a membrane-bound protein predicted to be outside the membrane, in the cytoplasm.
AT5G03555	22	L	0.955	M2a	1	131	Phobius	CYTOPLASMIC_DOMAIN	Region of a membrane-bound protein predicted to be outside the membrane, in the cytoplasm.
AT5G03555	24	K	0.963	M2a	1	131	Phobius	CYTOPLASMIC_DOMAIN	Region of a membrane-bound protein predicted to be outside the membrane, in the cytoplasm.
AT5G03555	25	E	0.993	M2a	1	131	Phobius	CYTOPLASMIC_DOMAIN	Region of a membrane-bound protein predicted to be outside the membrane, in the cytoplasm.
AT5G03555	26	L	0.993	M2a	1	131	Phobius	CYTOPLASMIC_DOMAIN	Region of a membrane-bound protein predicted to be outside the membrane, in the cytoplasm.
AT5G03555	28	Q	0.999	M2a	1	131	Phobius	CYTOPLASMIC_DOMAIN	Region of a membrane-bound protein predicted to be outside the membrane, in the cytoplasm.
AT5G03555	30	M	0.998	M2a	1	131	Phobius	CYTOPLASMIC_DOMAIN	Region of a membrane-bound protein predicted to be outside the membrane, in the cytoplasm.
AT5G03555	31	V	0.978	M2a	1	131	Phobius	CYTOPLASMIC_DOMAIN	Region of a membrane-bound protein predicted to be outside the membrane, in the cytoplasm.
AT5G03555	33	R	0.954	M2a	1	131	Phobius	CYTOPLASMIC_DOMAIN	Region of a membrane-bound protein predicted to be outside the membrane, in the cytoplasm.
AT5G05940	37	E	0.991	M2a	26	497	PANTHER	PTHR33101	ROP GUANINE NUCLEOTIDE EXCHANGE FACTOR 1
AT5G05940	37	E	0.991	M2a	1	62	MobiDBLite	mobidb-lite	consensus disorder prediction
AT5G05940	37	E	0.991	M2a	34	51	MobiDBLite	mobidb-lite	consensus disorder prediction
AT5G05940	39	G	0.967	M2a	26	497	PANTHER	PTHR33101	ROP GUANINE NUCLEOTIDE EXCHANGE FACTOR 1
AT5G05940	39	G	0.967	M2a	1	62	MobiDBLite	mobidb-lite	consensus disorder prediction
AT5G05940	39	G	0.967	M2a	34	51	MobiDBLite	mobidb-lite	consensus disorder prediction
AT5G11270	143	S	0.982	M2a	38	351	PANTHER	PTHR15467	ZINC-FINGERS AND HOMEOBOXES RELATED
AT5G11270	143	S	0.982	M2a	25	354	Phobius	NON_CYTOPLASMIC_DOMAIN	Region of a membrane-bound protein predicted to be outside the membrane, in the extracellular region.
AT5G11270	151	V	0.986	M2a	38	351	PANTHER	PTHR15467	ZINC-FINGERS AND HOMEOBOXES RELATED
AT5G11270	151	V	0.986	M2a	151	186	MobiDBLite	mobidb-lite	consensus disorder prediction
AT5G11270	151	V	0.986	M2a	25	354	Phobius	NON_CYTOPLASMIC_DOMAIN	Region of a membrane-bound protein predicted to be outside the membrane, in the extracellular region.
AT5G11270	157	D	0.995	M2a	38	351	PANTHER	PTHR15467	ZINC-FINGERS AND HOMEOBOXES RELATED
AT5G11270	157	D	0.995	M2a	151	186	MobiDBLite	mobidb-lite	consensus disorder prediction
AT5G11270	157	D	0.995	M2a	154	181	MobiDBLite	mobidb-lite	consensus disorder prediction
AT5G11270	157	D	0.995	M2a	25	354	Phobius	NON_CYTOPLASMIC_DOMAIN	Region of a membrane-bound protein predicted to be outside the membrane, in the extracellular region.
AT5G11270	158	S	1	M2a	38	351	PANTHER	PTHR15467	ZINC-FINGERS AND HOMEOBOXES RELATED
AT5G11270	158	S	1	M2a	151	186	MobiDBLite	mobidb-lite	consensus disorder prediction
AT5G11270	158	S	1	M2a	154	181	MobiDBLite	mobidb-lite	consensus disorder prediction
AT5G11270	158	S	1	M2a	25	354	Phobius	NON_CYTOPLASMIC_DOMAIN	Region of a membrane-bound protein predicted to be outside the membrane, in the extracellular region.
AT5G11540	580	H	0.967	M2a	25	585	Phobius	NON_CYTOPLASMIC_DOMAIN	Region of a membrane-bound protein predicted to be outside the membrane, in the extracellular region.
AT5G11540	581	Q	0.993	M2a	25	585	Phobius	NON_CYTOPLASMIC_DOMAIN	Region of a membrane-bound protein predicted to be outside the membrane, in the extracellular region.
AT5G11540	582	V	0.962	M2a	25	585	Phobius	NON_CYTOPLASMIC_DOMAIN	Region of a membrane-bound protein predicted to be outside the membrane, in the extracellular region.
AT5G11540	583	L	0.969	M2a	25	585	Phobius	NON_CYTOPLASMIC_DOMAIN	Region of a membrane-bound protein predicted to be outside the membrane, in the extracellular region.
AT5G14460	1	Q	0.993	M2a	1	52	Phobius	SIGNAL_PEPTIDE	Signal peptide region
AT5G14460	1	Q	0.993	M2a	1	38	Phobius	SIGNAL_PEPTIDE_N_REGION	N-terminal region of a signal peptide.
AT5G14460	1	Q	0.993	M2a	1	20	SignalP_GRAM_POSITIVE	SignalP-TM	SignalP-TM
AT5G14460	2	V	0.977	M2a	1	52	Phobius	SIGNAL_PEPTIDE	Signal peptide region
AT5G14460	2	V	0.977	M2a	1	38	Phobius	SIGNAL_PEPTIDE_N_REGION	N-terminal region of a signal peptide.
AT5G14460	2	V	0.977	M2a	1	20	SignalP_GRAM_POSITIVE	SignalP-TM	SignalP-TM
AT5G14460	3	K	0.985	M2a	1	52	Phobius	SIGNAL_PEPTIDE	Signal peptide region
AT5G14460	3	K	0.985	M2a	1	38	Phobius	SIGNAL_PEPTIDE_N_REGION	N-terminal region of a signal peptide.
AT5G14460	3	K	0.985	M2a	1	20	SignalP_GRAM_POSITIVE	SignalP-TM	SignalP-TM
AT5G14460	4	L	0.963	M2a	1	52	Phobius	SIGNAL_PEPTIDE	Signal peptide region
AT5G14460	4	L	0.963	M2a	1	38	Phobius	SIGNAL_PEPTIDE_N_REGION	N-terminal region of a signal peptide.
AT5G14460	4	L	0.963	M2a	1	20	SignalP_GRAM_POSITIVE	SignalP-TM	SignalP-TM
AT5G14460	5	L	0.998	M2a	1	52	Phobius	SIGNAL_PEPTIDE	Signal peptide region
AT5G14460	5	L	0.998	M2a	1	38	Phobius	SIGNAL_PEPTIDE_N_REGION	N-terminal region of a signal peptide.
AT5G14460	5	L	0.998	M2a	1	20	SignalP_GRAM_POSITIVE	SignalP-TM	SignalP-TM
AT5G14460	7	E	1	M2a	1	52	Phobius	SIGNAL_PEPTIDE	Signal peptide region
AT5G14460	7	E	1	M2a	1	38	Phobius	SIGNAL_PEPTIDE_N_REGION	N-terminal region of a signal peptide.
AT5G14460	7	E	1	M2a	1	20	SignalP_GRAM_POSITIVE	SignalP-TM	SignalP-TM
AT5G14460	8	E	1	M2a	1	52	Phobius	SIGNAL_PEPTIDE	Signal peptide region
AT5G14460	8	E	1	M2a	1	38	Phobius	SIGNAL_PEPTIDE_N_REGION	N-terminal region of a signal peptide.
AT5G14460	8	E	1	M2a	1	20	SignalP_GRAM_POSITIVE	SignalP-TM	SignalP-TM
AT5G14460	9	C	0.964	M2a	1	52	Phobius	SIGNAL_PEPTIDE	Signal peptide region
AT5G14460	9	C	0.964	M2a	1	38	Phobius	SIGNAL_PEPTIDE_N_REGION	N-terminal region of a signal peptide.
AT5G14460	9	C	0.964	M2a	1	20	SignalP_GRAM_POSITIVE	SignalP-TM	SignalP-TM
AT5G14460	12	R	0.98	M2a	1	52	Phobius	SIGNAL_PEPTIDE	Signal peptide region
AT5G14460	12	R	0.98	M2a	1	38	Phobius	SIGNAL_PEPTIDE_N_REGION	N-terminal region of a signal peptide.
AT5G14460	12	R	0.98	M2a	1	20	SignalP_GRAM_POSITIVE	SignalP-TM	SignalP-TM
AT5G14460	17	L	0.995	M2a	1	52	Phobius	SIGNAL_PEPTIDE	Signal peptide region
AT5G14460	17	L	0.995	M2a	1	38	Phobius	SIGNAL_PEPTIDE_N_REGION	N-terminal region of a signal peptide.
AT5G14460	17	L	0.995	M2a	1	20	SignalP_GRAM_POSITIVE	SignalP-TM	SignalP-TM
AT5G14460	247	V	0.979	M2a	53	540	Phobius	NON_CYTOPLASMIC_DOMAIN	Region of a membrane-bound protein predicted to be outside the membrane, in the extracellular region.
AT4G12430	8	T	0.992	M2a	1	23	MobiDBLite	mobidb-lite	consensus disorder prediction
AT4G12430	14	S	0.995	M2a	1	23	MobiDBLite	mobidb-lite	consensus disorder prediction
AT4G12430	17	K	0.973	M2a	1	23	MobiDBLite	mobidb-lite	consensus disorder prediction
AT4G12430	18	L	0.967	M2a	1	23	MobiDBLite	mobidb-lite	consensus disorder prediction
AT4G03550	1592	F	0.996	M2a	1589	1609	Phobius	TRANSMEMBRANE	Region of a membrane-bound protein predicted to be embedded in the membrane.
AT4G03550	1592	F	0.996	M2a	25	1773	PANTHER	PTHR12741	LYST-INTERACTING PROTEIN LIP5 DOPAMINE RESPONSIVE PROTEIN DRG-1
AT4G03550	1592	F	0.996	M2a	1590	1609	TMHMM	TMhelix	Region of a membrane-bound protein predicted to be embedded in the membrane.
AT4G03550	1592	F	0.996	M2a	877	1678	Pfam	PF02364	1,3-beta-glucan synthase component
AT4G02100	464	K	0.992	M2a	6	546	PANTHER	PTHR46816	OS01G0273500 PROTEIN
AT4G02100	465	Q	0.991	M2a	6	546	PANTHER	PTHR46816	OS01G0273500 PROTEIN
AT4G02100	466	R	0.995	M2a	6	546	PANTHER	PTHR46816	OS01G0273500 PROTEIN
AT4G02100	467	K	0.978	M2a	6	546	PANTHER	PTHR46816	OS01G0273500 PROTEIN
AT4G38980	171	V	0.964	M2a	12	279	PANTHER	PTHR36388	OS02G0469000 PROTEIN
AT4G38980	171	V	0.964	M2a	137	178	MobiDBLite	mobidb-lite	consensus disorder prediction
AT4G38980	174	L	0.973	M2a	12	279	PANTHER	PTHR36388	OS02G0469000 PROTEIN
AT4G38980	174	L	0.973	M2a	137	178	MobiDBLite	mobidb-lite	consensus disorder prediction
AT4G39840	172	K	0.995	M2a	32	269	Phobius	NON_CYTOPLASMIC_DOMAIN	Region of a membrane-bound protein predicted to be outside the membrane, in the extracellular region.
AT4G39840	172	K	0.995	M2a	121	197	MobiDBLite	mobidb-lite	consensus disorder prediction
AT4G39840	172	K	0.995	M2a	57	205	MobiDBLite	mobidb-lite	consensus disorder prediction
AT4G39840	173	L	0.997	M2a	32	269	Phobius	NON_CYTOPLASMIC_DOMAIN	Region of a membrane-bound protein predicted to be outside the membrane, in the extracellular region.
AT4G39840	173	L	0.997	M2a	121	197	MobiDBLite	mobidb-lite	consensus disorder prediction
AT4G39840	173	L	0.997	M2a	57	205	MobiDBLite	mobidb-lite	consensus disorder prediction
AT4G39840	174	S	0.969	M2a	32	269	Phobius	NON_CYTOPLASMIC_DOMAIN	Region of a membrane-bound protein predicted to be outside the membrane, in the extracellular region.
AT4G39840	174	S	0.969	M2a	121	197	MobiDBLite	mobidb-lite	consensus disorder prediction
AT4G39840	174	S	0.969	M2a	57	205	MobiDBLite	mobidb-lite	consensus disorder prediction
AT4G37250	247	D	0.976	M2a	22	328	Phobius	NON_CYTOPLASMIC_DOMAIN	Region of a membrane-bound protein predicted to be outside the membrane, in the extracellular region.
AT4G37250	247	D	0.976	M2a	185	278	FunFam	G3DSA:3.80.10.10:FF:000722	Leucine-rich repeat receptor-like protein kinase
AT4G37250	247	D	0.976	M2a	22	272	SUPERFAMILY	SSF52058	L domain-like
AT4G37250	247	D	0.976	M2a	183	277	Gene3D	G3DSA:3.80.10.10	Ribonuclease Inhibitor
AT4G37250	247	D	0.976	M2a	187	751	PANTHER	PTHR48007	LEUCINE-RICH REPEAT RECEPTOR-LIKE PROTEIN KINASE PXC1
AT4G37250	248	T	0.986	M2a	22	328	Phobius	NON_CYTOPLASMIC_DOMAIN	Region of a membrane-bound protein predicted to be outside the membrane, in the extracellular region.
AT4G37250	248	T	0.986	M2a	185	278	FunFam	G3DSA:3.80.10.10:FF:000722	Leucine-rich repeat receptor-like protein kinase
AT4G37250	248	T	0.986	M2a	22	272	SUPERFAMILY	SSF52058	L domain-like
AT4G37250	248	T	0.986	M2a	183	277	Gene3D	G3DSA:3.80.10.10	Ribonuclease Inhibitor
AT4G37250	248	T	0.986	M2a	187	751	PANTHER	PTHR48007	LEUCINE-RICH REPEAT RECEPTOR-LIKE PROTEIN KINASE PXC1
AT4G35370	20	H	0.998	M2a	3	417	PANTHER	PTHR14091	PERIODIC TRYPTOPHAN PROTEIN 1
AT4G35370	21	A	0.989	M2a	3	417	PANTHER	PTHR14091	PERIODIC TRYPTOPHAN PROTEIN 1
AT4G35370	22	C	0.995	M2a	22	290	Gene3D	G3DSA:2.130.10.10	-
AT4G35370	22	C	0.995	M2a	3	417	PANTHER	PTHR14091	PERIODIC TRYPTOPHAN PROTEIN 1
AT4G33510	498	G	0.993	M2a	28	498	PANTHER	PTHR21337	PHOSPHO-2-DEHYDRO-3-DEOXYHEPTONATE ALDOLASE 1, 2
AT4G27640	378	I	0.955	M2a	374	515	Pfam	PF25574	Importin subunit beta-1-like, TPR repeats
AT4G27640	378	I	0.955	M2a	10	998	PANTHER	PTHR10527	IMPORTIN BETA
AT4G27640	378	I	0.955	M2a	1	1046	Gene3D	G3DSA:1.25.10.10	-
AT4G27640	378	I	0.955	M2a	3	774	SUPERFAMILY	SSF48371	ARM repeat
AT4G27640	1020	F	0.988	M2a	645	1025	SUPERFAMILY	SSF48371	ARM repeat
AT4G27640	1020	F	0.988	M2a	1	1046	Gene3D	G3DSA:1.25.10.10	-
AT4G27640	1027	G	0.958	M2a	1	1046	Gene3D	G3DSA:1.25.10.10	-
AT4G27640	1032	A	0.952	M2a	1	1046	Gene3D	G3DSA:1.25.10.10	-
AT4G27640	1033	R	0.984	M2a	1	1046	Gene3D	G3DSA:1.25.10.10	-
AT4G23110	16	S	0.977	M2a	1	148	MobiDBLite	mobidb-lite	consensus disorder prediction
AT4G23110	39	S	0.982	M2a	29	46	MobiDBLite	mobidb-lite	consensus disorder prediction
AT4G23110	39	S	0.982	M2a	1	148	MobiDBLite	mobidb-lite	consensus disorder prediction
AT4G23110	41	T	0.991	M2a	29	46	MobiDBLite	mobidb-lite	consensus disorder prediction
AT4G23110	41	T	0.991	M2a	1	148	MobiDBLite	mobidb-lite	consensus disorder prediction
AT4G23110	57	D	0.968	M2a	1	148	MobiDBLite	mobidb-lite	consensus disorder prediction
AT4G23110	58	F	0.982	M2a	1	148	MobiDBLite	mobidb-lite	consensus disorder prediction
AT4G23110	61	Y	0.955	M2a	1	148	MobiDBLite	mobidb-lite	consensus disorder prediction
AT4G23110	65	D	0.991	M2a	1	148	MobiDBLite	mobidb-lite	consensus disorder prediction
AT4G22960	78	E	0.962	M2a	7	502	PANTHER	PTHR18063	NF-E2 INDUCIBLE PROTEIN
AT4G22960	78	E	0.962	M2a	14	444	Pfam	PF04424	MINDY deubiquitinase
AT4G22960	89	R	0.983	M2a	7	502	PANTHER	PTHR18063	NF-E2 INDUCIBLE PROTEIN
AT4G22960	89	R	0.983	M2a	14	444	Pfam	PF04424	MINDY deubiquitinase
AT4G22960	92	A	0.967	M2a	7	502	PANTHER	PTHR18063	NF-E2 INDUCIBLE PROTEIN
AT4G22960	92	A	0.967	M2a	14	444	Pfam	PF04424	MINDY deubiquitinase
AT4G22960	176	T	0.956	M2a	7	502	PANTHER	PTHR18063	NF-E2 INDUCIBLE PROTEIN
AT4G22960	176	T	0.956	M2a	14	444	Pfam	PF04424	MINDY deubiquitinase
AT4G22670	3	L	0.964	M2a	2	43	Pfam	PF18253	Hsp70-interacting protein N N-terminal domain
AT4G22670	3	L	0.964	M2a	3	43	CDD	cd14438	Hip_N
AT4G22670	3	L	0.964	M2a	1	43	Gene3D	G3DSA:6.10.250.3420	-
AT4G22670	3	L	0.964	M2a	1	43	FunFam	G3DSA:6.10.250.3420:FF:000001	Hsc70-interacting protein-like protein
AT4G22670	3	L	0.964	M2a	1	439	PANTHER	PTHR45883	HSC70-INTERACTING PROTEIN
AT4G22670	73	E	0.991	M2a	41	114	MobiDBLite	mobidb-lite	consensus disorder prediction
AT4G22670	73	E	0.991	M2a	60	80	Coils	Coil	Coil
AT4G22670	73	E	0.991	M2a	1	439	PANTHER	PTHR45883	HSC70-INTERACTING PROTEIN
AT4G22670	309	M	0.995	M2a	289	314	MobiDBLite	mobidb-lite	consensus disorder prediction
AT4G22670	309	M	0.995	M2a	244	314	MobiDBLite	mobidb-lite	consensus disorder prediction
AT4G22670	309	M	0.995	M2a	1	439	PANTHER	PTHR45883	HSC70-INTERACTING PROTEIN
AT4G22670	313	M	0.992	M2a	289	314	MobiDBLite	mobidb-lite	consensus disorder prediction
AT4G22670	313	M	0.992	M2a	244	314	MobiDBLite	mobidb-lite	consensus disorder prediction
AT4G22670	313	M	0.992	M2a	1	439	PANTHER	PTHR45883	HSC70-INTERACTING PROTEIN
AT4G21326	438	P	0.997	M2a	61	546	ProSiteProfiles	PS51892	Serine proteases, subtilase domain profile.
AT4G21326	438	P	0.997	M2a	84	559	Gene3D	G3DSA:3.40.50.200	Peptidase S8/S53 domain
AT4G21326	438	P	0.997	M2a	63	550	SUPERFAMILY	SSF52743	Subtilisin-like
AT4G21326	438	P	0.997	M2a	54	511	CDD	cd04852	Peptidases_S8_3
AT4G21326	438	P	0.997	M2a	82	516	Pfam	PF00082	Subtilase family
AT4G21326	438	P	0.997	M2a	14	686	PANTHER	PTHR10795	PROPROTEIN CONVERTASE SUBTILISIN/KEXIN
AT4G21326	439	I	0.954	M2a	61	546	ProSiteProfiles	PS51892	Serine proteases, subtilase domain profile.
AT4G21326	439	I	0.954	M2a	84	559	Gene3D	G3DSA:3.40.50.200	Peptidase S8/S53 domain
AT4G21326	439	I	0.954	M2a	63	550	SUPERFAMILY	SSF52743	Subtilisin-like
AT4G21326	439	I	0.954	M2a	54	511	CDD	cd04852	Peptidases_S8_3
AT4G21326	439	I	0.954	M2a	82	516	Pfam	PF00082	Subtilase family
AT4G21326	439	I	0.954	M2a	14	686	PANTHER	PTHR10795	PROPROTEIN CONVERTASE SUBTILISIN/KEXIN
AT4G19170	264	N	0.978	M2a	118	588	PANTHER	PTHR10543	BETA-CAROTENE DIOXYGENASE
AT4G19170	264	N	0.978	M2a	115	587	Pfam	PF03055	Retinal pigment epithelial membrane protein
AT5G41020	4	V	0.997	M2a	1	298	MobiDBLite	mobidb-lite	consensus disorder prediction
AT5G41020	97	D	0.953	M2a	1	298	MobiDBLite	mobidb-lite	consensus disorder prediction
AT5G41020	97	D	0.953	M2a	6	585	PANTHER	PTHR47430	GB|AAC33480.1
AT5G46640	59	Q	0.96	M2a	54	70	MobiDBLite	mobidb-lite	consensus disorder prediction
AT5G46640	59	Q	0.96	M2a	1	175	MobiDBLite	mobidb-lite	consensus disorder prediction
AT5G46640	61	F	0.99	M2a	54	70	MobiDBLite	mobidb-lite	consensus disorder prediction
AT5G46640	61	F	0.99	M2a	1	175	MobiDBLite	mobidb-lite	consensus disorder prediction
AT5G46640	61	F	0.99	M2a	60	352	PANTHER	PTHR31500	AT-HOOK MOTIF NUCLEAR-LOCALIZED PROTEIN 9
AT5G46640	279	Q	0.992	M2a	181	295	CDD	cd11378	DUF296
AT5G46640	279	Q	0.992	M2a	60	352	PANTHER	PTHR31500	AT-HOOK MOTIF NUCLEAR-LOCALIZED PROTEIN 9
AT5G46640	279	Q	0.992	M2a	182	311	Gene3D	G3DSA:3.30.1330.80	-
AT5G46640	279	Q	0.992	M2a	180	297	SUPERFAMILY	SSF117856	AF0104/ALDC/Ptd012-like
AT5G46640	279	Q	0.992	M2a	181	296	Pfam	PF03479	Plants and Prokaryotes Conserved (PCC) domain
AT5G46640	279	Q	0.992	M2a	174	316	ProSiteProfiles	PS51742	PPC domain profile profile.
AT5G51260	32	L	0.977	M2a	5	256	PANTHER	PTHR31284	ACID PHOSPHATASE-LIKE PROTEIN
AT5G51260	32	L	0.977	M2a	20	257	Phobius	NON_CYTOPLASMIC_DOMAIN	Region of a membrane-bound protein predicted to be outside the membrane, in the extracellular region.
AT5G51260	32	L	0.977	M2a	8	257	PIRSF	PIRSF002674	VSP
AT5G51260	32	L	0.977	M2a	31	257	Pfam	PF03767	HAD superfamily, subfamily IIIB (Acid phosphatase)
AT5G53170	11	Q	0.954	M2a	1	300	Phobius	NON_CYTOPLASMIC_DOMAIN	Region of a membrane-bound protein predicted to be outside the membrane, in the extracellular region.
AT5G53170	28	P	0.961	M2a	1	300	Phobius	NON_CYTOPLASMIC_DOMAIN	Region of a membrane-bound protein predicted to be outside the membrane, in the extracellular region.
AT5G53170	28	P	0.961	M2a	19	796	Hamap	MF_01458	ATP-dependent zinc metalloprotease FtsH [ftsH].
AT5G53170	34	G	0.958	M2a	1	300	Phobius	NON_CYTOPLASMIC_DOMAIN	Region of a membrane-bound protein predicted to be outside the membrane, in the extracellular region.
AT5G53170	34	G	0.958	M2a	19	796	Hamap	MF_01458	ATP-dependent zinc metalloprotease FtsH [ftsH].
AT5G53170	39	P	0.983	M2a	1	300	Phobius	NON_CYTOPLASMIC_DOMAIN	Region of a membrane-bound protein predicted to be outside the membrane, in the extracellular region.
AT5G53170	39	P	0.983	M2a	19	796	Hamap	MF_01458	ATP-dependent zinc metalloprotease FtsH [ftsH].
AT5G53770	478	S	0.99	M2a	300	530	Phobius	CYTOPLASMIC_DOMAIN	Region of a membrane-bound protein predicted to be outside the membrane, in the cytoplasm.
AT5G53770	478	S	0.99	M2a	72	512	PANTHER	PTHR23092	POLY(A) RNA POLYMERASE
AT5G53770	478	S	0.99	M2a	460	530	MobiDBLite	mobidb-lite	consensus disorder prediction
AT5G53770	481	V	0.984	M2a	300	530	Phobius	CYTOPLASMIC_DOMAIN	Region of a membrane-bound protein predicted to be outside the membrane, in the cytoplasm.
AT5G53770	481	V	0.984	M2a	72	512	PANTHER	PTHR23092	POLY(A) RNA POLYMERASE
AT5G53770	481	V	0.984	M2a	460	530	MobiDBLite	mobidb-lite	consensus disorder prediction
AT5G53770	483	M	0.992	M2a	300	530	Phobius	CYTOPLASMIC_DOMAIN	Region of a membrane-bound protein predicted to be outside the membrane, in the cytoplasm.
AT5G53770	483	M	0.992	M2a	72	512	PANTHER	PTHR23092	POLY(A) RNA POLYMERASE
AT5G53770	483	M	0.992	M2a	460	530	MobiDBLite	mobidb-lite	consensus disorder prediction
AT5G53770	492	A	0.966	M2a	300	530	Phobius	CYTOPLASMIC_DOMAIN	Region of a membrane-bound protein predicted to be outside the membrane, in the cytoplasm.
AT5G53770	492	A	0.966	M2a	488	497	MobiDBLite	mobidb-lite	consensus disorder prediction
AT5G53770	492	A	0.966	M2a	72	512	PANTHER	PTHR23092	POLY(A) RNA POLYMERASE
AT5G53770	492	A	0.966	M2a	460	530	MobiDBLite	mobidb-lite	consensus disorder prediction
AT5G53920	66	P	0.952	M2a	66	364	Hamap	MF_00735	Ribosomal protein L11 methyltransferase [prmA].
AT5G54070	26	E	0.982	M2a	14	39	MobiDBLite	mobidb-lite	consensus disorder prediction
AT5G54070	26	E	0.982	M2a	14	26	MobiDBLite	mobidb-lite	consensus disorder prediction
AT5G56290	77	F	0.968	M2a	1	726	PANTHER	PTHR10130	PEROXISOMAL TARGETING SIGNAL 1 RECEPTOR PEX5
AT5G58530	263	L	0.986	M2a	21	265	PANTHER	PTHR45669	GLUTAREDOXIN DOMAIN-CONTAINING CYSTEINE-RICH PROTEIN CG12206-RELATED
AT5G58530	263	L	0.986	M2a	221	266	Pfam	PF23733	GRXCR1/2, C-terminal domain
AT5G59600	527	Y	0.991	M2a	470	532	Pfam	PF20431	E motif
AT5G59600	527	Y	0.991	M2a	217	532	PANTHER	PTHR47926	PENTATRICOPEPTIDE REPEAT-CONTAINING PROTEIN
AT5G59600	527	Y	0.991	M2a	324	532	FunFam	G3DSA:1.25.40.10:FF:001210	Pentatricopeptide repeat-containing protein
AT5G59600	527	Y	0.991	M2a	325	530	Gene3D	G3DSA:1.25.40.10	Tetratricopeptide repeat domain
AT5G59600	530	F	0.956	M2a	470	532	Pfam	PF20431	E motif
AT5G59600	530	F	0.956	M2a	217	532	PANTHER	PTHR47926	PENTATRICOPEPTIDE REPEAT-CONTAINING PROTEIN
AT5G59600	530	F	0.956	M2a	324	532	FunFam	G3DSA:1.25.40.10:FF:001210	Pentatricopeptide repeat-containing protein
AT5G59600	530	F	0.956	M2a	325	530	Gene3D	G3DSA:1.25.40.10	Tetratricopeptide repeat domain
AT5G60040	16	N	0.973	M2a	14	146	FunFam	G3DSA:4.10.860.120:FF:000009	DNA-directed RNA polymerase subunit
AT5G60040	16	N	0.973	M2a	14	137	Gene3D	G3DSA:4.10.860.120	RNA polymerase II, clamp domain
AT5G60040	16	N	0.973	M2a	16	1376	SUPERFAMILY	SSF64484	beta and beta-prime subunits of DNA dependent RNA-polymerase
AT5G60040	16	N	0.973	M2a	3	1391	PANTHER	PTHR48446	DNA-DIRECTED RNA POLYMERASE SUBUNIT BETA' N-TERMINAL SECTION
AT5G60040	179	R	0.986	M2a	22	367	Pfam	PF04997	RNA polymerase Rpb1, domain 1
AT5G60040	179	R	0.986	M2a	31	909	CDD	cd02583	RNAP_III_RPC1_N
AT5G60040	179	R	0.986	M2a	16	1376	SUPERFAMILY	SSF64484	beta and beta-prime subunits of DNA dependent RNA-polymerase
AT5G60040	179	R	0.986	M2a	3	1391	PANTHER	PTHR48446	DNA-DIRECTED RNA POLYMERASE SUBUNIT BETA' N-TERMINAL SECTION
AT5G60040	300	N	0.987	M2a	261	563	SMART	SM00663	rpolaneu7
AT5G60040	300	N	0.987	M2a	22	367	Pfam	PF04997	RNA polymerase Rpb1, domain 1
AT5G60040	300	N	0.987	M2a	31	909	CDD	cd02583	RNAP_III_RPC1_N
AT5G60040	300	N	0.987	M2a	16	1376	SUPERFAMILY	SSF64484	beta and beta-prime subunits of DNA dependent RNA-polymerase
AT5G60040	300	N	0.987	M2a	3	1391	PANTHER	PTHR48446	DNA-DIRECTED RNA POLYMERASE SUBUNIT BETA' N-TERMINAL SECTION
AT5G60040	301	T	0.95	M2a	261	563	SMART	SM00663	rpolaneu7
AT5G60040	301	T	0.95	M2a	22	367	Pfam	PF04997	RNA polymerase Rpb1, domain 1
AT5G60040	301	T	0.95	M2a	31	909	CDD	cd02583	RNAP_III_RPC1_N
AT5G60040	301	T	0.95	M2a	16	1376	SUPERFAMILY	SSF64484	beta and beta-prime subunits of DNA dependent RNA-polymerase
AT5G60040	301	T	0.95	M2a	3	1391	PANTHER	PTHR48446	DNA-DIRECTED RNA POLYMERASE SUBUNIT BETA' N-TERMINAL SECTION
AT5G60040	905	S	0.952	M2a	898	950	Gene3D	G3DSA:6.20.50.80	-
AT5G60040	905	S	0.952	M2a	31	909	CDD	cd02583	RNAP_III_RPC1_N
AT5G60040	905	S	0.952	M2a	16	1376	SUPERFAMILY	SSF64484	beta and beta-prime subunits of DNA dependent RNA-polymerase
AT5G60040	905	S	0.952	M2a	3	1391	PANTHER	PTHR48446	DNA-DIRECTED RNA POLYMERASE SUBUNIT BETA' N-TERMINAL SECTION
AT5G60040	905	S	0.952	M2a	859	1325	Pfam	PF04998	RNA polymerase Rpb1, domain 5
AT5G61470	60	S	0.993	M2a	7	298	PANTHER	PTHR46326	ZINC FINGER PROTEIN ZAT1-RELATED
AT5G61470	109	R	0.996	M2a	7	298	PANTHER	PTHR46326	ZINC FINGER PROTEIN ZAT1-RELATED
AT5G61470	129	S	0.979	M2a	7	298	PANTHER	PTHR46326	ZINC FINGER PROTEIN ZAT1-RELATED
AT5G61470	250	S	0.974	M2a	228	250	SMART	SM00355	c2h2final6
AT5G61470	250	S	0.974	M2a	228	251	Pfam	PF13912	C2H2-type zinc finger
AT5G61470	250	S	0.974	M2a	7	298	PANTHER	PTHR46326	ZINC FINGER PROTEIN ZAT1-RELATED
AT5G61470	250	S	0.974	M2a	228	255	ProSiteProfiles	PS50157	Zinc finger C2H2 type domain profile.
AT5G61470	250	S	0.974	M2a	230	250	ProSitePatterns	PS00028	Zinc finger C2H2 type domain signature.
AT5G61470	250	S	0.974	M2a	228	296	SUPERFAMILY	SSF57667	beta-beta-alpha zinc fingers
AT5G61470	250	S	0.974	M2a	223	296	Gene3D	G3DSA:3.30.160.60	Classic Zinc Finger
AT5G67470	5	Q	0.995	M2a	1	24	SignalP_EUK	SignalP-noTM	SignalP-noTM
AT5G67470	5	Q	0.995	M2a	1	7	Phobius	SIGNAL_PEPTIDE_N_REGION	N-terminal region of a signal peptide.
AT5G67470	5	Q	0.995	M2a	1	26	Phobius	SIGNAL_PEPTIDE	Signal peptide region
AT5G67470	5	Q	0.995	M2a	4	23	TMHMM	TMhelix	Region of a membrane-bound protein predicted to be embedded in the membrane.
AT5G67470	7	R	0.997	M2a	1	24	SignalP_EUK	SignalP-noTM	SignalP-noTM
AT5G67470	7	R	0.997	M2a	1	7	Phobius	SIGNAL_PEPTIDE_N_REGION	N-terminal region of a signal peptide.
AT5G67470	7	R	0.997	M2a	1	26	Phobius	SIGNAL_PEPTIDE	Signal peptide region
AT5G67470	7	R	0.997	M2a	4	23	TMHMM	TMhelix	Region of a membrane-bound protein predicted to be embedded in the membrane.
AT5G67350	28	V	0.972	M2a	20	290	PANTHER	PTHR33922	OS01G0888066 PROTEIN-RELATED
AT5G67350	28	V	0.972	M2a	21	34	MobiDBLite	mobidb-lite	consensus disorder prediction
AT5G67350	28	V	0.972	M2a	1	35	MobiDBLite	mobidb-lite	consensus disorder prediction
AT5G67350	275	M	0.996	M2a	258	276	MobiDBLite	mobidb-lite	consensus disorder prediction
AT5G67350	275	M	0.996	M2a	20	290	PANTHER	PTHR33922	OS01G0888066 PROTEIN-RELATED
AT5G67350	275	M	0.996	M2a	253	276	MobiDBLite	mobidb-lite	consensus disorder prediction
AT5G67350	277	C	0.997	M2a	20	290	PANTHER	PTHR33922	OS01G0888066 PROTEIN-RELATED
AT5G67350	278	S	0.987	M2a	20	290	PANTHER	PTHR33922	OS01G0888066 PROTEIN-RELATED
AT5G67350	279	W	0.98	M2a	20	290	PANTHER	PTHR33922	OS01G0888066 PROTEIN-RELATED
AT5G67350	281	P	0.998	M2a	20	290	PANTHER	PTHR33922	OS01G0888066 PROTEIN-RELATED
